# Supplementary material for: C57Bl/6 N mice on a western diet display reduced intestinal and hepatic cholesterol levels despite a plasma hypercholesterolemia
Source: BMC Genomics. 2012 Mar 6;13:84. doi: 10.1186/1471-2164-13-84 (PMC3319424; doi:10.1186/1471-2164-13-84)
Supplement: Additional file 6 — Table S4. Effect of a chronic Western diet on gene expression in the upper small intestine. Data are presented by ascending q-values. Abbreviations: FC: fold change. [file 1471-2164-13-84-S6.XLS]

## Sheet: Upper small intestine
Entrez ID	Gene name	Description	FC	q-value
235527	Plscr4	phospholipid scramblase 4	24.3107	6.11508e-09
14373	G0s2	G0/G1 switch gene 2	34.9327	1.73341e-08
20249	Scd1	stearoyl-Coenzyme A desaturase 1	90.7043	2.89477e-08
15007	H2-Q10	histocompatibility 2, Q region locus 10	35.1132	6.18837e-08
76574	Mfsd2a	major facilitator superfamily domain containing 2A	5.8418	1.54918e-07
13162	Slc6a3	solute carrier family 6 (neurotransmitter transporter, dopamine), member 3	10.0652	5.22183e-07
16780	Lamb3	laminin, beta 3	10.9377	1.42843e-06
327954	Dnahc2	dynein, axonemal, heavy chain 2	2.94175	1.42843e-06
74246	Gale	galactose-4-epimerase, UDP	2.80208	1.87762e-06
105785	Kdelr3	KDEL (Lys-Asp-Glu-Leu) endoplasmic reticulum protein retention receptor 3	15.2418	2.64862e-06
73246	Rassf6	Ras association (RalGDS/AF-6) domain family member 6	3.09101	4.65192e-06
17001	Ltc4s	leukotriene C4 synthase	9.39505	4.98457e-06
72947	Agxt2l2	alanine-glyoxylate aminotransferase 2-like 2	2.44687	5.06948e-06
17216	Mcm2	minichromosome maintenance deficient 2 mitotin (S. cerevisiae)	11.5769	5.43784e-06
19733	Rgn	regucalcin	5.02675	5.43784e-06
29858	Pmm1	phosphomannomutase 1	6.46346	5.43784e-06
75751	Ipo4	importin 4	2.60571	5.43784e-06
22259	Nr1h3	nuclear receptor subfamily 1, group H, member 3	1.7726	6.11152e-06
12623	Ces1g	carboxylesterase 1G	-5.45781	1.09769e-05
17436	Me1	malic enzyme 1, NADP(+)-dependent, cytosolic	3.13464	1.09769e-05
12068	Bet1	blocked early in transport 1 homolog (S. cerevisiae)	2.31513	1.74513e-05
18828	Plscr2	phospholipid scramblase 2	7.82595	1.74513e-05
69581	Rhou	ras homolog gene family, member U	2.18455	1.74513e-05
20250	Scd2	stearoyl-Coenzyme A desaturase 2	6.5039	1.83459e-05
229302	Tm4sf4	transmembrane 4 superfamily member 4	4.19598	2.0062e-05
98496	Pid1	phosphotyrosine interaction domain containing 1	2.29428	2.07283e-05
104158	Ces1d	carboxylesterase 1D	-6.12563	2.08132e-05
13603	Opn3	opsin 3	2.6397	2.31392e-05
13358	Slc25a1	solute carrier family 25 (mitochondrial carrier, citrate transporter), member 1	2.039	2.42795e-05
223473	Nipal2	NIPA-like domain containing 2	2.62569	2.64014e-05
14013	Mecom	MDS1 and EVI1 complex locus	1.91114	2.65204e-05
70804	Pgrmc2	progesterone receptor membrane component 2	2.1223	2.86332e-05
66109	Tspan13	tetraspanin 13	1.98936	3.09774e-05
67125	Tspan31	tetraspanin 31	1.65666	3.90544e-05
14824	Grn	granulin	-1.62579	4.27174e-05
100504348	LOC100504348	hypothetical protein LOC100504348	2.54071	4.62093e-05
109785	Pgm3	phosphoglucomutase 3	2.91959	5.09813e-05
226856	Lpgat1	lysophosphatidylglycerol acyltransferase 1	1.52284	5.78033e-05
259301	Leap2	liver-expressed antimicrobial peptide 2	1.68142	7.23455e-05
381356	5930434B04Rik	RIKEN cDNA 5930434B04 gene	2.0568	7.4533e-05
11363	Acadl	acyl-Coenzyme A dehydrogenase, long-chain	1.75259	8.48989e-05
66066	Gng11	guanine nucleotide binding protein (G protein), gamma 11	2.56662	8.48989e-05
68603	Pmvk	phosphomevalonate kinase	2.45526	8.58028e-05
73708	Dppa3	developmental pluripotency-associated 3	1.56118	8.58028e-05
215061	Trim50	tripartite motif-containing 50	1.95573	8.62149e-05
235386	Agphd1	aminoglycoside phosphotransferase domain containing 1	1.69602	8.70264e-05
18220	Nucb1	nucleobindin 1	-1.59732	8.76937e-05
237636	Npc1l1	NPC1-like 1	-2.02465	8.76937e-05
68338	Golt1a	golgi transport 1 homolog A (S. cerevisiae)	1.41778	9.62868e-05
14862	Gstm1	glutathione S-transferase, mu 1	-5.42132	9.751e-05
211347	Pank3	pantothenate kinase 3	1.87101	9.751e-05
11676	Aldoc	aldolase C, fructose-bisphosphate	2.65661	0.000103872
110006	Gusb	glucuronidase, beta	3.04329	0.00010568
69941	2810408I11Rik	RIKEN cDNA 2810408I11 gene	1.98477	0.000118205
66112	Mosc1	MOCO sulphurase C-terminal domain containing 1	4.05471	0.000123042
225898	Eml3	echinoderm microtubule associated protein like 3	-1.57361	0.000131106
19043	Ppm1b	protein phosphatase 1B, magnesium dependent, beta isoform	1.53431	0.000132341
18770	Pklr	pyruvate kinase liver and red blood cell	1.70528	0.000140389
66904	Pccb	propionyl Coenzyme A carboxylase, beta polypeptide	2.3932	0.000147454
14261	Fmo1	flavin containing monooxygenase 1	1.94442	0.000154338
97187	C87977	expressed sequence C87977	3.67685	0.000158126
20516	Slc20a2	solute carrier family 20, member 2	2.14762	0.000179694
109232	Sccpdh	saccharopine dehydrogenase (putative)	2.28286	0.000182723
11520	Plin2	perilipin 2	2.49397	0.000182723
16835	Ldlr	low density lipoprotein receptor	4.28965	0.000182723
13384	Mpp3	membrane protein, palmitoylated 3 (MAGUK p55 subfamily member 3)	1.7162	0.000188136
74617	Scpep1	serine carboxypeptidase 1	2.52612	0.000188136
15360	Hmgcs2	3-hydroxy-3-methylglutaryl-Coenzyme A synthase 2	8.07075	0.000204869
228875	Slc35c2	solute carrier family 35, member C2	2.02926	0.000231191
12585	Cdr2	cerebellar degeneration-related 2	1.76682	0.000234004
63857	Bcmo1	beta-carotene 15,15'-monooxygenase	-2.98163	0.000241606
216558	Ugp2	UDP-glucose pyrophosphorylase 2	1.647	0.000245556
52665	Echdc1	enoyl Coenzyme A hydratase domain containing 1	1.90004	0.000248858
671535	Parp10	poly (ADP-ribose) polymerase family, member 10	-1.38089	0.000248858
67895	Ppa1	pyrophosphatase (inorganic) 1	1.6148	0.000248858
69787	Anxa13	annexin A13	1.46178	0.000248858
108958	Fam73b	family with sequence similarity 73, member B	2.00454	0.000260052
232078	Thnsl2	threonine synthase-like 2 (bacterial)	2.29051	0.000260052
72431	Ceacam18	carcinoembryonic antigen-related cell adhesion molecule 18	2.53439	0.000276648
19038	Ppic	peptidylprolyl isomerase C	3.61467	0.000278946
19016	Pparg	peroxisome proliferator activated receptor gamma	1.82525	0.000285436
69150	Snx4	sorting nexin 4	1.63494	0.000324997
57742	Abhd1	abhydrolase domain containing 1	1.89499	0.000372915
109900	Asl	argininosuccinate lyase	1.48519	0.000387119
52120	Hgsnat	heparan-alpha-glucosaminide N-acetyltransferase	-1.88241	0.000387119
20598	Smpd2	sphingomyelin phosphodiesterase 2, neutral	-1.97213	0.000391973
433256	Acsl5	acyl-CoA synthetase long-chain family member 5	1.33071	0.000391973
26876	Adh4	alcohol dehydrogenase 4 (class II), pi polypeptide	2.45097	0.000405336
66357	Ostc	oligosaccharyltransferase complex subunit	1.77158	0.000413799
12908	Crat	carnitine acetyltransferase	1.62204	0.000478625
279653	Pcdh19	protocadherin 19	4.10997	0.000508951
70129	Slc44a4	solute carrier family 44, member 4	-1.48273	0.000508951
15983	Ifrd2	interferon-related developmental regulator 2	1.42554	0.000509436
225884	BC021614	cDNA sequence BC021614	1.87682	0.000540709
69550	Bst2	bone marrow stromal cell antigen 2	-1.62395	0.00055849
67715	2010106E10Rik	RIKEN cDNA 2010106E10 gene	-1.40825	0.000578229
26458	Slc27a2	solute carrier family 27 (fatty acid transporter), member 2	1.64075	0.00058713
19329	Rab17	RAB17, member RAS oncogene family	-1.71475	0.000591689
20347	Sema3b	sema domain, immunoglobulin domain (Ig), short basic domain, secreted, (semaphorin) 3B	2.01148	0.000591689
14915	Guca2a	guanylate cyclase activator 2a (guanylin)	-3.76084	0.000601103
110379	Sec13	SEC13 homolog (S. cerevisiae)	1.46917	0.000606645
11829	Aqp4	aquaporin 4	2.07503	0.000606645
19346	Rab6	RAB6, member RAS oncogene family	1.34066	0.000606645
56794	Hacl1	2-hydroxyacyl-CoA lyase 1	1.82725	0.000616967
107503	Atf5	activating transcription factor 5	2.12653	0.000652206
12334	Capn2	calpain 2	1.97737	0.000708252
72082	Cyp2c55	cytochrome P450, family 2, subfamily c, polypeptide 55	-3.70817	0.000708252
14566	Gdf9	growth differentiation factor 9	1.47631	0.000718805
59038	Pxmp4	peroxisomal membrane protein 4	2.77634	0.000718805
76279	Cyp2d26	cytochrome P450, family 2, subfamily d, polypeptide 26	1.39724	0.000718805
15982	Ifrd1	interferon-related developmental regulator 1	2.66379	0.00073836
68465	Adipor2	adiponectin receptor 2	2.02193	0.00073836
68616	Gdpd3	glycerophosphodiester phosphodiesterase domain containing 3	2.25395	0.000754069
54403	Slc4a4	solute carrier family 4 (anion exchanger), member 4	-1.35788	0.000761625
66601	Tmigd1	transmembrane and immunoglobulin domain containing 1	8.02118	0.000772864
73137	Prrc1	proline-rich coiled-coil 1	1.67766	0.000789045
26897	Acot1	acyl-CoA thioesterase 1	4.3488	0.000790422
70101	Cyp4f16	cytochrome P450, family 4, subfamily f, polypeptide 16	1.84621	0.000790422
109689	Arrb1	arrestin, beta 1	-3.1559	0.000821154
69215	Sat2	spermidine/spermine N1-acetyl transferase 2	2.12182	0.000824373
20932	Surf4	surfeit gene 4	1.56427	0.000843347
20200	S100a6	S100 calcium binding protein A6 (calcyclin)	2.52162	0.000850529
70147	2210019I11Rik	RIKEN cDNA 2210019I11 gene	1.91541	0.00089038
26561	Mmp23	matrix metallopeptidase 23	1.44407	0.000951896
69772	Bdh2	3-hydroxybutyrate dehydrogenase, type 2	1.35401	0.000951896
74205	Acsl3	acyl-CoA synthetase long-chain family member 3	3.99156	0.00095196
22344	Vezf1	vascular endothelial zinc finger 1	-1.62586	0.000996411
56213	Htra1	HtrA serine peptidase 1	1.39444	0.00109382
66047	Mrpl54	mitochondrial ribosomal protein L54	1.78926	0.00109382
67863	Slc25a11	solute carrier family 25 (mitochondrial carrier oxoglutarate carrier), member 11	1.73151	0.00109382
83672	Sytl3	synaptotagmin-like 3	1.69226	0.0011668
74008	Arsg	arylsulfatase G	2.7152	0.00117761
14423	Galnt1	UDP-N-acetyl-alpha-D-galactosamine:polypeptide N-acetylgalactosaminyltransferase 1	1.36594	0.00121731
13121	Cyp51	cytochrome P450, family 51	2.02587	0.00122232
73738	Haus7	HAUS augmin-like complex, subunit 7	1.50554	0.00122232
21855	Timm17b	translocase of inner mitochondrial membrane 17b	1.52964	0.00123492
15493	Hsd3b2	hydroxy-delta-5-steroid dehydrogenase, 3 beta- and steroid delta-isomerase 2	1.38663	0.00126318
52585	Dhrs1	dehydrogenase/reductase (SDR family) member 1	1.38987	0.0012663
20308	Ccl9	chemokine (C-C motif) ligand 9	2.06483	0.00127131
331026	Gmppb	GDP-mannose pyrophosphorylase B	1.6877	0.00127445
11807	Apoa2	apolipoprotein A-II	3.15043	0.00131878
74091	Npl	N-acetylneuraminate pyruvate lyase	-2.11385	0.00131878
11997	Akr1b7	aldo-keto reductase family 1, member B7	-1.79877	0.00132254
66369	Dus2l	dihydrouridine synthase 2-like (SMM1, S. cerevisiae)	1.86516	0.00132382
80280	Cdk5rap3	CDK5 regulatory subunit associated protein 3	1.58928	0.00133194
20787	Srebf1	sterol regulatory element binding transcription factor 1	2.06712	0.00135581
14778	Gpx3	glutathione peroxidase 3	2.08524	0.00136787
23957	Nr0b2	nuclear receptor subfamily 0, group B, member 2	2.62127	0.00136787
69379	C8g	complement component 8, gamma polypeptide	3.86557	0.00136787
72056	1810055G02Rik	RIKEN cDNA 1810055G02 gene	1.59603	0.00136787
59126	Nek6	NIMA (never in mitosis gene a)-related expressed kinase 6	-2.58616	0.00137083
11832	Aqp7	aquaporin 7	3.72297	0.00143662
99887	Tmem56	transmembrane protein 56	2.31711	0.00145657
268822	Adck5	aarF domain containing kinase 5	-2.66747	0.00145717
57267	Apba3	amyloid beta (A4) precursor protein-binding, family A, member 3	1.90104	0.00145717
20334	Sec23a	SEC23A (S. cerevisiae)	1.29764	0.00148049
69826	Ms4a10	membrane-spanning 4-domains, subfamily A, member 10	1.43261	0.00148049
11671	Aldh3a2	aldehyde dehydrogenase family 3, subfamily A2	1.44831	0.00151529
211535	Ccdc114	coiled-coil domain containing 114	1.80346	0.00157452
13120	Cyp4b1	cytochrome P450, family 4, subfamily b, polypeptide 1	-1.60959	0.00158056
107358	Tm9sf3	transmembrane 9 superfamily member 3	1.32366	0.00161106
68044	Chac2	ChaC, cation transport regulator homolog 2 (E. coli)	1.87512	0.00162345
14864	Gstm3	glutathione S-transferase, mu 3	-4.01949	0.00168219
67800	Dgat2	diacylglycerol O-acyltransferase 2	1.99125	0.00172078
68303	Fam114a1	family with sequence similarity 114, member A1	1.4978	0.0017255
66375	Dhrs7	dehydrogenase/reductase (SDR family) member 7	2.09225	0.00174847
217430	Pqlc3	PQ loop repeat containing	1.42623	0.00176208
19025	Ctsa	cathepsin A	-1.36946	0.00178452
19039	Lgals3bp	lectin, galactoside-binding, soluble, 3 binding protein	-1.46202	0.00178452
192734	AI646023	expressed sequence AI646023	3.08969	0.00178452
231549	Lrrc8d	leucine rich repeat containing 8D	-1.40149	0.00178452
330790	Hapln4	hyaluronan and proteoglycan link protein 4	-1.42635	0.00178452
64454	Slc5a4b	solute carrier family 5 (neutral amino acid transporters, system A), member 4b	-1.63621	0.00178452
69219	Ddah1	dimethylarginine dimethylaminohydrolase 1	1.55268	0.00184026
26363	Btd	biotinidase	1.48656	0.00189428
66835	Snord123	small nucleolar RNA, C/D box 123	1.5335	0.0019362
234069	Pcid2	PCI domain containing 2	-1.62369	0.00195728
14635	Galk1	galactokinase 1	2.18976	0.00197466
19305	Pex5	peroxisomal biogenesis factor 5	1.35626	0.00197466
66230	Mrps28	mitochondrial ribosomal protein S28	1.72991	0.00197466
102871	D330045A20Rik	RIKEN cDNA D330045A20 gene	1.54175	0.00199086
21664	Phlda1	pleckstrin homology-like domain, family A, member 1	3.66258	0.00209751
14619	Gjb2	gap junction protein, beta 2	1.5655	0.00221043
381269	Mreg	melanoregulin	-2.51852	0.00221043
67470	Abcg8	ATP-binding cassette, sub-family G (WHITE), member 8	-2.34825	0.00221043
18203	Ntan1	N-terminal Asn amidase	-1.43929	0.00224202
69129	Pex11c	peroxisomal biogenesis factor 11 gamma	1.52896	0.00224986
230678	Tmem125	transmembrane protein 125	1.47183	0.0022872
106407	Osta	organic solute transporter alpha	-1.44423	0.00230979
16525	Kcnk1	potassium channel, subfamily K, member 1	1.77246	0.00235503
56473	Fads2	fatty acid desaturase 2	1.50331	0.00235503
66661	Srp72	signal recognition particle 72	1.63521	0.00235503
60525	Acss2	acyl-CoA synthetase short-chain family member 2	1.77679	0.00245257
14735	Gpc4	glypican 4	-1.45897	0.00249574
353310	Zfp703	zinc finger protein 703	-1.85828	0.00255458
68968	Cdan1	congenital dyserythropoietic anemia, type I (human)	-1.43963	0.00255458
72039	Mccc1	methylcrotonoyl-Coenzyme A carboxylase 1 (alpha)	-1.85902	0.00255458
89867	Sec16b	SEC16 homolog B (S. cerevisiae)	1.45619	0.00255458
101568	Vrk3	vaccinia related kinase 3	-1.36396	0.00256946
268749	Rnf31	ring finger protein 31	-1.52105	0.00263576
50772	Mapk6	mitogen-activated protein kinase 6	1.51814	0.00266201
56298	Atl2	atlastin GTPase 2	1.46228	0.00272202
65972	Ifi30	interferon gamma inducible protein 30	-1.59287	0.00273878
231668	Vsig10	V-set and immunoglobulin domain containing 10	-1.52223	0.00278388
235134	Nfrkb	nuclear factor related to kappa B binding protein	-1.28025	0.00278388
65969	Cubn	cubilin (intrinsic factor-cobalamin receptor)	-2.59499	0.00278388
18710	Pik3r3	phosphatidylinositol 3 kinase, regulatory subunit, polypeptide 3 (p55)	1.47175	0.00279097
27054	Sec23b	SEC23B (S. cerevisiae)	1.4006	0.002804
11745	Anxa3	annexin A3	1.73421	0.00282492
66812	Ppcdc	phosphopantothenoylcysteine decarboxylase	-1.28839	0.00282492
269037	Ctif	CBP80/20-dependent translation initiation factor	-1.39514	0.00282656
19017	Ppargc1a	peroxisome proliferative activated receptor, gamma, coactivator 1 alpha	-1.49389	0.0028298
27643	Ubl4	ubiquitin-like 4	1.47769	0.00290839
213006	Mfsd4	major facilitator superfamily domain containing 4	-2.82715	0.00294366
12005	Axin1	axin 1	-1.38434	0.00305324
66913	Kdelr2	KDEL (Lys-Asp-Glu-Leu) endoplasmic reticulum protein retention receptor 2	1.47772	0.0030654
20333	Sec22b	SEC22 vesicle trafficking protein homolog B (S. cerevisiae)	1.54099	0.0030732
216156	Wdr18	WD repeat domain 18	1.60264	0.00307335
22599	Slc6a20b	solute carrier family 6 (neurotransmitter transporter), member 20B	3.0059	0.00307335
106529	Tecr	trans-2,3-enoyl-CoA reductase	1.64979	0.00314967
216871	Gltpd2	glycolipid transfer protein domain containing 2	1.39447	0.00314967
226844	Mfsd7b	major facilitator superfamily domain containing 7B	1.44151	0.00314967
234374	Ddx49	DEAD (Asp-Glu-Ala-Asp) box polypeptide 49	1.42094	0.00314967
234577	Cpne2	copine II	-1.67351	0.00314967
240055	Neurl1b	neuralized homolog 1b (Drosophila)	-2.05646	0.00314967
240665	Ccnj	cyclin J	-1.50863	0.00314967
27060	Tcirg1	T-cell, immune regulator 1, ATPase, H+ transporting, lysosomal V0 protein A3	-1.40195	0.00314967
72057	Phf10	PHD finger protein 10	1.53901	0.00314967
72565	Uaca	uveal autoantigen with coiled-coil domains and ankyrin repeats	-1.41514	0.00314967
73166	Tm7sf2	transmembrane 7 superfamily member 2	1.51843	0.00314967
74868	Tmem65	transmembrane protein 65	2.11271	0.00314967
93732	Acox2	acyl-Coenzyme A oxidase 2, branched chain	3.72349	0.00334003
110611	Hdlbp	high density lipoprotein (HDL) binding protein	1.2479	0.00340117
13618	Ednrb	endothelin receptor type B	2.12784	0.00340117
21366	Slc6a6	solute carrier family 6 (neurotransmitter transporter, taurine), member 6	-1.3961	0.00340117
13101	Cyp2d10	cytochrome P450, family 2, subfamily d, polypeptide 10	1.68655	0.0034532
380712	Tlcd2	TLC domain containing 2	3.50503	0.00345378
68879	Prpf6	PRP6 pre-mRNA splicing factor 6 homolog (yeast)	2.20393	0.00345378
11736	Ankfy1	ankyrin repeat and FYVE domain containing 1	-1.2947	0.00346825
433375	Creg1	cellular repressor of E1A-stimulated genes 1	-1.76291	0.00347825
12843	Col1a2	collagen, type I, alpha 2	1.33688	0.00353995
231871	Daglb	diacylglycerol lipase, beta	-1.59775	0.00353995
382097	Gm1123	predicted gene 1123	1.34496	0.00353995
70784	Rasl12	RAS-like, family 12	1.47542	0.00353995
18194	Nsdhl	NAD(P) dependent steroid dehydrogenase-like	1.45029	0.00359057
56348	Hsd17b12	hydroxysteroid (17-beta) dehydrogenase 12	1.36943	0.00366958
76795	Tbc1d9b	TBC1 domain family, member 9B	-1.29382	0.00366958
76238	Grhpr	glyoxylate reductase/hydroxypyruvate reductase	1.90135	0.00382509
207818	Smagp	small cell adhesion glycoprotein	-1.44221	0.00386089
244421	Lonrf1	LON peptidase N-terminal domain and ring finger 1	1.75148	0.00386089
54638	Ccdc22	coiled-coil domain containing 22	-1.25397	0.00386089
214552	Cep164	centrosomal protein 164	-1.22164	0.00390769
70349	Copb1	coatomer protein complex, subunit beta 1	1.34946	0.00393253
216019	Hkdc1	hexokinase domain containing 1	-1.48923	0.00396191
111175	Pecr	peroxisomal trans-2-enoyl-CoA reductase	1.79362	0.0041079
19324	Rab1	RAB1, member RAS oncogene family	1.25271	0.00411905
231861	Tnrc18	trinucleotide repeat containing 18	-1.42649	0.00412732
68490	Zfp579	zinc finger protein 579	-1.42561	0.00412732
26377	Dapp1	dual adaptor for phosphotyrosine and 3-phosphoinositides 1	1.55704	0.00415497
67288	Srek1ip1	splicing regulatory glutamine/lysine-rich protein 1interacting protein 1	1.30372	0.00415497
18293	Ogdh	oxoglutarate dehydrogenase (lipoamide)	-1.26471	0.00417029
70080	2210010C17Rik	RIKEN cDNA 2210010C17 gene	1.76881	0.00418605
17758	Mtap4	microtubule-associated protein 4	-1.37305	0.00423167
67384	Bag4	BCL2-associated athanogene 4	-1.52495	0.004337
20788	Srebf2	sterol regulatory element binding factor 2	1.58945	0.00435053
28146	Serp1	stress-associated endoplasmic reticulum protein 1	1.44117	0.00435053
67469	Abhd5	abhydrolase domain containing 5	1.68315	0.00435053
23971	Papss1	3'-phosphoadenosine 5'-phosphosulfate synthase 1	-1.77597	0.00441296
30805	Slc22a4	solute carrier family 22 (organic cation transporter), member 4	-1.67144	0.00441296
67452	Pnpla8	patatin-like phospholipase domain containing 8	1.69494	0.00441296
104086	Cyp27a1	cytochrome P450, family 27, subfamily a, polypeptide 1	-2.5682	0.00442216
110157	Raf1	v-raf-leukemia viral oncogene 1	-1.37976	0.00446538
101185	Pot1a	protection of telomeres 1A	-1.57408	0.00449654
93742	Pard3	par-3 (partitioning defective 3) homolog (C. elegans)	-1.38057	0.00450099
100637	N4bp2l1	NEDD4 binding protein 2-like 1	2.2515	0.00455085
11843	Arf4	ADP-ribosylation factor 4	1.64308	0.00455085
12663	Chml	choroideremia-like	1.8731	0.00455085
14121	Fbp1	fructose bisphosphatase 1	2.22473	0.00455085
14580	Gfap	glial fibrillary acidic protein	1.31658	0.00455085
20499	Slc12a7	solute carrier family 12, member 7	-1.59579	0.00455085
20916	Sucla2	succinate-Coenzyme A ligase, ADP-forming, beta subunit	1.26553	0.00455085
242608	Podn	podocan	-1.46382	0.00455085
53321	Cntnap1	contactin associated protein-like 1	1.27419	0.00455085
70729	Nos1ap	nitric oxide synthase 1 (neuronal) adaptor protein	-1.60621	0.00455085
70829	Ccdc93	coiled-coil domain containing 93	2.01004	0.00455085
84652	Fam126a	family with sequence similarity 126, member A	2.03429	0.00455085
56613	Rps6ka4	ribosomal protein S6 kinase, polypeptide 4	-1.41335	0.0046422
219189	1300010F03Rik	RIKEN cDNA 1300010F03 gene	1.52561	0.00465674
105245	Txndc5	thioredoxin domain containing 5	1.51808	0.00472249
22035	Tnfsf10	tumor necrosis factor (ligand) superfamily, member 10	-1.45406	0.00472249
66822	Fbxo25	F-box protein 25	-1.33692	0.00472249
227449	Zcchc2	zinc finger, CCHC domain containing 2	-1.56476	0.0047226
52588	Tspan14	tetraspanin 14	-1.52376	0.0047226
14792	Lpcat3	lysophosphatidylcholine acyltransferase 3	1.3892	0.00480335
193813	Mcfd2	multiple coagulation factor deficiency 2	1.30123	0.00486431
54721	Tyk2	tyrosine kinase 2	-1.39797	0.00487393
11803	Aplp1	amyloid beta (A4) precursor-like protein 1	-2.14273	0.00491147
226551	AI848100	expressed sequence AI848100	4.8413	0.00494796
26558	Homer3	homer homolog 3 (Drosophila)	1.30855	0.00509633
320727	Ipo8	importin 8	1.34907	0.00509633
20692	Sparc	secreted acidic cysteine rich glycoprotein	2.42623	0.00516877
257635	Sdsl	serine dehydratase-like	1.52417	0.00516877
16776	Lama5	laminin, alpha 5	2.85053	0.00523348
71690	Esm1	endothelial cell-specific molecule 1	1.46501	0.00523348
18704	Pik3c2a	phosphatidylinositol 3-kinase, C2 domain containing, alpha polypeptide	1.42796	0.00523487
52187	Rragd	Ras-related GTP binding D	-1.34307	0.00524531
71584	Gdpd2	glycerophosphodiester phosphodiesterase domain containing 2	-1.29545	0.00524531
13040	Ctss	cathepsin S	-1.34291	0.00527346
213989	Tmem82	transmembrane protein 82	1.45523	0.00527346
27045	Nit1	nitrilase 1	1.4844	0.00527346
20731	Spink4	serine peptidase inhibitor, Kazal type 4	1.80933	0.00530513
50799	Slc25a13	solute carrier family 25 (mitochondrial carrier, adenine nucleotide translocator), member 13	1.72464	0.00530513
19125	Prodh	proline dehydrogenase	-1.89967	0.00531984
320795	Pkn1	protein kinase N1	-1.66297	0.00537744
67809	Fam82a2	family with sequence similarity 82, member A2	1.4441	0.00539237
70834	Spag9	sperm associated antigen 9	1.37794	0.00539237
19116	Prlr	prolactin receptor	-1.27729	0.00552404
69428	1700016C15Rik	RIKEN cDNA 1700016C15 gene	1.94215	0.00554106
27409	Abcg5	ATP-binding cassette, sub-family G (WHITE), member 5	-1.47747	0.00560459
69608	Sec24d	Sec24 related gene family, member D (S. cerevisiae)	1.50299	0.00560459
72088	Ush1c	Usher syndrome 1C homolog (human)	-1.21019	0.00560459
17388	Mmp15	matrix metallopeptidase 15	-2.08916	0.00576235
328329	Mast4	microtubule associated serine/threonine kinase family member 4	-1.51614	0.00580529
66261	Tm4sf20	transmembrane 4 L six family member 20	1.53943	0.00584469
21687	Tek	endothelial-specific receptor tyrosine kinase	1.47209	0.005905
67861	Akr1b10	aldo-keto reductase family 1, member B10 (aldose reductase)	-1.37257	0.005905
20287	Sct	secretin	1.64427	0.00599036
64385	Cyp4f14	cytochrome P450, family 4, subfamily f, polypeptide 14	-1.28465	0.00609525
12389	Cav1	caveolin 1, caveolae protein	1.59907	0.00610151
12934	Dpysl2	dihydropyrimidinase-like 2	1.363	0.00610151
233904	Setd1a	SET domain containing 1A	-1.23096	0.00610151
50766	Crim1	cysteine rich transmembrane BMP regulator 1 (chordin like)	-1.58937	0.00610151
56752	Aldh9a1	aldehyde dehydrogenase 9, subfamily A1	1.34197	0.00610151
69080	Gmppa	GDP-mannose pyrophosphorylase A	1.45297	0.00610151
11813	Apoc2	apolipoprotein C-II	1.35752	0.00618483
17776	Mast2	microtubule associated serine/threonine kinase 2	-1.50177	0.00621398
269338	Vps39	vacuolar protein sorting 39 (yeast)	-1.28329	0.00625215
77300	Raph1	Ras association (RalGDS/AF-6) and pleckstrin homology domains 1	2.03709	0.0063548
54391	Rfk	riboflavin kinase	-1.27585	0.0063737
211914	Asap2	ArfGAP with SH3 domain, ankyrin repeat and PH domain 2	-1.33612	0.00641257
227541	Camk1d	calcium/calmodulin-dependent protein kinase ID	-1.5539	0.00662085
243168	Hsd17b13	hydroxysteroid (17-beta) dehydrogenase 13	2.05913	0.00670477
63955	Cables1	CDK5 and Abl enzyme substrate 1	-1.50862	0.00673144
59042	Cope	coatomer protein complex, subunit epsilon	1.3488	0.00674155
16971	Lrp1	low density lipoprotein receptor-related protein 1	-1.61864	0.00680082
347722	Agap1	ArfGAP with GTPase domain, ankyrin repeat and PH domain 1	-1.42572	0.00684361
232714	Mgam	maltase-glucoamylase	-1.49404	0.00686947
66397	Sar1b	SAR1 gene homolog B (S. cerevisiae)	1.30302	0.00686947
98999	Znfx1	zinc finger, NFX1-type containing 1	-1.72345	0.0069465
100102	Pcsk9	proprotein convertase subtilisin/kexin type 9	1.65237	0.00708494
12862	Cox6a2	cytochrome c oxidase, subunit VI a, polypeptide 2	1.25169	0.00708494
12981	Csf2	colony stimulating factor 2 (granulocyte-macrophage)	-1.65019	0.00708494
232853	Zfp954	zinc finger protein 954	-1.34239	0.00708494
67622	Mxra7	matrix-remodelling associated 7	2.61083	0.00708494
66425	Pcp4l1	Purkinje cell protein 4-like 1	-1.24528	0.00711864
21770	Ppp2r5d	protein phosphatase 2, regulatory subunit B (B56), delta isoform	-1.42543	0.00713106
226830	Smyd2	SET and MYND domain containing 2	1.69265	0.00713106
12606	Cebpa	CCAAT/enhancer binding protein (C/EBP), alpha	1.75005	0.0072569
51798	Ech1	enoyl coenzyme A hydratase 1, peroxisomal	1.55217	0.00727281
72258	Kcnk10	potassium channel, subfamily K, member 10	1.5522	0.00727281
12590	Cdx1	caudal type homeobox 1	-1.55158	0.00730198
228355	Madd	MAP-kinase activating death domain	-1.34261	0.00742665
19660	Rbp2	retinol binding protein 2, cellular	1.25756	0.00748508
30934	Tor1b	torsin family 1, member B	1.71485	0.00750601
20648	Snta1	syntrophin, acidic 1	-1.22746	0.00756851
69288	Rhobtb1	Rho-related BTB domain containing 1	1.44844	0.00756851
77577	Spns3	spinster homolog 3 (Drosophila)	1.38214	0.00756851
59021	Rab2a	RAB2A, member RAS oncogene family	1.29146	0.00758617
15211	Hexa	hexosaminidase A	-1.27581	0.00763428
15161	Hcfc1	host cell factor C1	-1.56215	0.00767845
241391	Galnt5	UDP-N-acetyl-alpha-D-galactosamine:polypeptide N-acetylgalactosaminyltransferase 5	1.38119	0.00771526
56318	Acpp	acid phosphatase, prostate	-1.48159	0.00774579
672511	Rnf213	ring finger protein 213	-1.41164	0.00781037
64451	Dip2a	DIP2 disco-interacting protein 2 homolog A (Drosophila)	-1.52935	0.00787422
12349	Car2	carbonic anhydrase 2	2.0104	0.00788865
73251	Setd7	SET domain containing (lysine methyltransferase) 7	-1.67282	0.00810033
56382	Rab9	RAB9, member RAS oncogene family	1.4905	0.00812015
20701	Serpina1b	serine (or cysteine) preptidase inhibitor, clade A, member 1B	1.45996	0.00817559
76787	Ppfia3	protein tyrosine phosphatase, receptor type, f polypeptide (PTPRF), interacting protein (liprin), alpha 3	-1.57858	0.00818515
17257	Mecp2	methyl CpG binding protein 2	-1.39578	0.00818562
20318	Sdf4	stromal cell derived factor 4	-1.31244	0.00818562
56041	Uso1	USO1 homolog, vesicle docking protein (yeast)	1.31057	0.00818562
30931	Tor1a	torsin family 1, member A (torsin A)	1.44399	0.00819606
71670	Acy3	aspartoacylase (aminoacylase) 3	1.4176	0.00838857
17087	Ly96	lymphocyte antigen 96	-1.52128	0.00847474
23808	Ash2l	ash2 (absent, small, or homeotic)-like (Drosophila)	-2.03245	0.00847474
55982	Paxip1	PAX interacting (with transcription-activation domain) protein 1	-1.39933	0.00856523
18104	Nqo1	NAD(P)H dehydrogenase, quinone 1	-1.44925	0.00860933
216454	BC089597	cDNA sequence BC089597	1.52859	0.00868757
68090	Yif1a	Yip1 interacting factor homolog A (S. cerevisiae)	1.69328	0.00878728
26885	Casp8ap2	caspase 8 associated protein 2	-1.37045	0.00886569
66752	4933404O12Rik	RIKEN cDNA 4933404O12 gene	-1.66823	0.00886569
171580	Mical1	microtubule associated monoxygenase, calponin and LIM domain containing 1	-1.54159	0.0089041
319622	Itpripl2	inositol 1,4,5-triphosphate receptor interacting protein-like 2	-2.22672	0.00895141
12306	Anxa2	annexin A2	1.30941	0.008991
12527	Cd9	CD9 antigen	1.39893	0.0090175
171282	Acot4	acyl-CoA thioesterase 4	2.0152	0.00910293
66049	Rogdi	rogdi homolog (Drosophila)	-1.28165	0.00910293
57444	Isg20	interferon-stimulated protein	1.26361	0.00914254
319765	Igf2bp2	insulin-like growth factor 2 mRNA binding protein 2	-1.41925	0.00937356
58994	Smpd3	sphingomyelin phosphodiesterase 3, neutral	1.39895	0.00941988
12695	Inadl	InaD-like (Drosophila)	-1.29127	0.00959261
30949	Lcmt1	leucine carboxyl methyltransferase 1	1.54557	0.00959261
76742	Snx27	sorting nexin family member 27	-1.266	0.00959261
11576	Afp	alpha fetoprotein	1.84162	0.00966365
67709	Reg4	regenerating islet-derived family, member 4	1.69626	0.00968318
78894	Aacs	acetoacetyl-CoA synthetase	1.4469	0.00976032
109082	Fbxw17	F-box and WD-40 domain protein 17	-1.34288	0.00987257
52538	Acaa2	acetyl-Coenzyme A acyltransferase 2 (mitochondrial 3-oxoacyl-Coenzyme A thiolase)	1.6673	0.00987257
238257	Tmem30b	transmembrane protein 30B	-1.20748	0.0098927
74150	Slc35f5	solute carrier family 35, member F5	-1.28992	0.00997851
14180	Fgf9	fibroblast growth factor 9	-1.28211	0.0099846
78825	Pppde1	PPPDE peptidase domain containing 1	1.4903	0.00999664
67145	Tomm34	translocase of outer mitochondrial membrane 34	-1.36568	0.0100841
67501	Ccdc50	coiled-coil domain containing 50	1.40821	0.0100841
15926	Idh1	isocitrate dehydrogenase 1 (NADP+), soluble	1.30641	0.0101043
13602	Sparcl1	SPARC-like 1	1.87174	0.0101325
192159	Prpf8	pre-mRNA processing factor 8	-1.31976	0.0101325
72599	Pdia5	protein disulfide isomerase associated 5	1.36318	0.0101325
13559	E2f5	E2F transcription factor 5	-1.66182	0.0101939
71436	Flrt3	fibronectin leucine rich transmembrane protein 3	1.44324	0.0101939
11933	Atp1b3	ATPase, Na+/K+ transporting, beta 3 polypeptide	-1.24188	0.010223
208618	Etl4	enhancer trap locus 4	-1.54955	0.010273
66588	Cmpk1	cytidine monophosphate (UMP-CMP) kinase 1	1.24415	0.010273
71448	Tmem80	transmembrane protein 80	-1.25489	0.010294
16000	Igf1	insulin-like growth factor 1	1.4506	0.0104162
69640	Fam83g	family with sequence similarity 83, member G	1.41246	0.0108111
14370	Fzd8	frizzled homolog 8 (Drosophila)	-1.21594	0.010861
20775	Sqle	squalene epoxidase	2.10869	0.0108828
66790	Grtp1	GH regulated TBC protein 1	1.33449	0.0110671
16859	Lgals9	lectin, galactose binding, soluble 9	-1.34947	0.0110768
105348	Golm1	golgi membrane protein 1	1.37429	0.0110997
13360	Dhcr7	7-dehydrocholesterol reductase	1.48122	0.0110997
21351	Taldo1	transaldolase 1	-1.25329	0.0110997
666168	Cyp4a31	cytochrome P450, family 4, subfamily a, polypeptide 31	1.30431	0.0110997
68646	1110020G09Rik	RIKEN cDNA 1110020G09 gene	1.64991	0.0110997
69123	1810022C23Rik	RIKEN cDNA 1810022C23 gene	-1.2907	0.0110997
12833	Col6a1	collagen, type VI, alpha 1	1.91866	0.011201
26943	Serinc3	serine incorporator 3	-1.33468	0.011201
23795	Agr2	anterior gradient 2 (Xenopus laevis)	1.84966	0.0112352
14063	F2rl1	coagulation factor II (thrombin) receptor-like 1	1.61303	0.0112458
28018	Ubfd1	ubiquitin family domain containing 1	1.29813	0.0113673
227210	Ccnyl1	cyclin Y-like 1	1.58443	0.0113824
14583	Gfpt1	glutamine fructose-6-phosphate transaminase 1	1.25641	0.011417
100504229	LOC100504229	hypothetical LOC100504229	-1.2473	0.0114313
246103	Atxn7	ataxin 7	-1.33794	0.0114515
24059	Slco2a1	solute carrier organic anion transporter family, member 2a1	-1.68936	0.0114712
192156	Mvd	mevalonate (diphospho) decarboxylase	1.32748	0.0115069
26921	Map4k4	mitogen-activated protein kinase kinase kinase kinase 4	1.30375	0.0115069
28106	D17Wsu104e	DNA segment, Chr 17, Wayne State University 104, expressed	1.44608	0.0115069
12830	Col4a5	collagen, type IV, alpha 5	1.35414	0.0115374
14056	Ezh2	enhancer of zeste homolog 2 (Drosophila)	-1.36368	0.0115844
330440	Gm766	predicted gene 766	4.82364	0.0115844
434377	Zfp560	zinc finger protein 560	-1.23459	0.0115844
66513	Tab1	TGF-beta activated kinase 1/MAP3K7 binding protein 1	-1.33805	0.0115844
71648	Optn	optineurin	-1.3848	0.0115844
78255	Ralgps2	Ral GEF with PH domain and SH3 binding motif 2	-1.4412	0.0115844
110172	Slc35b1	solute carrier family 35, member B1	1.28639	0.0116935
13195	Ddc	dopa decarboxylase	-1.2642	0.0118546
234699	Edc4	enhancer of mRNA decapping 4	-1.41781	0.0118546
73998	Herc3	hect domain and RLD 3	-1.4772	0.0118546
432478	Tmprss9	transmembrane protease, serine 9	1.36637	0.0118705
30051	Spdef	SAM pointed domain containing ets transcription factor	1.27725	0.0119154
67878	Tmem33	transmembrane protein 33	1.46169	0.0120098
17919	Myo5b	myosin VB	-1.65864	0.0120499
140570	Plxnb2	plexin B2	-1.40627	0.0121361
16147	Ihh	Indian hedgehog	-1.35062	0.0121451
106648	Cyp4f15	cytochrome P450, family 4, subfamily f, polypeptide 15	1.27504	0.0121476
117589	Asb7	ankyrin repeat and SOCS box-containing 7	-1.30727	0.0122468
223693	Tmem184b	transmembrane protein 184b	1.47752	0.0122689
76974	1190003J15Rik	RIKEN cDNA 1190003J15 gene	1.61595	0.0123157
218215	Rnf144b	ring finger protein 144B	-1.61439	0.0123591
547253	Parp14	poly (ADP-ribose) polymerase family, member 14	-1.94421	0.0123591
76375	Det1	de-etiolated homolog 1 (Arabidopsis)	1.42006	0.0123766
19735	Rgs2	regulator of G-protein signaling 2	1.52754	0.012622
20517	Slc22a1	solute carrier family 22 (organic cation transporter), member 1	1.41025	0.012622
22271	Upp1	uridine phosphorylase 1	-1.44119	0.012622
234366	Gatad2a	GATA zinc finger domain containing 2A	-1.24895	0.012622
270086	Ogfod1	2-oxoglutarate and iron-dependent oxygenase domain containing 1	-1.28355	0.012622
110147	Ehmt2	euchromatic histone lysine N-methyltransferase 2	-1.32785	0.0126837
54132	Pdlim1	PDZ and LIM domain 1 (elfin)	-1.68381	0.0126837
67278	2900092E17Rik	RIKEN cDNA 2900092E17 gene	-1.44475	0.0126837
93842	Igsf9	immunoglobulin superfamily, member 9	-1.37422	0.0126837
56405	Dusp14	dual specificity phosphatase 14	2.17754	0.0128042
70556	Slc25a33	solute carrier family 25, member 33	1.60402	0.0128987
60455	Tmem8	transmembrane protein 8 (five membrane-spanning domains)	-1.32836	0.0129529
192169	Ufsp2	UFM1-specific peptidase 2	1.2967	0.0129582
60363	Cldn15	claudin 15	-1.32758	0.01303
74080	Nmnat3	nicotinamide nucleotide adenylyltransferase 3	-1.62565	0.0132911
14311	Cidec	cell death-inducing DFFA-like effector c	1.86584	0.0133577
19062	Inpp5k	inositol polyphosphate 5-phosphatase K	-1.29731	0.0134015
246727	Oas3	2'-5' oligoadenylate synthetase 3	-2.10837	0.0134015
320714	D030016E14Rik	RIKEN cDNA D030016E14 gene	-1.18093	0.0134835
15042	H2-T24	histocompatibility 2, T region locus 24	-1.22484	0.0135259
11771	Ap2a1	adaptor protein complex AP-2, alpha 1 subunit	-1.26809	0.0136897
234130	Dkk4	dickkopf homolog 4 (Xenopus laevis)	1.48409	0.0137726
27279	Tnfrsf12a	tumor necrosis factor receptor superfamily, member 12a	1.59844	0.0138651
215474	Sec22c	SEC22 vesicle trafficking protein homolog C (S. cerevisiae)	1.51697	0.0138751
78903	Wrnip1	Werner helicase interacting protein 1	-1.35578	0.0138951
218461	Pde8b	phosphodiesterase 8B	1.25887	0.0139622
14827	Pdia3	protein disulfide isomerase associated 3	1.22443	0.0140683
26557	Homer2	homer homolog 2 (Drosophila)	-1.52727	0.0140683
71874	2310007B03Rik	RIKEN cDNA 2310007B03 gene	1.5295	0.014091
14058	F10	coagulation factor X	1.44798	0.0141884
102774	Bbs4	Bardet-Biedl syndrome 4 (human)	-1.21159	0.0142446
11515	Adcy9	adenylate cyclase 9	-1.33497	0.0142649
233067	Lrfn3	leucine rich repeat and fibronectin type III domain containing 3	-1.27345	0.0142649
246198	Mllt6	myeloid/lymphoid or mixed-lineage leukemia (trithorax homolog, Drosophila) /// translocated to, 6	-1.31328	0.0142649
217337	Srp68	signal recognition particle 68	1.28729	0.0143978
223752	Gramd4	GRAM domain containing 4	1.94824	0.0144307
100727	Ugt2b34	UDP glucuronosyltransferase 2 family, polypeptide B34	-1.35044	0.0144365
12305	Ddr1	discoidin domain receptor family, member 1	-1.38176	0.0144789
71722	Cic	capicua homolog (Drosophila)	-1.66503	0.0147451
19365	Rad52	RAD52 homolog (S. cerevisiae)	-1.32761	0.0148422
76299	Erp44	endoplasmic reticulum protein 44	1.25069	0.0148422
80884	Maged2	melanoma antigen, family D, 2	1.44459	0.0148422
108927	Lhfp	lipoma HMGIC fusion partner	1.80877	0.014953
13171	Dbt	dihydrolipoamide branched chain transacylase E2	-1.37137	0.0150265
20730	Spink3	serine peptidase inhibitor, Kazal type 3	-1.19269	0.0150368
231712	Trafd1	TRAF type zinc finger domain containing 1	-1.38346	0.0150368
73720	Cst6	cystatin E/M	-1.38556	0.0150368
67712	Slc25a37	solute carrier family 25, member 37	-1.81035	0.0150478
70238	Rnf168	ring finger protein 168	-1.37326	0.0150478
11350	Abl1	c-abl oncogene 1, non-receptor tyrosine kinase	-1.26759	0.0150719
226564	Fmo4	flavin containing monooxygenase 4	1.34316	0.0150719
52858	Cdipt	CDP-diacylglycerol--inositol 3-phosphatidyltransferase (phosphatidylinositol synthase)	-1.29093	0.0151066
20351	Sema4a	sema domain, immunoglobulin domain (Ig), transmembrane domain (TM) and short cytoplasmic domain, (semaphorin) 4A	-1.25772	0.0152313
233315	Mtmr10	myotubularin related protein 10	-1.20486	0.0153746
20405	Sh3gl1	SH3-domain GRB2-like 1	1.52433	0.01539
100504385	LOC100504385	myosin-XV-like	-1.40768	0.0155728
76246	Rtf1	Rtf1, Paf1/RNA polymerase II complex component, homolog (S. cerevisiae)	-1.25356	0.0155795
14782	Gsr	glutathione reductase	-1.5182	0.0156765
71733	Susd2	sushi domain containing 2	3.9491	0.0157668
12390	Cav2	caveolin 2	1.41396	0.0157973
94229	Slc4a10	solute carrier family 4, sodium bicarbonate cotransporter-like, member 10	-1.65125	0.0157973
74190	1200009I06Rik	RIKEN cDNA 1200009I06 gene	-1.41162	0.0158229
20851	Stat5b	signal transducer and activator of transcription 5B	-1.23285	0.0159418
14248	Flii	flightless I homolog (Drosophila)	-1.24098	0.0160279
214345	Lrrc1	leucine rich repeat containing 1	-1.31452	0.0160619
67235	Zkscan14	zinc finger with KRAB and SCAN domains 14	-1.26422	0.0160619
72022	Slc35f2	solute carrier family 35, member F2	-1.69896	0.0160619
67388	1110008F13Rik	RIKEN cDNA 1110008F13 gene	1.29822	0.0160978
100504195	Micalcl	MICAL C-terminal like	-1.36852	0.0162573
215705	Arrdc1	arrestin domain containing 1	-1.28156	0.0162915
60611	Foxj2	forkhead box J2	-1.32761	0.0163266
19664	Rbpj	recombination signal binding protein for immunoglobulin kappa J region	-1.39128	0.0163966
230279	6330416G13Rik	RIKEN cDNA 6330416G13 gene	-1.27585	0.0163966
68043	N6amt2	N-6 adenine-specific DNA methyltransferase 2 (putative)	1.4005	0.01641
17777	Mttp	microsomal triglyceride transfer protein	1.17968	0.0164856
268880	AI480653	expressed sequence AI480653	-1.3472	0.0164856
12971	Crym	crystallin, mu	-1.5807	0.0165049
50790	Acsl4	acyl-CoA synthetase long-chain family member 4	1.88142	0.0166033
56847	Aldh1a3	aldehyde dehydrogenase family 1, subfamily A3	2.24833	0.0166723
20255	Scg3	secretogranin III	1.26347	0.0167508
19015	Ppard	peroxisome proliferator activator receptor delta	-2.03762	0.0168601
192119	Dicer1	Dicer1, Dcr-1 homolog (Drosophila)	-1.32017	0.0168601
207181	Rbms3	RNA binding motif, single stranded interacting protein	1.31302	0.0168601
18012	Neurod1	neurogenic differentiation 1	1.26112	0.016968
235534	Acpl2	acid phosphatase-like 2	-1.44188	0.0169818
17855	Mvk	mevalonate kinase	1.22139	0.0170685
209200	Dtx3l	deltex 3-like (Drosophila)	-1.4683	0.0170685
23908	Hs2st1	heparan sulfate 2-O-sulfotransferase 1	-1.43787	0.0170685
106073	Mfsd5	major facilitator superfamily domain containing 5	-1.22097	0.0171445
17533	Mrc1	mannose receptor, C type 1	1.36104	0.0171975
20494	Slc10a2	solute carrier family 10, member 2	1.27489	0.0172845
223739	5031439G07Rik	RIKEN cDNA 5031439G07 gene	-1.18278	0.0172845
72972	Gcap14	granule cell antiserum positive 14	1.44889	0.0172845
226151	Fam178a	family with sequence similarity 178, member A	-1.30807	0.0173926
71101	4933407H18Rik	RIKEN cDNA 4933407H18 gene	-1.30951	0.0174063
72129	Pex13	peroxisomal biogenesis factor 13	1.32371	0.0174063
26407	Map3k4	mitogen-activated protein kinase kinase kinase 4	-1.41638	0.0176044
21356	Tapbp	TAP binding protein	-1.20712	0.0176367
54451	Cpsf3	cleavage and polyadenylation specificity factor 3	-1.33325	0.0176779
69171	1810031K17Rik	RIKEN cDNA 1810031K17 gene	-1.30711	0.0176779
245638	Tbc1d8b	TBC1 domain family, member 8B	1.24896	0.0177036
107823	Whsc1	Wolf-Hirschhorn syndrome candidate 1 (human)	-1.20809	0.0178196
238011	Enpp7	ectonucleotide pyrophosphatase/phosphodiesterase 7	-4.23267	0.0179089
94091	Trim11	tripartite motif-containing 11	-1.36009	0.0179089
20276	Scnn1a	sodium channel, nonvoltage-gated 1 alpha	1.38526	0.0180465
58809	Rnase4	ribonuclease, RNase A family 4	-1.57714	0.0181225
381110	Fam82a1	family with sequence similarity 82, member A1	1.95898	0.0181361
229499	Fcrl1	Fc receptor-like 1	-1.20027	0.0181964
27410	Abca3	ATP-binding cassette, sub-family A (ABC1), member 3	-1.37951	0.0181964
71345	Ano9	anoctamin 9	-1.36981	0.0181964
12013	Bach1	BTB and CNC homology 1	-1.31828	0.0182261
12521	Cd82	CD82 antigen	-1.31096	0.0182261
207839	Galnt6	UDP-N-acetyl-alpha-D-galactosamine:polypeptide N-acetylgalactosaminyltransferase 6	1.34233	0.0182261
101706	Numa1	nuclear mitotic apparatus protein 1	-1.28065	0.0185227
121022	Mrps6	mitochondrial ribosomal protein S6	1.56098	0.0185227
67621	Bend5	BEN domain containing 5	1.82353	0.0185227
19262	Ptpra	protein tyrosine phosphatase, receptor type, A	-1.36101	0.0185793
234875	Ttc13	tetratricopeptide repeat domain 13	1.29964	0.0185793
68312	Gstm7	glutathione S-transferase, mu 7	1.52077	0.0185793
102193	Zdhhc7	zinc finger, DHHC domain containing 7	-1.26515	0.0185871
20776	Tmie	transmembrane inner ear	-1.25765	0.0185871
75320	Etnk1	ethanolamine kinase 1	1.51879	0.0185871
13112	Cyp3a11	cytochrome P450, family 3, subfamily a, polypeptide 11	-1.31526	0.0185973
18854	Pml	promyelocytic leukemia	-1.64161	0.0186067
21810	Tgfbi	transforming growth factor, beta induced	-1.4134	0.0187375
71839	Osgin1	oxidative stress induced growth inhibitor 1	-1.52995	0.0187375
211556	Ap1ar	adaptor-related protein complex 1 associated regulatory protein	-1.23891	0.0187682
30843	Fbxl12	F-box and leucine-rich repeat protein 12	-1.29654	0.0187935
320302	Glt28d2	glycosyltransferase 28 domain containing 2	1.42615	0.0187935
268417	Zkscan17	zinc finger with KRAB and SCAN domains 17	-1.15793	0.0188021
64209	Herpud1	homocysteine-inducible, endoplasmic reticulum stress-inducible, ubiquitin-like domain member 1	1.61197	0.018879
12822	Col18a1	collagen, type XVIII, alpha 1	1.33616	0.0188953
240087	Mdc1	mediator of DNA damage checkpoint 1	-1.34985	0.0190033
100532	Rell1	RELT-like 1	2.0226	0.0191997
212531	Sh3bgrl2	SH3 domain binding glutamic acid-rich protein like 2	1.47611	0.0191997
73830	Eif3k	eukaryotic translation initiation factor 3, subunit K	1.60394	0.0191997
13685	Eif4ebp1	eukaryotic translation initiation factor 4E binding protein 1	1.56425	0.0192313
66467	Gtf2h5	general transcription factor IIH, polypeptide 5	1.47693	0.0193836
26459	Slc27a5	solute carrier family 27 (fatty acid transporter), member 5	1.22075	0.0194364
17920	Myo6	myosin VI	1.22559	0.019493
16881	Lig1	ligase I, DNA, ATP-dependent	-1.25662	0.0195842
14118	Fbn1	fibrillin 1	1.44944	0.019596
52838	Dnlz	DNL-type zinc finger	1.53939	0.019596
94245	Dtnbp1	dystrobrevin binding protein 1	-1.24072	0.019596
227298	Fam134a	family with sequence similarity 134, member A	-1.23664	0.0196848
11425	Apoc4	apolipoprotein C-IV	1.24088	0.0198658
18300	Oit1	oncoprotein induced transcript 1	1.60091	0.0198658
22361	Vnn1	vanin 1	-1.56329	0.0198658
77371	Sec24a	Sec24 related gene family, member A (S. cerevisiae)	1.24835	0.0198665
68801	Elovl5	ELOVL family member 5, elongation of long chain fatty acids (yeast)	-1.29678	0.0200396
12653	Chgb	chromogranin B	1.2535	0.0201034
16009	Igfbp3	insulin-like growth factor binding protein 3	3.05519	0.0201034
71664	Mettl7b	methyltransferase like 7B	1.29277	0.0201034
71846	Syce2	synaptonemal complex central element protein 2	1.35947	0.0201034
72313	Fryl	furry homolog-like (Drosophila)	-1.36376	0.0201034
78906	9130017N09Rik	RIKEN cDNA 9130017N09 gene	-1.2933	0.0201146
110911	Cds2	CDP-diacylglycerol synthase (phosphatidate cytidylyltransferase) 2	-1.29071	0.0202518
12491	Cd36	CD36 antigen	2.10587	0.0202518
15502	Dnaja1	DnaJ (Hsp40) homolog, subfamily A, member 1	1.21924	0.0202518
17948	Naip2	NLR family, apoptosis inhibitory protein 2	-1.30114	0.0202518
229877	Rap1gds1	RAP1, GTP-GDP dissociation stimulator 1	-1.28127	0.0202518
56362	Sult1b1	sulfotransferase family 1B, member 1	-1.15397	0.0202518
66612	Ormdl3	ORM1-like 3 (S. cerevisiae)	1.44128	0.0202518
67912	1600012H06Rik	RIKEN cDNA 1600012H06 gene	1.396	0.0202518
72749	Tonsl	tonsoku-like, DNA repair protein	-1.35115	0.0202518
16337	Insr	insulin receptor	-1.41005	0.0202702
14950	H13	histocompatibility 13	1.27953	0.0203321
213491	D4Ertd22e	DNA segment, Chr 4, ERATO Doi 22, expressed	1.27224	0.0204133
380912	Zfp395	zinc finger protein 395	-1.2039	0.0204805
76740	Efr3a	EFR3 homolog A (S. cerevisiae)	-1.35315	0.0205059
100383	Bsdc1	BSD domain containing 1	1.50949	0.0205225
74464	Zswim5	zinc finger, SWIM domain containing 5	-1.48921	0.0205225
231803	Mepce	methylphosphate capping enzyme	-1.41837	0.0205765
83431	Ndel1	nuclear distribution gene E-like homolog 1 (A. nidulans)	1.28712	0.0205765
216136	Ilvbl	ilvB (bacterial acetolactate synthase)-like	-1.23466	0.0206192
57441	Gmnn	geminin	-1.44145	0.0207057
18762	Prkcz	protein kinase C, zeta	-1.31142	0.0207553
67887	Tmem66	transmembrane protein 66	-1.17566	0.0208406
75002	Tmprss12	transmembrane (C-terminal) protease, serine 12	1.25153	0.0210076
21787	Tfg	Trk-fused gene	1.2073	0.0210613
381820	2700089E24Rik	RIKEN cDNA 2700089E24 gene	1.35759	0.0211909
66847	Hint3	histidine triad nucleotide binding protein 3	1.29042	0.0211909
13095	Cyp2c29	cytochrome P450, family 2, subfamily c, polypeptide 29	-2.59969	0.0215131
66209	1110054O05Rik	RIKEN cDNA 1110054O05 gene	-1.21169	0.0215131
67826	Snap47	synaptosomal-associated protein, 47	-1.30854	0.0215131
93721	Cpn1	carboxypeptidase N, polypeptide 1	1.23721	0.0215131
12628	Cfh	complement component factor h	1.60828	0.0216155
15199	Hebp1	heme binding protein 1	1.27211	0.0216155
15260	Hira	histone cell cycle regulation defective homolog A (S. cerevisiae)	-1.20981	0.0216155
19128	Pros1	protein S (alpha)	1.65795	0.0216155
23959	Nt5e	5' nucleotidase, ecto	3.01534	0.0216155
382793	Mtx3	metaxin 3	-1.56027	0.0216155
67916	Ppap2b	phosphatidic acid phosphatase type 2B	2.50599	0.0216155
69814	Prss32	protease, serine, 32	1.5141	0.0216155
79565	Wbscr27	Williams Beuren syndrome chromosome region 27 (human)	1.21914	0.0216155
67758	Aadac	arylacetamide deacetylase (esterase)	1.3308	0.0216424
93835	Amn	amnionless	-1.39455	0.0217141
66641	Sike1	suppressor of IKBKE 1	1.58517	0.0217151
57319	Smpdl3a	sphingomyelin phosphodiesterase, acid-like 3A	-1.36805	0.021742
21766	Tex261	testis expressed gene 261	-1.26375	0.0218027
13244	Degs1	degenerative spermatocyte homolog 1 (Drosophila)	1.44702	0.0218613
59043	Wsb2	WD repeat and SOCS box-containing 2	1.41383	0.0219606
75986	Agmat	agmatine ureohydrolase (agmatinase)	2.00375	0.0219606
70025	Acot7	acyl-CoA thioesterase 7	1.42855	0.0219844
14629	Gclc	glutamate-cysteine ligase, catalytic subunit	-2.15092	0.0220268
381668	Fbrsl1	fibrosin-like 1	-1.31198	0.0221559
67789	Dalrd3	DALR anticodon binding domain containing 3	-1.33128	0.0221559
74256	Cyld	cylindromatosis (turban tumor syndrome)	-1.3822	0.0221559
217351	Tnrc6c	trinucleotide repeat containing 6C	-1.30738	0.022297
72023	Cyb561d1	cytochrome b-561 domain containing 1	-1.32987	0.0223962
211660	Cspp1	centrosome and spindle pole associated protein 1	-1.29287	0.0224018
268281	Shprh	SNF2 histone linker PHD RING helicase	-1.40177	0.0224018
320632	Snrnp200	small nuclear ribonucleoprotein 200 (U5)	-1.43529	0.0224018
56030	Tmem131	transmembrane protein 131	-1.37033	0.0224018
66259	Camk2n1	calcium/calmodulin-dependent protein kinase II inhibitor 1	-1.50853	0.0224018
68861	1190002N15Rik	RIKEN cDNA 1190002N15 gene	2.09791	0.022403
213649	Arhgef19	Rho guanine nucleotide exchange factor (GEF) 19	-1.23851	0.0224217
74585	Sppl3	signal peptide peptidase 3	-1.21939	0.0224552
14187	Akr1b8	aldo-keto reductase family 1, member B8	-4.67456	0.0225363
16852	Lgals1	lectin, galactose binding, soluble 1	1.36511	0.0225884
20492	Slbp	stem-loop binding protein	-1.33537	0.0225884
20586	Smarca4	SWI/SNF related, matrix associated, actin dependent regulator of chromatin, subfamily a, member 4	-1.40342	0.0228713
66813	Bcl2l14	BCL2-like 14 (apoptosis facilitator)	1.18751	0.0229527
71765	Klhdc3	kelch domain containing 3	1.41071	0.0230734
66367	2310022A10Rik	RIKEN cDNA 2310022A10 gene	-1.18205	0.0230807
22590	Xpa	xeroderma pigmentosum, complementation group A	-1.44287	0.0231137
69934	Rg9mtd3	RNA (guanine-9-) methyltransferase domain containing 3	-1.28348	0.023208
78889	Wsb1	WD repeat and SOCS box-containing 1	-1.52656	0.0233607
14701	Gng12	guanine nucleotide binding protein (G protein), gamma 12	-1.2135	0.0233659
18595	Pdgfra	platelet derived growth factor receptor, alpha polypeptide	2.13374	0.0237724
15356	Hmgcl	3-hydroxy-3-methylglutaryl-Coenzyme A lyase	1.56582	0.023978
20740	Spna2	spectrin alpha 2	-1.26479	0.0240676
103836	Zfp692	zinc finger protein 692	-1.35128	0.0241803
12825	Col3a1	collagen, type III, alpha 1	1.3019	0.024198
21982	Tmem165	transmembrane protein 165	1.37298	0.0242529
68585	Rtn4	reticulon 4	-1.30245	0.0242659
240505	Cdc42bpg	CDC42 binding protein kinase gamma (DMPK-like)	-1.54979	0.0243263
14904	Gtpbp1	GTP binding protein 1	-1.35349	0.0243469
229672	Bcl2l15	BCLl2-like 15	2.74214	0.0246024
75736	Bcl2l12	BCL2-like 12 (proline rich)	-1.15675	0.0246358
56350	Arl3	ADP-ribosylation factor-like 3	-1.50986	0.0248206
76960	Bcas1	breast carcinoma amplified sequence 1	1.52607	0.0248939
50505	Ercc4	excision repair cross-complementing rodent repair deficiency, complementation group 4	-1.20169	0.0249933
67959	Puf60	poly-U binding splicing factor 60	-1.33787	0.0249933
72759	Tmem135	transmembrane protein 135	1.37551	0.0249933
229445	Ctso	cathepsin O	1.27568	0.0250374
74012	Rap2b	RAP2B, member of RAS oncogene family	1.29878	0.0250374
114143	Atp6v0b	ATPase, H+ transporting, lysosomal V0 subunit B	-1.23929	0.025095
69524	Esam	endothelial cell-specific adhesion molecule	1.26197	0.0253044
68058	Chd1l	chromodomain helicase DNA binding protein 1-like	-1.41899	0.0254161
207278	Fchsd2	FCH and double SH3 domains 2	1.57926	0.0255669
18550	Furin	furin (paired basic amino acid cleaving enzyme)	1.32652	0.0256839
105844	Card10	caspase recruitment domain family, member 10	-1.5159	0.0258244
12616	Cenpb	centromere protein B	1.38356	0.0259701
17309	Mgat3	mannoside acetylglucosaminyltransferase 3	-1.35345	0.0259701
57813	Tk2	thymidine kinase 2, mitochondrial	-1.16312	0.0260439
97159	A430005L14Rik	RIKEN cDNA A430005L14 gene	1.32569	0.0261384
12449	Ccnf	cyclin F	1.23192	0.0263585
320609	Fam40b	family with sequence similarity 40, member B	-1.37243	0.0263585
66400	Alkbh7	alkB, alkylation repair homolog 7 (E. coli)	-1.61848	0.0264913
73469	Rnf38	ring finger protein 38	-1.27987	0.0265605
15288	Hmbs	hydroxymethylbilane synthase	1.68353	0.0265956
14609	Gja1	gap junction protein, alpha 1	2.23514	0.0266826
16782	Lamc2	laminin, gamma 2	1.48396	0.0266826
229603	Otud7b	OTU domain containing 7B	1.50968	0.0266826
68744	Zfp740	zinc finger protein 740	-1.34926	0.0266826
12660	Chka	choline kinase alpha	1.89739	0.0268366
226971	Plekhb2	pleckstrin homology domain containing, family B (evectins) member 2	-1.2	0.0268503
71665	Fuca1	fucosidase, alpha-L- 1, tissue	-1.20115	0.02687
100705	Acacb	acetyl-Coenzyme A carboxylase beta	1.23389	0.0268948
26429	Orc5	origin recognition complex, subunit 5	-1.37852	0.0269804
11699	Ambp	alpha 1 microglobulin/bikunin	1.68223	0.0270294
66931	1700010I14Rik	RIKEN cDNA 1700010I14 gene	-1.20412	0.0270294
210146	Irgq	immunity-related GTPase family, Q	-1.29213	0.0271256
22337	Vdr	vitamin D receptor	-1.3138	0.0271256
13479	Dpep1	dipeptidase 1 (renal)	1.47138	0.0272058
271305	Phf21b	PHD finger protein 21B	-1.25554	0.0272312
228608	Smox	spermine oxidase	1.79325	0.0272377
54604	Pcnx	pecanex homolog (Drosophila)	1.24518	0.0272727
97387	Strn4	striatin, calmodulin binding protein 4	-1.37517	0.0272964
94352	Loxl2	lysyl oxidase-like 2	1.18443	0.0276112
13194	Ddb1	damage specific DNA binding protein 1	1.28232	0.0277454
27418	Mkln1	muskelin 1, intracellular mediator containing kelch motifs	1.1915	0.0280433
52589	Ncald	neurocalcin delta	-1.43086	0.0280433
100503441	LOC100503441	hypothetical protein LOC100503441	-1.18237	0.0280568
13047	Cux1	cut-like homeobox 1	-1.2372	0.0280568
18037	Nfkbie	nuclear factor of kappa light polypeptide gene enhancer in B-cells inhibitor, epsilon	-1.25459	0.0280568
18719	Pip5k1b	phosphatidylinositol-4-phosphate 5-kinase, type 1 beta	-1.47442	0.0280568
272396	Tarsl2	threonyl-tRNA synthetase-like 2	-1.2621	0.0280568
70568	Cpne3	copine III	-1.37592	0.0280568
71743	Coasy	Coenzyme A synthase	-1.25117	0.0280568
13636	Efna1	ephrin A1	1.56536	0.0282213
72306	Zfp777	zinc finger protein 777	-1.34246	0.0282213
105501	Abhd4	abhydrolase domain containing 4	-1.49601	0.0283148
225182	Rbbp8	retinoblastoma binding protein 8	1.38775	0.0283148
268663	Cdhr2	cadherin-related family member 2	-1.16669	0.0283148
546071	Mast3	microtubule associated serine/threonine kinase 3	-1.24287	0.0283148
70661	Sik3	SIK family kinase 3	-1.41192	0.0283148
432516	Myo1a	myosin IA	-1.22027	0.0283505
102141	Snx25	sorting nexin 25	-1.25715	0.0285137
69136	Tusc1	tumor suppressor candidate 1	-1.29723	0.0285196
14645	Glul	glutamate-ammonia ligase (glutamine synthetase)	1.60677	0.0285201
20227	Sart1	squamous cell carcinoma antigen recognized by T-cells 1	-1.21599	0.0286011
74155	Errfi1	ERBB receptor feedback inhibitor 1	1.5768	0.0286011
11747	Anxa5	annexin A5	1.47964	0.0286703
14104	Fasn	fatty acid synthase	1.74345	0.0286703
210148	Slc30a6	solute carrier family 30 (zinc transporter), member 6	1.3605	0.0286703
55950	Bri3	brain protein I3	-1.51524	0.0286703
66256	Ssr2	signal sequence receptor, beta	1.42292	0.0286703
80285	Parp9	poly (ADP-ribose) polymerase family, member 9	-1.40079	0.0286703
29806	Limd1	LIM domains containing 1	-1.41569	0.0290523
102093	Phkb	phosphorylase kinase beta	1.39199	0.0290881
233335	Synm	synemin, intermediate filament protein	1.24969	0.0290881
208440	Dip2c	DIP2 disco-interacting protein 2 homolog C (Drosophila)	-1.52331	0.0291184
272428	Acsm5	acyl-CoA synthetase medium-chain family member 5	-1.61797	0.0292055
69601	Dab2ip	disabled homolog 2 (Drosophila) interacting protein	-1.51041	0.0292295
74144	Robo4	roundabout homolog 4 (Drosophila)	1.14945	0.0292295
108735	Sft2d2	SFT2 domain containing 2	-1.25956	0.0292692
67389	Fam132a	family with sequence similarity 132, member A	1.57168	0.0294764
235439	Herc1	hect (homologous to the E6-AP (UBE3A) carboxyl terminus) domain and RCC1 (CHC1)-like domain (RLD) 1	-1.3918	0.0295101
13167	Dbi	diazepam binding inhibitor	1.2815	0.0295257
20192	Ryr3	ryanodine receptor 3	1.23393	0.0295693
66368	Rtcd1	RNA terminal phosphate cyclase domain 1	-1.43764	0.0299766
68196	Hsbp1	heat shock factor binding protein 1	-1.31125	0.0299766
210108	D130043K22Rik	RIKEN cDNA D130043K22 gene	1.70515	0.0300229
66646	Rpe	ribulose-5-phosphate-3-epimerase	1.24389	0.0300317
75552	Paqr9	progestin and adipoQ receptor family member IX	3.34601	0.0301147
11637	Ak2	adenylate kinase 2	1.27712	0.0301602
69894	2010107G23Rik	RIKEN cDNA 2010107G23 gene	1.29586	0.030295
74580	Pyroxd2	pyridine nucleotide-disulphide oxidoreductase domain 2	1.36635	0.030295
99712	Cept1	choline/ethanolaminephosphotransferase 1	1.2553	0.030295
233826	Palb2	partner and localizer of BRCA2	-1.19112	0.0303014
14528	Gch1	GTP cyclohydrolase 1	2.35882	0.0303074
17127	Smad3	MAD homolog 3 (Drosophila)	-1.28548	0.0303178
12652	Chga	chromogranin A	1.33075	0.030398
192193	Edem1	ER degradation enhancer, mannosidase alpha-like 1	1.34004	0.030398
328133	Slc39a9	solute carrier family 39 (zinc transporter), member 9	1.22879	0.0303987
72055	Slc38a10	solute carrier family 38, member 10	1.39348	0.0303987
240638	Slc16a12	solute carrier family 16 (monocarboxylic acid transporters), member 12	1.26474	0.0304602
20556	Slfn2	schlafen 2	-1.39673	0.0307332
70382	Kctd2	potassium channel tetramerisation domain containing 2	-1.33069	0.0307332
69020	Zfp707	zinc finger protein 707	-1.19559	0.0309234
171286	Slc12a8	solute carrier family 12 (potassium/chloride transporters), member 8	1.40665	0.0310165
94092	Trim16	tripartite motif-containing 16	-1.31	0.0310165
320534	Tmem104	transmembrane protein 104	-1.24142	0.0310186
72112	Ppp1r14d	protein phosphatase 1, regulatory (inhibitor) subunit 14D	-1.36426	0.0310441
12531	Cdc25b	cell division cycle 25 homolog B (S. pombe)	1.23229	0.0311438
13057	Cyba	cytochrome b-245, alpha polypeptide	-1.43435	0.031484
17220	Mcm7	minichromosome maintenance deficient 7 (S. cerevisiae)	-1.40946	0.031484
22040	Trex1	three prime repair exonuclease 1	-1.29516	0.031484
236844	Gm4910	predicted pseudogene 4910	-1.38239	0.031484
240753	Plekha6	pleckstrin homology domain containing, family A member 6	-1.34867	0.031484
26987	Eif4e2	eukaryotic translation initiation factor 4E member 2	-1.21152	0.031484
56045	Samhd1	SAM domain and HD domain, 1	-1.31049	0.031484
73451	Zfp763	zinc finger protein 763	-1.20497	0.031484
58909	Fam13a	family with sequence similarity 13, member A	1.61886	0.0317324
19139	Prps1	phosphoribosyl pyrophosphate synthetase 1	-1.54278	0.0319008
19895	Rpia	ribose 5-phosphate isomerase A	1.61866	0.0319008
21745	Tep1	telomerase associated protein 1	-1.31774	0.0319008
380863	Tmem171	transmembrane protein 171	-1.35365	0.0319897
68567	Cgref1	cell growth regulator with EF hand domain 1	1.31533	0.0319932
234094	Arhgef10	Rho guanine nucleotide exchange factor (GEF) 10	1.17909	0.032252
12630	Cfi	complement component factor i	1.52321	0.0322919
242362	Manea	mannosidase, endo-alpha	1.28445	0.0322919
13179	Dcn	decorin	1.48042	0.0325378
224020	Pi4ka	phosphatidylinositol 4-kinase, catalytic, alpha polypeptide	-1.34434	0.0326117
60409	Trappc4	trafficking protein particle complex 4	-1.24749	0.0326117
70461	Crtc3	CREB regulated transcription coactivator 3	-1.37623	0.0326117
100101484	Trac	T cell receptor alpha constant	2.60338	0.0327106
21452	Tcn2	transcobalamin 2	-1.23105	0.0327291
224640	Lemd2	LEM domain containing 2	-1.22746	0.0327848
12684	Cideb	cell death-inducing DNA fragmentation factor, alpha subunit-like effector B	1.20828	0.0329614
72354	Ttc4	tetratricopeptide repeat domain 4	-1.34723	0.0329614
224814	Abcc10	ATP-binding cassette, sub-family C (CFTR/MRP), member 10	-1.25074	0.0330044
68724	Arl8a	ADP-ribosylation factor-like 8A	-1.34279	0.0330348
100503392	LOC100503392	hypothetical LOC100503392	-1.29752	0.0331789
215723	Mfsd6l	major facilitator superfamily domain containing 6-like	1.32793	0.0332113
15567	Slc6a4	solute carrier family 6 (neurotransmitter transporter, serotonin), member 4	1.77827	0.0334002
15903	Id3	inhibitor of DNA binding 3	-1.39927	0.0334448
18717	Pip5k1c	phosphatidylinositol-4-phosphate 5-kinase, type 1 gamma	-1.25112	0.0335925
18585	Pde9a	phosphodiesterase 9A	-1.40064	0.0337517
50887	Hmgn5	high-mobility group nucleosome binding domain 5	-1.4456	0.0337517
97114	Hist2h3c2-ps	histone cluster 2, H3c2, pseudogene	1.51254	0.0337517
84585	Rnf123	ring finger protein 123	-1.25519	0.0337813
57896	Krcc1	lysine-rich coiled-coil 1	1.32044	0.0337866
20544	Slc9a1	solute carrier family 9 (sodium/hydrogen exchanger), member 1	-1.53175	0.0338779
72002	Slc39a5	solute carrier family 39 (metal ion transporter), member 5	1.54759	0.0338779
19070	Mobkl3	MOB1, Mps One Binder kinase activator-like 3 (yeast)	1.27974	0.033939
20558	Slfn4	schlafen 4	2.37167	0.0339642
27354	Nbn	nibrin	-1.19209	0.0339642
195018	Zzef1	zinc finger, ZZ-type with EF hand domain 1	-1.19236	0.0340082
72826	Fam76b	family with sequence similarity 76, member B	-1.34729	0.0341793
58240	Hs1bp3	HCLS1 binding protein 3	-1.21659	0.0341811
67991	Nacc2	nucleus accumbens associated 2, BEN and BTB (POZ) domain containing	-1.3719	0.0343955
17988	Ndrg1	N-myc downstream regulated gene 1	-2.30359	0.0344423
545902	Ptprh	protein tyrosine phosphatase, receptor type, H	-1.45943	0.0344423
72552	Hsdl1	hydroxysteroid dehydrogenase like 1	-1.26335	0.0344825
26912	Gcat	glycine C-acetyltransferase (2-amino-3-ketobutyrate-coenzyme A ligase)	1.41677	0.034589
214505	Gnptg	N-acetylglucosamine-1-phosphotransferase, gamma subunit	1.30939	0.034623
75425	Tti1	Tel2 interacting protein 1 homolog (S. pombe)	-1.28228	0.0346991
625286	Fam23a	family with sequence similarity 23, member A	-1.24055	0.0347122
67872	Nsmce4a	non-SMC element 4 homolog A (S. cerevisiae)	-1.35788	0.0347122
225280	Ino80c	INO80 complex subunit C	1.28951	0.0350803
228012	Tlk1	tousled-like kinase 1	-1.2561	0.0352399
208449	Sgms1	sphingomyelin synthase 1	1.27165	0.0352834
52668	Ifi27l1	interferon, alpha-inducible protein 27 like 1	-1.36603	0.0352834
20908	Stx3	syntaxin 3	-1.28674	0.0353966
20852	Stat6	signal transducer and activator of transcription 6	-1.29071	0.0354482
20657	Sod3	superoxide dismutase 3, extracellular	1.15446	0.0355101
239170	Fam160b2	family with sequence similarity 160, member B2	-1.35013	0.0355196
78321	Ankrd23	ankyrin repeat domain 23	-1.14562	0.0355196
27375	Tjp3	tight junction protein 3	-1.27432	0.035714
73173	Pcdh18	protocadherin 18	1.2133	0.035714
12552	Cdh11	cadherin 11	1.46312	0.0358163
69882	2010321M09Rik	RIKEN cDNA 2010321M09 gene	-1.23322	0.0358163
12039	Bckdha	branched chain ketoacid dehydrogenase E1, alpha polypeptide	1.20385	0.0359506
108903	Tbcd	tubulin-specific chaperone d	-1.21879	0.0360005
209195	Clic6	chloride intracellular channel 6	-1.33786	0.0360005
66102	Cxcl16	chemokine (C-X-C motif) ligand 16	1.59324	0.0360005
20184	Uimc1	ubiquitin interaction motif containing 1	-1.26263	0.0362657
235043	Tmem205	transmembrane protein 205	1.41472	0.0362657
68972	Tatdn3	TatD DNase domain containing 3	1.35266	0.0362657
54411	Atp6ap1	ATPase, H+ transporting, lysosomal accessory protein 1	-1.17343	0.0362799
77040	Atg16l1	autophagy-related 16-like 1 (yeast)	-1.21547	0.0366366
24116	Whsc2	Wolf-Hirschhorn syndrome candidate 2 (human)	-1.28917	0.0368897
259279	Tubgcp3	tubulin, gamma complex associated protein 3	-1.24706	0.0370975
224796	Clic5	chloride intracellular channel 5	-1.21913	0.0371019
74533	Gzf1	GDNF-inducible zinc finger protein 1	1.24382	0.0372716
93673	Cml2	camello-like 2	1.56299	0.0373007
103266	AI597468	expressed sequence AI597468	1.33789	0.0375541
74251	Ankrd9	ankyrin repeat domain 9	1.52731	0.0377383
22428	Dctn6	dynactin 6	-1.31211	0.0379352
19698	Relb	avian reticuloendotheliosis viral (v-rel) oncogene related B	-1.9678	0.0380409
66248	Alg5	asparagine-linked glycosylation 5 homolog (yeast, dolichyl-phosphate beta-glucosyltransferase)	1.25081	0.0380409
17347	Mknk2	MAP kinase-interacting serine/threonine kinase 2	1.39623	0.0380413
64143	Ralb	v-ral simian leukemia viral oncogene homolog B (ras related)	1.31498	0.0380472
56463	Snd1	staphylococcal nuclease and tudor domain containing 1	1.30778	0.0383025
242702	Myom3	myomesin family, member 3	-1.24698	0.0383299
66607	Ms4a4d	membrane-spanning 4-domains, subfamily A, member 4D	1.64654	0.0383325
67095	Trak1	trafficking protein, kinesin binding 1	-1.29098	0.0384653
66841	Etfdh	electron transferring flavoprotein, dehydrogenase	1.21546	0.0385533
70478	Mipep	mitochondrial intermediate peptidase	1.27567	0.0385533
13143	Dapk2	death-associated protein kinase 2	1.47506	0.0386122
20602	Ncor2	nuclear receptor co-repressor 2	-1.27013	0.0386122
235623	Scap	SREBF chaperone	-1.2535	0.0386566
105841	Dennd3	DENN/MADD domain containing 3	-1.2872	0.0387867
12125	Bcl2l11	BCL2-like 11 (apoptosis facilitator)	-1.40173	0.0387867
20509	Slc19a1	solute carrier family 19 (sodium/hydrogen exchanger), member 1	1.70338	0.0387867
234736	Rfwd3	ring finger and WD repeat domain 3	-1.30279	0.0387867
211389	Suox	sulfite oxidase	1.57012	0.0388452
227937	Pkp4	plakophilin 4	1.2734	0.0388452
74919	4930471M23Rik	RIKEN cDNA 4930471M23 gene	-1.27601	0.0388613
75758	9130401M01Rik	RIKEN cDNA 9130401M01 gene	-1.28548	0.0388613
20621	Snn	stannin	-1.20793	0.0389478
225912	Cybasc3	cytochrome b, ascorbate dependent 3	-1.19143	0.0395519
56447	Copz1	coatomer protein complex, subunit zeta 1	1.20699	0.0395519
16494	Kcna6	potassium voltage-gated channel, shaker-related, subfamily, member 6	-1.25269	0.0397603
433904	Ociad2	OCIA domain containing 2	1.34154	0.0397693
52132	Ccdc97	coiled-coil domain containing 97	-1.37292	0.0397743
228769	Psmf1	proteasome (prosome, macropain) inhibitor subunit 1	-1.24601	0.039868
239273	Abcc4	ATP-binding cassette, sub-family C (CFTR/MRP), member 4	1.20542	0.0400929
66863	Lztr1	leucine-zipper-like transcriptional regulator, 1	1.29725	0.0402404
18105	Nqo2	NAD(P)H dehydrogenase, quinone 2	-1.2762	0.0403581
21817	Tgm2	transglutaminase 2, C polypeptide	-1.88606	0.0403874
69008	Cab39l	calcium binding protein 39-like	-1.22205	0.0405791
27053	Asns	asparagine synthetase	1.44096	0.0408486
68337	Crip2	cysteine rich protein 2	1.2732	0.0408486
56368	Cyb561d2	cytochrome b-561 domain containing 2	1.2146	0.0410633
19204	Ptafr	platelet-activating factor receptor	1.26533	0.0411877
14660	Gls	glutaminase	-1.35617	0.0413739
72927	Hepacam	hepatocyte cell adhesion molecule	1.14073	0.0413801
218613	Mier3	mesoderm induction early response 1, family member 3	-1.5314	0.0414008
18703	Pigr	polymeric immunoglobulin receptor	-1.23706	0.0414775
219132	D14Ertd668e	DNA segment, Chr 14, ERATO Doi 668, expressed	-1.81159	0.0414775
54381	Pgcp	plasma glutamate carboxypeptidase	1.40789	0.0414775
18016	Nf2	neurofibromatosis 2	-1.18396	0.0415077
100503741	LOC100503741	hypothetical LOC100503741	-1.34875	0.0416282
16889	Lipa	lysosomal acid lipase A	1.56039	0.0416282
208166	Gm609	predicted gene 609	1.2959	0.0416282
226407	Rab3gap1	RAB3 GTPase activating protein subunit 1	-1.17229	0.0416282
432720	Akr1c19	aldo-keto reductase family 1, member C19	1.35923	0.0416282
69276	Sec62	SEC62 homolog (S. cerevisiae)	1.18908	0.0416282
26415	Mapk13	mitogen-activated protein kinase 13	-1.177	0.0416849
66107	1100001G20Rik	RIKEN cDNA 1100001G20 gene	1.42614	0.0419694
66532	Rep15	RAB15 effector protein	1.32966	0.0419694
16532	Kcnu1	potassium channel, subfamily U, member 1	-1.46374	0.0419829
11881	Arsb	arylsulfatase B	-1.55095	0.0419897
214469	Fam168b	family with sequence similarity 168, member B	-1.29154	0.0419897
107576	Tcrg-C4	T-cell receptor gamma, constant 4	-1.30934	0.0420042
72778	Dnajc22	DnaJ (Hsp40) homolog, subfamily C, member 22	1.25598	0.0420042
16150	Ikbkb	inhibitor of kappaB kinase beta	-1.30026	0.0420744
16332	Inppl1	inositol polyphosphate phosphatase-like 1	-1.31155	0.0420744
17384	Mmp10	matrix metallopeptidase 10	1.47493	0.0420744
67581	Tbc1d23	TBC1 domain family, member 23	1.35282	0.0420744
67876	Coq10b	coenzyme Q10 homolog B (S. cerevisiae)	1.84723	0.0420744
98766	Ubac1	ubiquitin associated domain containing 1	-1.42624	0.0420744
11772	Ap2a2	adaptor protein complex AP-2, alpha 2 subunit	-1.35101	0.0420922
225432	Rbm27	RNA binding motif protein 27	-1.30806	0.0420922
227099	Pms1	postmeiotic segregation increased 1 (S. cerevisiae)	-1.1908	0.0421057
108682	Gpt2	glutamic pyruvate transaminase (alanine aminotransferase) 2	1.26404	0.0421085
380711	Rap1gap2	RAP1 GTPase activating protein 2	-1.33595	0.0421085
12913	Creb3	cAMP responsive element binding protein 3	1.52491	0.0422741
16561	Kif1b	kinesin family member 1B	-1.2906	0.0422741
239250	Slitrk6	SLIT and NTRK-like family, member 6	1.33664	0.0422741
18791	Plat	plasminogen activator, tissue	1.17251	0.0422976
105853	Mal2	mal, T-cell differentiation protein 2	1.29789	0.0423153
109857	Cbr3	carbonyl reductase 3	-2.59269	0.0423153
75957	Mir17hg	MIR17 host gene 1 (non-protein coding)	-1.29249	0.0423153
11514	Adcy8	adenylate cyclase 8	1.19102	0.042452
14062	F2r	coagulation factor II (thrombin) receptor	1.75006	0.0425195
229227	4932438A13Rik	RIKEN cDNA 4932438A13 gene	-1.25596	0.0425671
228421	Kif18a	kinesin family member 18A	-1.22841	0.042743
20924	Supt5h	suppressor of Ty 5 homolog (S. cerevisiae)	-1.22939	0.0427928
13085	Cyp2a12	cytochrome P450, family 2, subfamily a, polypeptide 12	-1.40991	0.0429875
20848	Stat3	signal transducer and activator of transcription 3	-1.35648	0.0429875
234664	Nae1	NEDD8 activating enzyme E1 subunit 1	-1.25831	0.0429875
622434	Arhgef26	Rho guanine nucleotide exchange factor (GEF) 26	-1.32026	0.0429875
12865	Cox7a1	cytochrome c oxidase, subunit VIIa 1	1.36491	0.0430195
58800	Trpm7	transient receptor potential cation channel, subfamily M, member 7	-1.21798	0.0431191
58176	Rhbg	Rhesus blood group-associated B glycoprotein	1.42752	0.0431901
227753	Gsn	gelsolin	1.42029	0.0432426
99633	Lphn2	latrophilin 2	1.23937	0.0433532
105005	Fam84a	family with sequence similarity 84, member A	1.78088	0.0433733
18145	Npc1	Niemann Pick type C1	-1.46089	0.0433733
16643	Klrd1	killer cell lectin-like receptor, subfamily D, member 1	-1.52021	0.0438413
106633	Ift140	intraflagellar transport 140 homolog (Chlamydomonas)	-1.19863	0.0439151
12894	Cpt1a	carnitine palmitoyltransferase 1a, liver	1.54888	0.0439151
171095	Il17rc	interleukin 17 receptor C	-1.3858	0.0439242
171168	Acer1	alkaline ceramidase 1	1.47178	0.0441038
15463	Agfg1	ArfGAP with FG repeats 1	1.42183	0.044368
237310	Il22ra2	interleukin 22 receptor, alpha 2	-1.27409	0.044368
23966	Odz4	odd Oz/ten-m homolog 4 (Drosophila)	1.17684	0.044368
24105	Rbck1	RanBP-type and C3HC4-type zinc finger containing 1	-1.21583	0.044368
20893	Bhlhe40	basic helix-loop-helix family, member e40	1.79994	0.0444578
381038	Parl	presenilin associated, rhomboid-like	-1.22701	0.0444578
107869	Cth	cystathionase (cystathionine gamma-lyase)	1.29154	0.0445375
101631	Pwwp2b	PWWP domain containing 2B	-1.27086	0.0446465
19303	Pxn	paxillin	-1.44085	0.0446465
666339	Muc3	mucin 3, intestinal	-1.33496	0.0447521
15490	Hsd17b7	hydroxysteroid (17-beta) dehydrogenase 7	1.31863	0.0448229
211949	Spsb4	splA/ryanodine receptor domain and SOCS box containing 4	1.28656	0.0448229
23912	Rhof	ras homolog gene family, member f	2.16022	0.0448229
108657	Rnpepl1	arginyl aminopeptidase (aminopeptidase B)-like 1	-1.38434	0.0452353
56249	Actr8	ARP8 actin-related protein 8 homolog (S. cerevisiae)	-1.24516	0.0452353
102132	E230013L22Rik	RIKEN cDNA E230013L22 gene	-1.17692	0.0456709
15476	Hs3st1	heparan sulfate (glucosamine) 3-O-sulfotransferase 1	1.22461	0.0456709
209378	Itih5	inter-alpha (globulin) inhibitor H5	1.39959	0.0456709
240396	Mex3c	mex3 homolog C (C. elegans)	1.31803	0.0456709
56744	Pf4	platelet factor 4	1.37185	0.0456709
66111	Tmed3	transmembrane emp24 domain containing 3	1.33535	0.0456709
68497	1110018G07Rik	RIKEN cDNA 1110018G07 gene	-1.29313	0.0456709
237847	Rtn4rl1	reticulon 4 receptor-like 1	-1.43997	0.0456806
268564	Zbtb1	zinc finger and BTB domain containing 1	-1.30777	0.0456806
53315	Sult1d1	sulfotransferase family 1D, member 1	-1.16633	0.0456806
68192	Leprotl1	leptin receptor overlapping transcript-like 1	-1.3297	0.045681
11972	Atp6v0d1	ATPase, H+ transporting, lysosomal V0 subunit D1	1.19322	0.0458083
269700	Gm15800	predicted gene 15800	-1.24979	0.0458083
102334	Ankrd10	ankyrin repeat domain 10	-1.35196	0.0460252
17113	M6pr	mannose-6-phosphate receptor, cation dependent	1.26217	0.0461317
213573	Efcab4a	EF-hand calcium binding domain 4A	1.1825	0.0461317
246782	Atpaf2	ATP synthase mitochondrial F1 complex assembly factor 2	-1.21754	0.0461317
277250	Kdm3b	KDM3B lysine (K)-specific demethylase 3B	-1.2648	0.0461317
19682	Rdh5	retinol dehydrogenase 5	1.37093	0.046338
68145	Etaa1	Ewing's tumor-associated antigen 1	-1.49695	0.0464637
320595	Phf8	PHD finger protein 8	-1.29019	0.0464836
54383	Phc2	polyhomeotic-like 2 (Drosophila)	-1.33063	0.0464836
19012	Ppap2a	phosphatidic acid phosphatase type 2A	-1.2148	0.0466402
19331	Rab19	RAB19, member RAS oncogene family	-1.38985	0.0466402
56695	Pnkd	paroxysmal nonkinesiogenic dyskinesia	-1.26274	0.046648
14923	Guk1	guanylate kinase 1	1.34805	0.046673
208846	Daam1	dishevelled associated activator of morphogenesis 1	1.25506	0.046673
326618	Tpm4	tropomyosin 4	1.52845	0.046673
56299	Fkbpl	FK506 binding protein-like	-1.21586	0.0468759
68481	Mpzl1	myelin protein zero-like 1	1.33386	0.0469655
69116	Ubr4	ubiquitin protein ligase E3 component n-recognin 4	-1.19696	0.0469655
24083	Gm16515	predicted gene, Gm16515	-1.23805	0.0469665
382696	Ighv1-52	immunoglobulin heavy variable V1-52	2.98379	0.0471867
20933	Med22	mediator complex subunit 22	-1.16329	0.0472178
14874	Gstz1	glutathione transferase zeta 1 (maleylacetoacetate isomerase)	1.43699	0.0475986
223658	Heatr7a	HEAT repeat containing 7A	-1.17143	0.0475986
319880	Tmcc3	transmembrane and coiled coil domains 3	-1.24116	0.0475986
56032	Nprl2	nitrogen permease regulator-like 2 (S. cerevisiae)	-1.23763	0.0475986
66664	Tmem41a	transmembrane protein 41a	1.17817	0.0475986
72750	Fam117b	family with sequence similarity 117, member B	-1.38727	0.0475986
14245	Lpin1	lipin 1	1.34554	0.0481457
14873	Gsto1	glutathione S-transferase omega 1	-1.17323	0.048188
112405	Egln1	EGL nine homolog 1 (C. elegans)	-1.53481	0.0482265
240660	Tmem20	transmembrane protein 20	1.2695	0.0482265
68839	Ankrd46	ankyrin repeat domain 46	-1.24239	0.0482265
22381	Wbp5	WW domain binding protein 5	1.54825	0.0482572
17117	Amacr	alpha-methylacyl-CoA racemase	1.38041	0.0482931
71732	Vps11	vacuolar protein sorting 11 (yeast)	-1.21308	0.0482931
243085	Ugt2b35	UDP glucuronosyltransferase 2 family, polypeptide B35	-1.3527	0.0485852
69185	Dtwd1	DTW domain containing 1	-1.24118	0.0485852
227723	Prrc2b	proline-rich coiled-coil 2B	-1.23898	0.0488011
100502915	LOC100502915	hypothetical LOC100502915	-1.34264	0.0488183
100502991	NA	NA	1.39066	0.0488183
17075	Epcam	epithelial cell adhesion molecule	-1.17057	0.0488183
170789	Acot8	acyl-CoA thioesterase 8	1.22749	0.0488183
216853	Wrap53	WD repeat containing, antisense to TP53	-1.20744	0.0488183
72611	Zfp655	zinc finger protein 655	1.32671	0.0488183
20111	Rps6ka1	ribosomal protein S6 kinase polypeptide 1	-1.1667	0.0488705
66407	Mrps15	mitochondrial ribosomal protein S15	1.31345	0.0488705
12834	Col6a2	collagen, type VI, alpha 2	1.44293	0.0488888
14102	Fas	Fas (TNF receptor superfamily member 6)	-1.65482	0.0488888
18701	Pigf	phosphatidylinositol glycan anchor biosynthesis, class F	-1.22364	0.0488888
237459	Cdk17	cyclin-dependent kinase 17	1.29241	0.0488888
242517	Gm12597	predicted gene 12597	1.47065	0.0488888
50868	Keap1	kelch-like ECH-associated protein 1	-1.26091	0.0488888
66136	Znrd1	zinc ribbon domain containing, 1	-1.34756	0.0488888
84094	Plvap	plasmalemma vesicle associated protein	1.8487	0.0488888
50528	Tmprss2	transmembrane protease, serine 2	-1.35771	0.0491836
544817	Arhgap27	Rho GTPase activating protein 27	1.30725	0.0491836
216856	Nlgn2	neuroligin 2	-1.18131	0.0492024
225289	AW554918	expressed sequence AW554918	-1.15716	0.0492024
232409	Clec2e	C-type lectin domain family 2, member e	-1.35368	0.0492024
329559	Zfp335	zinc finger protein 335	-1.19666	0.0492776
208869	Dock3	dedicator of cyto-kinesis 3	-1.23513	0.0493867
66867	Hmg20a	high mobility group 20A	-1.36009	0.0493922
52150	Kcnk6	potassium inwardly-rectifying channel, subfamily K, member 6	1.44836	0.0494769
11566	Adss	adenylosuccinate synthetase, non muscle	1.51487	0.0495888
16834	Cog1	component of oligomeric golgi complex 1	-1.2011	0.0496237
17684	Cited2	Cbp/p300-interacting transactivator, with Glu/Asp-rich carboxy-terminal domain, 2	-1.40212	0.0499976
380836	Mrs2	MRS2 magnesium homeostasis factor homolog (S. cerevisiae)	1.29785	0.0499976
54563	Nup210	nucleoporin 210	-1.24026	0.0499976
66168	Grina	glutamate receptor, ionotropic, N-methyl D-aspartate-associated protein 1 (glutamate binding)	-1.39575	0.0499976
71966	Nkiras2	NFKB inhibitor interacting Ras-like protein 2	1.21173	0.0499976
68832	1110057K04Rik	RIKEN cDNA 1110057K04 gene	-1.30911	0.0500289
12724	Clcn2	chloride channel 2	-1.32335	0.0500382
216858	Kctd11	potassium channel tetramerisation domain containing 11	-1.2129	0.0500437
66905	Plin3	perilipin 3	1.40145	0.0502076
333193	BC053749	cDNA sequence BC053749	-1.19537	0.0505187
218639	Arl15	ADP-ribosylation factor-like 15	-1.19298	0.0505251
215193	Diexf	digestive organ expansion factor homolog (zebrafish)	-1.20929	0.0507201
15516	Hsp90ab1	heat shock protein 90 alpha (cytosolic), class B member 1	1.32462	0.0509215
56485	Slc2a5	solute carrier family 2 (facilitated glucose transporter), member 5	1.88041	0.051237
433023	Gm5485	predicted gene 5485	1.27696	0.0512728
18143	Npas2	neuronal PAS domain protein 2	-2.28468	0.0512796
56531	Ylpm1	YLP motif containing 1	-1.26137	0.0513301
78248	Armcx1	armadillo repeat containing, X-linked 1	1.2139	0.0513301
233410	Zfp592	zinc finger protein 592	-1.22988	0.0513421
73739	Cby1	chibby homolog 1 (Drosophila)	-1.2999	0.0516194
268448	Phf12	PHD finger protein 12	-1.25893	0.051804
268860	Abat	4-aminobutyrate aminotransferase	1.7477	0.051804
622728	Ighv1-75	immunoglobulin heavy variable V1-75	1.50509	0.0521639
68299	Vps53	vacuolar protein sorting 53 (yeast)	-1.14914	0.0521639
114863	Prosc	proline synthetase co-transcribed	-1.20591	0.0522635
26400	Map2k7	mitogen-activated protein kinase kinase 7	-1.18972	0.0522635
69538	Antxr1	anthrax toxin receptor 1	1.20736	0.0523459
56228	Ube2j1	ubiquitin-conjugating enzyme E2, J1	1.23417	0.0523958
72325	1300018I17Rik	RIKEN cDNA 1300018I17 gene	-1.29488	0.052559
97130	C77080	expressed sequence C77080	-1.22389	0.052559
12223	Btc	betacellulin, epidermal growth factor family member	1.26139	0.052758
12494	Cd38	CD38 antigen	1.28262	0.0527883
83814	Nedd4l	neural precursor cell expressed, developmentally down-regulated gene 4-like	-1.28388	0.0527883
67213	Cmtm6	CKLF-like MARVEL transmembrane domain containing 6	-1.16963	0.0528672
17921	Myo7a	myosin VIIA	-1.37524	0.0530649
68480	1110007C09Rik	RIKEN cDNA 1110007C09 gene	-1.3136	0.0530649
93747	Echs1	enoyl Coenzyme A hydratase, short chain, 1, mitochondrial	1.2711	0.0530649
72469	Plcd3	phospholipase C, delta 3	-1.1956	0.0530765
17929	Myom1	myomesin 1	1.23828	0.0532042
21888	Tle4	transducin-like enhancer of split 4, homolog of Drosophila E(spl)	-1.25291	0.0532372
68736	1110034B05Rik	RIKEN cDNA 1110034B05 gene	-1.20108	0.0533045
67326	1700037H04Rik	RIKEN cDNA 1700037H04 gene	1.25463	0.0533571
11535	Adm	adrenomedullin	-1.23956	0.0536634
11433	Acp5	acid phosphatase 5, tartrate resistant	-1.24881	0.0540467
54161	Copg	coatomer protein complex, subunit gamma	1.34747	0.0541519
232023	Vopp1	vesicular, overexpressed in cancer, prosurvival protein 1	-1.75812	0.0542659
26887	Chst4	carbohydrate (chondroitin 6/keratan) sulfotransferase 4	1.35634	0.0542659
66892	Eif4e3	eukaryotic translation initiation factor 4E member 3	-1.30681	0.0543062
233979	Tpcn2	two pore segment channel 2	-1.16278	0.0543449
11886	Asah1	N-acylsphingosine amidohydrolase 1	1.23982	0.0546119
18521	Pcbp2	poly(rC) binding protein 2	-1.2665	0.0546119
16564	Kif21a	kinesin family member 21A	1.22016	0.054656
72320	2510003E04Rik	RIKEN cDNA 2510003E04 gene	-1.24645	0.0549937
232976	Zfp574	zinc finger protein 574	-1.22398	0.0551288
21976	Top3b	topoisomerase (DNA) III beta	-1.17574	0.0553682
56643	Slc15a1	solute carrier family 15 (oligopeptide transporter), member 1	-1.36378	0.0554652
76123	Gpsm2	G-protein signalling modulator 2 (AGS3-like, C. elegans)	-1.2714	0.0554652
17354	Mllt10	myeloid/lymphoid or mixed-lineage leukemia (trithorax homolog, Drosophila) /// translocated to, 10	-1.31434	0.0562026
26565	Pla2g10	phospholipase A2, group X	1.2673	0.0562026
76737	Creld2	cysteine-rich with EGF-like domains 2	1.42691	0.0562102
320506	Lmbrd2	LMBR1 domain containing 2	1.38556	0.0562421
68279	Mcoln2	mucolipin 2	-1.23921	0.0562978
320051	Exph5	exophilin 5	-1.73937	0.056345
229697	Cym	chymosin	1.9629	0.0568005
59056	Evc	Ellis van Creveld gene homolog (human)	1.15178	0.0568095
15377	Foxa3	forkhead box A3	1.35965	0.0569252
19268	Ptprf	protein tyrosine phosphatase, receptor type, F	-1.52192	0.0572082
100121	Tdrd7	tudor domain containing 7	-1.25211	0.057376
14859	Gsta3	glutathione S-transferase, alpha 3	-1.45087	0.0574194
28113	Tinf2	Terf1 (TRF1)-interacting nuclear factor 2	1.27666	0.0574194
20519	Slc22a3	solute carrier family 22 (organic cation transporter), member 3	1.21967	0.0576504
70625	Med26	mediator complex subunit 26	-1.17426	0.0576504
213753	Zfp598	zinc finger protein 598	-1.22061	0.057741
71240	Osbpl7	oxysterol binding protein-like 7	-1.15451	0.0577684
14630	Gclm	glutamate-cysteine ligase, modifier subunit	-1.18342	0.0580125
21885	Tle1	transducin-like enhancer of split 1, homolog of Drosophila E(spl)	1.63784	0.0580125
224893	Zfp959	zinc finger protein 959	-1.22608	0.0580125
26965	Cul1	cullin 1	-1.21446	0.0580125
338403	Cndp1	carnosine dipeptidase 1 (metallopeptidase M20 family)	1.50663	0.0580125
674018	Ighv1-61	immunoglobulin heavy variable V1-61	1.23333	0.0580125
72748	Hdhd3	haloacid dehalogenase-like hydrolase domain containing 3	1.49998	0.0580125
74188	Prl8a8	prolactin family 8, subfamily a, member 81	1.12715	0.0580125
68659	Fam198b	family with sequence similarity 198, member B	1.18394	0.0580568
12826	Col4a1	collagen, type IV, alpha 1	1.5755	0.05817
66994	1500031L02Rik	RIKEN cDNA 1500031L02 gene	-1.32202	0.05817
54216	Pcdh7	protocadherin 7	1.34268	0.0582818
68742	Tmem219	transmembrane protein 219	1.23922	0.0585696
76408	Abcc3	ATP-binding cassette, sub-family C (CFTR/MRP), member 3	1.51534	0.0586311
224833	AI661453	expressed sequence AI661453	-1.46538	0.05865
52521	Zfp622	zinc finger protein 622	-1.35295	0.0586683
16795	Large	like-glycosyltransferase	-1.3054	0.0589848
230603	Ttc39a	tetratricopeptide repeat domain 39A	1.27073	0.0589848
269774	Aak1	AP2 associated kinase 1	-1.20215	0.0589848
58810	Akr1a4	aldo-keto reductase family 1, member A4 (aldehyde reductase)	-1.15585	0.0589848
67103	Ptgr1	prostaglandin reductase 1	-1.3109	0.0589848
68117	Apool	apolipoprotein O-like	1.44032	0.0591561
74466	4933427G17Rik	RIKEN cDNA 4933427G17 gene	1.22284	0.0591561
228730	Plk1s1	polo-like kinase 1 substrate 1	-1.19365	0.059275
68713	Ifitm1	interferon induced transmembrane protein 1	1.3307	0.059275
210035	Tmem194	transmembrane protein 194	-1.14762	0.0593157
433003	Gm5481	predicted gene 5481	1.25591	0.0593157
69146	Gsdmd	gasdermin D	1.25856	0.0593157
67266	Fam69a	family with sequence similarity 69, member A	1.35386	0.0593711
22418	Wnt5a	wingless-related MMTV integration site 5A	1.3322	0.0594942
65079	Rtn4r	reticulon 4 receptor	-1.1958	0.0595017
14231	Fkbp7	FK506 binding protein 7	1.34113	0.0597313
17195	Mbl2	mannose-binding lectin (protein C) 2	-4.42462	0.0597313
69537	Dnase1l1	deoxyribonuclease 1-like 1	-1.52614	0.0597992
68767	ORF19	open reading frame 19	-1.23461	0.060022
142682	Zcchc14	zinc finger, CCHC domain containing 14	-1.2591	0.0601284
18750	Prkca	protein kinase C, alpha	1.23847	0.0602839
70574	Cpm	carboxypeptidase M	-1.56238	0.0606712
70312	2510012J08Rik	RIKEN cDNA 2510012J08 gene	-1.14276	0.060775
12111	Bgn	biglycan	1.82124	0.0609895
76007	Zmym2	zinc finger, MYM-type 2	-1.26166	0.0609895
320869	4732415M23Rik	RIKEN cDNA 4732415M23 gene	-1.149	0.0612538
19122	Prnp	prion protein	1.30182	0.0614208
114332	Lyve1	lymphatic vessel endothelial hyaluronan receptor 1	1.20354	0.0615678
384309	Trim56	tripartite motif-containing 56	-1.29556	0.0615678
65247	Asb1	ankyrin repeat and SOCS box-containing 1	-1.1787	0.0615971
171272	Vmn1r219	vomeronasal 1 receptor 219	-1.19367	0.0616227
67801	Pllp	plasma membrane proteolipid	1.47483	0.0616227
72284	Oraov1	oral cancer overexpressed 1	-1.25243	0.0617049
16581	Kifc2	kinesin family member C2	-1.26354	0.0620091
27361	Sepx1	selenoprotein X 1	-1.17345	0.0620091
67657	Rabl3	RAB, member of RAS oncogene family-like 3	1.2327	0.0620091
74315	Rnf145	ring finger protein 145	-1.42857	0.0620091
57257	Vav3	vav 3 oncogene	1.79748	0.0620732
24058	Sigirr	single immunoglobulin and toll-interleukin 1 receptor (TIR) domain	-1.32999	0.0626043
108995	Tbc1d10c	TBC1 domain family, member 10c	-1.21974	0.06268
75725	Phf14	PHD finger protein 14	-1.25133	0.0627392
216820	Dhrs7b	dehydrogenase/reductase (SDR family) member 7B	1.34299	0.0629323
240034	Zfp760	zinc finger protein 760	-1.23296	0.0629323
72723	Zfp74	zinc finger protein 74	-1.16393	0.0629323
69674	Mif4gd	MIF4G domain containing	-1.27737	0.0629847
16440	Itpr3	inositol 1,4,5-triphosphate receptor 3	-1.33793	0.0632259
77996	D730039F16Rik	RIKEN cDNA D730039F16 gene	1.23564	0.0632259
11800	Api5	apoptosis inhibitor 5	-1.26192	0.0632266
21652	Phf1	PHD finger protein 1	-1.23702	0.063301
68961	Phkg2	phosphorylase kinase, gamma 2 (testis)	-1.24239	0.0634145
217882	AW555464	expressed sequence AW555464	-1.18412	0.0636076
15936	Ier2	immediate early response 2	-1.25167	0.063722
19155	Npepps	aminopeptidase puromycin sensitive	-1.31505	0.0638998
14526	Gcg	glucagon	1.84628	0.0639009
16922	Phyh	phytanoyl-CoA hydroxylase	1.23135	0.0641834
68047	Mpnd	MPN domain containing	-1.20858	0.0641834
107029	Me2	malic enzyme 2, NAD(+)-dependent, mitochondrial	-1.61457	0.0642585
224907	Dus3l	dihydrouridine synthase 3-like (S. cerevisiae)	-1.27062	0.064307
228715	Gm561	predicted gene 561	-1.41936	0.064307
74343	Crtc2	CREB regulated transcription coactivator 2	-1.16119	0.0643343
228368	Slc35c1	solute carrier family 35, member C1	1.28548	0.0646777
216705	Clint1	clathrin interactor 1	1.24752	0.0647559
66166	S100a14	S100 calcium binding protein A14	1.34703	0.0647559
67292	Pigc	phosphatidylinositol glycan anchor biosynthesis, class C	1.55368	0.0647559
101202	Hepacam2	HEPACAM family member 2	1.29709	0.0647598
11426	Macf1	microtubule-actin crosslinking factor 1	1.26219	0.0650253
232941	Ppm1n	protein phosphatase, Mg2+/Mn2+ dependent, 1N (putative)	-1.30435	0.0650253
26362	Axl	AXL receptor tyrosine kinase	1.25078	0.065729
245506	Smek3-ps	SMEK homolog 3, suppressor of mek1 (Dictyostelium), pseudogene	-1.19554	0.065808
16784	Lamp2	lysosomal-associated membrane protein 2	1.18274	0.0658534
433470	AA467197	expressed sequence AA467197	-1.48032	0.0659821
72042	Cotl1	coactosin-like 1 (Dictyostelium)	1.39565	0.0661984
22031	Traf3	TNF receptor-associated factor 3	-1.50745	0.0663538
77032	2610029I01Rik	RIKEN cDNA 2610029I01 gene	-1.31515	0.0665598
16801	Arhgef1	Rho guanine nucleotide exchange factor (GEF) 1	-1.28908	0.0666047
329384	Ptrh1	peptidyl-tRNA hydrolase 1 homolog (S. cerevisiae)	1.67672	0.0667687
73122	Tgfbrap1	transforming growth factor, beta receptor associated protein 1	-1.17121	0.0667687
26379	Esrra	estrogen related receptor, alpha	-1.20974	0.0667835
71910	Ppapdc1b	phosphatidic acid phosphatase type 2 domain containing 1B	1.40246	0.0667858
72503	2610507B11Rik	RIKEN cDNA 2610507B11 gene	-1.25087	0.0668789
103677	Smg6	Smg-6 homolog, nonsense mediated mRNA decay factor (C. elegans)	-1.18744	0.0672417
217201	Rundc1	RUN domain containing 1	-1.21031	0.0673105
68449	Tbc1d10b	TBC1 domain family, member 10b	-1.22441	0.0673105
69076	Triap1	TP53 regulated inhibitor of apoptosis 1	-1.25898	0.0673105
74522	Morc2a	microrchidia 2A	-1.2318	0.0673998
218699	Pxk	PX domain containing serine/threonine kinase	-1.20275	0.0674777
69792	Med6	mediator of RNA polymerase II transcription, subunit 6 homolog (yeast)	1.24366	0.0675251
73690	Glipr1	GLI pathogenesis-related 1 (glioma)	1.31967	0.0677631
66586	Crls1	cardiolipin synthase 1	1.40082	0.0677831
76527	Il34	interleukin 34	1.20853	0.0681713
13560	E4f1	E4F transcription factor 1	-1.15143	0.0682481
12725	Clcn3	chloride channel 3	1.19344	0.0685506
216760	Mfap3	microfibrillar-associated protein 3	-1.27638	0.0685506
15547	Trmt2a	TRM2 tRNA methyltransferase 2 homolog A (S. cerevisiae)	-1.2272	0.0685782
22295	Cdh23	cadherin 23 (otocadherin)	1.19799	0.0685782
16004	Igf2r	insulin-like growth factor 2 receptor	1.35025	0.0689931
330788	Zfp866	zinc finger protein 866	-1.22249	0.0690055
212880	Ddx46	DEAD (Asp-Glu-Ala-Asp) box polypeptide 46	-1.27906	0.0690825
194744	Slc25a43	solute carrier family 25, member 43	-1.17439	0.0691469
269181	Mgat4a	mannoside acetylglucosaminyltransferase 4, isoenzyme A	-1.18463	0.0693107
16588	Kin	antigenic determinant of rec-A protein	-1.17387	0.0694351
211586	Tfdp2	transcription factor Dp 2	-1.21987	0.0694351
70767	Prpf3	PRP3 pre-mRNA processing factor 3 homolog (yeast)	-1.28069	0.0694351
94181	Nans	N-acetylneuraminic acid synthase (sialic acid synthase)	1.25891	0.0697971
225326	Pik3c3	phosphoinositide-3-kinase, class 3	-1.52358	0.0699554
70361	Lman1	lectin, mannose-binding, 1	1.91202	0.0699554
12054	Bcl7b	B-cell CLL/lymphoma 7B	-1.27684	0.0700907
100972	Rab28	RAB28, member RAS oncogene family	-1.22368	0.0701071
108155	Ogt	O-linked N-acetylglucosamine (GlcNAc) transferase (UDP-N-acetylglucosamine:polypeptide-N-acetylglucosaminyl transferase)	-1.2214	0.0701071
114570	Crip3	cysteine-rich protein 3	1.14297	0.0701071
20402	Zfp106	zinc finger protein 106	1.21149	0.0701071
217365	Nploc4	nuclear protein localization 4 homolog (S. cerevisiae)	-1.2353	0.0701071
243910	Nfkbid	nuclear factor of kappa light polypeptide gene enhancer in B-cells inhibitor, delta	-1.15776	0.0701071
54722	Dfna5	deafness, autosomal dominant 5 (human)	-1.65405	0.0701071
56399	Akap8	A kinase (PRKA) anchor protein 8	-1.29759	0.0701071
70008	Ace2	angiotensin I converting enzyme (peptidyl-dipeptidase A) 2	-1.18665	0.0701071
75669	Pik3r4	phosphatidylinositol 3 kinase, regulatory subunit, polypeptide 4, p150	-1.34213	0.0701071
20614	Snap25	synaptosomal-associated protein 25	1.2119	0.0703816
231997	Fkbp14	FK506 binding protein 14	1.19659	0.0704728
258454	Olfr1202	olfactory receptor 1202	-1.14549	0.0704728
56517	Slc22a21	solute carrier family 22 (organic cation transporter), member 21	-1.26785	0.0704728
68114	Mum1	melanoma associated antigen (mutated) 1	-1.21525	0.0704728
18783	Pla2g4a	phospholipase A2, group IVA (cytosolic, calcium-dependent)	1.50205	0.0705067
19878	Rock2	Rho-associated coiled-coil containing protein kinase 2	-1.28944	0.0705067
109672	Cyb5	cytochrome b-5	-1.2358	0.0705706
28199	Dcaf11	DDB1 and CUL4 associated factor 11	-1.14816	0.0705706
56434	Tspan3	tetraspanin 3	-1.10605	0.0705706
105239	Rnf44	ring finger protein 44	-1.27861	0.0705734
192157	Socs7	suppressor of cytokine signaling 7	-1.23305	0.0705734
194231	Cnksr1	connector enhancer of kinase suppressor of Ras 1	-1.32197	0.0705734
20522	Slc23a1	solute carrier family 23 (nucleobase transporters), member 1	2.31608	0.0705734
208211	Alg1	asparagine-linked glycosylation 1 homolog (yeast, beta-1,4-mannosyltransferase)	-1.2684	0.0705734
216616	Efemp1	epidermal growth factor-containing fibulin-like extracellular matrix protein 1	1.86288	0.0705734
231148	Ablim2	actin-binding LIM protein 2	1.1488	0.0705734
244179	Ubqlnl	ubiquilin-like	-1.13761	0.0705734
68949	1500012F01Rik	RIKEN cDNA 1500012F01 gene	-1.22446	0.0705734
80292	Zxdc	ZXD family zinc finger C	-1.26803	0.0705734
14000	Drosha	drosha, ribonuclease type III	-1.30972	0.0707521
22419	Wnt5b	wingless-related MMTV integration site 5B	1.16034	0.0707521
26919	Zfp346	zinc finger protein 346	-1.18631	0.0707521
69754	Fbxo7	F-box protein 7	-1.16359	0.0707521
81016	Vmn1r62	vomeronasal 1 receptor 62	1.23345	0.0707521
70239	Gtf3c5	general transcription factor IIIC, polypeptide 5	-1.25228	0.070856
67890	Ufm1	ubiquitin-fold modifier 1	-1.20849	0.0708642
11522	Adh1	alcohol dehydrogenase 1 (class I)	1.24908	0.0709674
57373	D930014E17Rik	RIKEN cDNA D930014E17 gene	-1.32483	0.0710617
73647	Capn9	calpain 9	1.32495	0.0710617
83435	Plekha3	pleckstrin homology domain-containing, family A (phosphoinositide binding specific) member 3	-1.30782	0.0712443
100929	Tyw1	tRNA-yW synthesizing protein 1 homolog (S. cerevisiae)	1.45497	0.0714306
217218	Atxn7l3	ataxin 7-like 3	-1.17051	0.0714306
22339	Vegfa	vascular endothelial growth factor A	1.3893	0.0714306
50934	Slc7a8	solute carrier family 7 (cationic amino acid transporter, y+ system), member 8	-1.70729	0.0714306
77697	Mmab	methylmalonic aciduria (cobalamin deficiency) type B homolog (human)	1.14919	0.0714306
80913	Pum2	pumilio 2 (Drosophila)	-1.19927	0.0714306
108800	Ston2	stonin 2	-1.37802	0.0715272
13666	Eif2ak3	eukaryotic translation initiation factor 2 alpha kinase 3	1.39863	0.0715272
19347	Dennd5a	DENN/MADD domain containing 5A	1.23416	0.0715272
21374	Tbp	TATA box binding protein	-1.21592	0.0715272
66214	1190002H23Rik	RIKEN cDNA 1190002H23 gene	1.28435	0.0715272
67881	Mdp1	magnesium-dependent phosphatase 1	-1.29073	0.0715272
214812	Zfp609	zinc finger protein 609	-1.28014	0.0715968
258674	Olfr1427	olfactory receptor 1427	1.16552	0.0716674
20535	Slc4a2	solute carrier family 4 (anion exchanger), member 2	-1.38158	0.0717325
66090	Ypel3	yippee-like 3 (Drosophila)	-1.26842	0.0717325
110310	Krt7	keratin 7	1.53114	0.0717492
20540	Slc7a7	solute carrier family 7 (cationic amino acid transporter, y+ system), member 7	1.39109	0.0717492
268759	9930012K11Rik	RIKEN cDNA 9930012K11 gene	-1.19593	0.0717492
171197	Vmn1r23	vomeronasal 1 receptor 23	1.27052	0.0724134
57279	Slc25a20	solute carrier family 25 (mitochondrial carnitine/acylcarnitine translocase), member 20	1.21606	0.0724134
74185	Gbe1	glucan (1,4-alpha-), branching enzyme 1	-1.45381	0.0724134
12332	Capg	capping protein (actin filament), gelsolin-like	1.67449	0.0724339
26945	Tpsg1	tryptase gamma 1	1.23415	0.0724339
59027	Nampt	nicotinamide phosphoribosyltransferase	1.38996	0.0725883
21958	Tnp1	transition protein 1	1.25208	0.0728032
170721	Papln	papilin, proteoglycan-like sulfated glycoprotein	1.19485	0.0728537
94219	Cnnm2	cyclin M2	1.43022	0.0728537
26968	Islr	immunoglobulin superfamily containing leucine-rich repeat	1.19578	0.0729134
67101	2310039H08Rik	RIKEN cDNA 2310039H08 gene	1.49599	0.0730728
67842	2610027L16Rik	RIKEN cDNA 2610027L16 gene	-1.19688	0.0730728
244216	Zfp771	zinc finger protein 771	-1.22305	0.0731987
21789	Tfpi2	tissue factor pathway inhibitor 2	1.38167	0.0737618
14718	Got1	glutamate oxaloacetate transaminase 1, soluble	1.33595	0.0738795
12166	Bmpr1a	bone morphogenetic protein receptor, type 1A	1.33523	0.0738993
100340	Smpdl3b	sphingomyelin phosphodiesterase, acid-like 3B	-1.37137	0.0739172
19229	Ptk2b	PTK2 protein tyrosine kinase 2 beta	-1.24287	0.0739172
207214	Larp4	La ribonucleoprotein domain family, member 4	1.38931	0.0739306
74685	4930451C15Rik	RIKEN cDNA 4930451C15 gene	-1.17812	0.0739306
231580	Gak	cyclin G associated kinase	-1.15722	0.0740406
74030	Rin2	Ras and Rab interactor 2	-1.46157	0.0740406
66522	Pgpep1	pyroglutamyl-peptidase I	1.25261	0.0741573
17201	Mc3r	melanocortin 3 receptor	-1.13847	0.0746499
12835	Col6a3	collagen, type VI, alpha 3	1.29993	0.0748182
67920	Mak16	MAK16 homolog (S. cerevisiae)	-1.22993	0.0749481
102294	Cyp4v3	cytochrome P450, family 4, subfamily v, polypeptide 3	-1.22717	0.0751525
94242	Tinagl1	tubulointerstitial nephritis antigen-like 1	-1.30115	0.0751525
18739	Pitpnm1	phosphatidylinositol transfer protein, membrane-associated 1	-1.20256	0.0751735
226594	Rcsd1	RCSD domain containing 1	-1.15815	0.0751735
69816	2010001M09Rik	RIKEN cDNA 2010001M09 gene	1.268	0.0751735
93679	Trim8	tripartite motif-containing 8	1.21309	0.0752099
54125	Polm	polymerase (DNA directed), mu	-1.18753	0.0753943
19701	Ren1	renin 1 structural	1.15928	0.0754665
72123	2010109K11Rik	RIKEN cDNA 2010109K11 gene	1.39606	0.0754755
11484	Aspa	aspartoacylase	-1.71541	0.0755196
18624	Pepd	peptidase D	-1.16667	0.0756326
217212	Pyy	peptide YY	1.44246	0.0756326
67830	Rer1	RER1 retention in endoplasmic reticulum 1 homolog (S. cerevisiae)	-1.13429	0.0757574
14314	Fstl1	follistatin-like 1	1.32558	0.0759021
12985	Csf3	colony stimulating factor 3 (granulocyte)	-1.17197	0.0759899
226413	Lct	lactase	-1.12855	0.0759899
23789	Coro1b	coronin, actin binding protein 1B	-1.26131	0.0759899
73431	1700052K11Rik	RIKEN cDNA 1700052K11 gene	-1.16711	0.0759899
73571	1700096K18Rik	RIKEN cDNA 1700096K18 gene	1.13036	0.0759899
66810	Rbm22	RNA binding motif protein 22	-1.31829	0.0760188
21872	Tjp1	tight junction protein 1	1.17452	0.0760668
56174	Nagk	N-acetylglucosamine kinase	-1.20777	0.0760668
18400	Slc22a18	solute carrier family 22 (organic cation transporter), member 18	-1.25114	0.0762968
237336	Tbpl1	TATA box binding protein-like 1	-1.27643	0.0762968
66859	Slc16a9	solute carrier family 16 (monocarboxylic acid transporters), member 9	1.98723	0.0762968
69113	Alkbh3	alkB, alkylation repair homolog 3 (E. coli)	-1.23142	0.0762968
329540	8430427H17Rik	RIKEN cDNA 8430427H17 gene	-1.53211	0.0763915
56221	Ccl24	chemokine (C-C motif) ligand 24	-1.29129	0.0765384
12925	Crip1	cysteine-rich protein 1 (intestinal)	-1.17643	0.0765906
11717	Ampd3	adenosine monophosphate deaminase 3	-1.5412	0.0766125
243771	Parp12	poly (ADP-ribose) polymerase family, member 12	-1.27546	0.0766125
94230	Cpsf1	cleavage and polyadenylation specific factor 1	-1.38596	0.0766125
226245	9930023K05Rik	RIKEN cDNA 9930023K05 gene	1.2577	0.0766225
17764	Mtf1	metal response element binding transcription factor 1	-1.37239	0.0767389
56873	Lmbr1	limb region 1	-1.17642	0.0767389
66274	1810012P15Rik	RIKEN cDNA 1810012P15 gene	-1.15266	0.0767389
70552	Lrrc56	leucine rich repeat containing 56	-1.18625	0.0767389
73826	Poldip3	polymerase (DNA-directed), delta interacting protein 3	-1.20896	0.0767389
104401	Pcnxl3	pecanex-like 3 (Drosophila)	-1.27667	0.0768562
170745	Xpnpep2	X-prolyl aminopeptidase (aminopeptidase P) 2, membrane-bound	-1.72044	0.0768612
226525	Rasal2	RAS protein activator like 2	1.12421	0.0770994
330319	Wipf3	WAS/WASL interacting protein family, member 3	-1.36756	0.0771547
22626	Slc23a3	solute carrier family 23 (nucleobase transporters), member 3	-1.15742	0.0773724
69809	1810046K07Rik	RIKEN cDNA 1810046K07 gene	1.51908	0.0773724
81500	Sil1	endoplasmic reticulum chaperone SIL1 homolog (S. cerevisiae)	1.2043	0.0773724
207965	Gm71	predicted gene 71	1.20775	0.0773805
620297	Trav6n-6	T cell receptor alpha variable 6N-6	1.28967	0.0773805
84095	Pi4k2a	phosphatidylinositol 4-kinase type 2 alpha	1.20025	0.0774227
100503827	LOC100503827	hypothetical LOC100503827	1.92878	0.0775507
20672	Sox18	SRY-box containing gene 18	1.15361	0.0775507
232236	C130022K22Rik	RIKEN cDNA C130022K22 gene	-1.25872	0.0776343
236733	Usp11	ubiquitin specific peptidase 11	-1.16022	0.0776343
74769	Pik3cb	phosphatidylinositol 3-kinase, catalytic, beta polypeptide	-1.20144	0.0777388
20867	Stip1	stress-induced phosphoprotein 1	1.27425	0.0777809
235135	Tmem45b	transmembrane protein 45b	1.21528	0.0778005
54123	Irf7	interferon regulatory factor 7	-1.42509	0.0778092
19210	Ptdss1	phosphatidylserine synthase 1	-1.23219	0.0778804
276852	D11Wsu47e	DNA segment, Chr 11, Wayne State University 47, expressed	1.2446	0.0778804
52428	Rhpn2	rhophilin, Rho GTPase binding protein 2	1.22031	0.0778804
76483	Lmf1	lipase maturation factor 1	1.2607	0.0778804
14871	Gstt1	glutathione S-transferase, theta 1	-1.30446	0.0780122
16483	Kap	kidney androgen regulated protein	1.29386	0.0780122
16653	Kras	v-Ki-ras2 Kirsten rat sarcoma viral oncogene homolog	1.20674	0.0780122
17125	Smad1	MAD homolog 1 (Drosophila)	-1.22658	0.0780122
68755	Cgrrf1	cell growth regulator with ring finger domain 1	1.33061	0.0780122
227738	Lrsam1	leucine rich repeat and sterile alpha motif containing 1	-1.21592	0.0780465
234138	BC019943	cDNA sequence BC019943	-1.25213	0.0780731
19079	Prkab1	protein kinase, AMP-activated, beta 1 non-catalytic subunit	-1.22151	0.0784156
433323	Sgpp2	sphingosine-1-phosphate phosphotase 2	-1.26586	0.0784156
268490	Lsm12	LSM12 homolog (S. cerevisiae)	1.19136	0.0785352
108811	Ccdc122	coiled-coil domain containing 122	1.20063	0.0786137
56360	Acot9	acyl-CoA thioesterase 9	1.20216	0.0786137
76487	Ppp1r3g	protein phosphatase 1, regulatory (inhibitor) subunit 3G	1.21478	0.0786137
52076	Tmem38b	transmembrane protein 38B	1.16508	0.0786517
100503912	LOC100503912	hypothetical LOC100503912	-1.38619	0.0787976
74158	Josd1	Josephin domain containing 1	-1.41165	0.0787976
109552	Sri	sorcin	1.22571	0.078886
77889	Lbh	limb-bud and heart	1.29461	0.0789065
104886	Rab15	RAB15, member RAS oncogene family	1.20581	0.0793937
72040	Cdhr5	cadherin-related family member 5	-1.15011	0.0793937
229211	Acad9	acyl-Coenzyme A dehydrogenase family, member 9	-1.2309	0.079574
98238	Lrrc59	leucine rich repeat containing 59	1.14484	0.0796943
19171	Psmb10	proteasome (prosome, macropain) subunit, beta type 10	-1.31318	0.0797188
258703	Olfr402	olfactory receptor 402	1.13725	0.0797188
102502	Pls1	plastin 1 (I-isoform)	-1.12076	0.0797257
68098	Rchy1	ring finger and CHY zinc finger domain containing 1	-1.29511	0.0797257
74653	4930444A02Rik	RIKEN cDNA 4930444A02 gene	-1.20007	0.0797257
22238	Ugt2b5	UDP glucuronosyltransferase 2 family, polypeptide B5	1.32131	0.0801551
17420	Mnat1	menage a trois 1	-1.16791	0.0802123
191578	Helq	helicase, POLQ-like	-1.15223	0.0802123
229615	Pias3	protein inhibitor of activated STAT 3	-1.26657	0.0802123
27883	D16H22S680E	DNA segment, Chr 16, human D22S680E, expressed	-1.20454	0.0802123
108148	Galnt2	UDP-N-acetyl-alpha-D-galactosamine:polypeptide N-acetylgalactosaminyltransferase 2	1.40138	0.0804966
68001	1110004E09Rik	RIKEN cDNA 1110004E09 gene	-1.20175	0.0805458
242406	Rgp1	RGP1 retrograde golgi transport homolog (S. cerevisiae)	-1.20542	0.0807352
27426	Nagpa	N-acetylglucosamine-1-phosphodiester alpha-N-acetylglucosaminidase	-1.18891	0.0807352
226090	Ermp1	endoplasmic reticulum metallopeptidase 1	-1.21164	0.0807365
18984	Por	P450 (cytochrome) oxidoreductase	1.45051	0.0813073
70093	Ube2q1	ubiquitin-conjugating enzyme E2Q (putative) 1	-1.24608	0.0813151
20930	Surf1	surfeit gene 1	-1.14011	0.0813836
403205	Agr3	anterior gradient homolog 3 (Xenopus laevis)	1.20265	0.0813836
20348	Sema3c	sema domain, immunoglobulin domain (Ig), short basic domain, secreted, (semaphorin) 3C	1.27013	0.0813954
268294	Zbtb24	zinc finger and BTB domain containing 24	-1.28207	0.0813954
27368	Tbl2	transducin (beta)-like 2	1.35469	0.0813954
66606	Lrrc57	leucine rich repeat containing 57	-1.16194	0.0813954
209478	Tbc1d12	TBC1D12: TBC1 domain family, member 12	-1.18817	0.0815533
11370	Acadvl	acyl-Coenzyme A dehydrogenase, very long chain	1.21635	0.0817068
12505	Cd44	CD44 antigen	2.15858	0.0817068
18414	Osmr	oncostatin M receptor	1.24829	0.0817068
20833	Ssrp1	structure specific recognition protein 1	-1.50331	0.0817068
68379	Ciz1	CDKN1A interacting zinc finger protein 1	-1.22918	0.0817068
14865	Gstm4	glutathione S-transferase, mu 4	-1.43116	0.0820097
100503842	LOC100503842	hypothetical protein LOC100503842	-1.26303	0.0820684
110391	Qdpr	quinoid dihydropteridine reductase	1.32919	0.0820684
170707	Usp48	ubiquitin specific peptidase 48	-1.28086	0.0820684
19241	Tmsb4x	thymosin, beta 4, X chromosome	1.13205	0.0820684
13821	Epb4.1l1	erythrocyte protein band 4.1-like 1	-1.38297	0.0821546
78808	Stxbp5	syntaxin binding protein 5 (tomosyn)	-1.26618	0.0821872
17993	Ndufs4	NADH dehydrogenase (ubiquinone) Fe-S protein 4	1.28181	0.0824195
60440	Iigp1	interferon inducible GTPase 1	1.35406	0.0824387
68137	Kdelr1	KDEL (Lys-Asp-Glu-Leu) endoplasmic reticulum protein retention receptor 1	1.18049	0.0824387
77781	Epm2aip1	EPM2A (laforin) interacting protein 1	1.2814	0.0824602
18933	Prrx1	paired related homeobox 1	1.45556	0.0827854
231128	Fam193a	family with sequence similarity 193, member A	-1.1485	0.082855
53330	Vamp4	vesicle-associated membrane protein 4	-1.17711	0.0829433
26431	Git2	G protein-coupled receptor kinase-interactor 2	-1.21194	0.0832654
100503286	NA	NA	-1.14095	0.0835664
244895	C230081A13Rik	RIKEN cDNA C230081A13 gene	-1.25897	0.0835664
12591	Cdx2	caudal type homeobox 2	-1.54135	0.0836689
105246	Brd9	bromodomain containing 9	-1.25275	0.0837021
109815	H47	histocompatibility 47	1.32923	0.0838712
217695	Zfyve1	zinc finger, FYVE domain containing 1	-1.30133	0.0839494
269614	Pank4	pantothenate kinase 4	-1.25891	0.0841137
67441	Isoc2b	isochorismatase domain containing 2b	1.26047	0.0843839
18317	Olfr2	olfactory receptor 2	1.13854	0.0844375
24014	Rnasel	ribonuclease L (2', 5'-oligoisoadenylate synthetase-dependent)	-1.27662	0.0844375
100038347	Fam174b	family with sequence similarity 174, member B	1.20086	0.0847464
13521	Slc26a2	solute carrier family 26 (sulfate transporter), member 2	-1.47064	0.0847464
16897	Llgl1	lethal giant larvae homolog 1 (Drosophila)	-1.23589	0.0847464
226143	Cyp2c44	cytochrome P450, family 2, subfamily c, polypeptide 44	1.63218	0.0847464
68795	Ubr3	ubiquitin protein ligase E3 component n-recognin 3	-1.26749	0.0847464
105522	Ankrd28	ankyrin repeat domain 28	-1.13622	0.0847996
319660	Tmem195	transmembrane protein 195	-1.16859	0.0851468
52318	D1Ertd448e	DNA segment, Chr 1, ERATO Doi 448, expressed	-1.23171	0.0851468
66674	6330409N04Rik	RIKEN cDNA 6330409N04 gene	-1.3188	0.0851468
69137	2200002K05Rik	RIKEN cDNA 2200002K05 gene	-1.40314	0.0851468
50883	Chek2	CHK2 checkpoint homolog (S. pombe)	-1.29701	0.0851759
229707	Fam40a	family with sequence similarity 40, member A	-1.19894	0.0855114
69106	Stoml1	stomatin-like 1	-1.15283	0.0855114
13036	Ctsh	cathepsin H	1.577	0.0856844
66617	Mettl11a	methyltransferase like 11A	1.16489	0.0856844
117171	1110038F14Rik	RIKEN cDNA 1110038F14 gene	-1.21128	0.0859637
68035	Rbm42	RNA binding motif protein 42	-1.15633	0.0860933
13435	Dnmt3a	DNA methyltransferase 3A	-1.27098	0.0862049
68079	Pdcd2l	programmed cell death 2-like	-1.22445	0.086549
217615	Ctage5	CTAGE family, member 5	1.16971	0.0867695
67457	Frmd8	FERM domain containing 8	-1.22122	0.0868705
71754	Cyp2d40	cytochrome P450, family 2, subfamily d, polypeptide 40	1.14086	0.0868779
212139	Cc2d1a	coiled-coil and C2 domain containing 1A	-1.2805	0.0872035
67417	Ears2	glutamyl-tRNA synthetase 2 (mitochondrial)(putative)	1.25792	0.0872035
20969	Sdc1	syndecan 1	-1.19306	0.087233
66350	Pla2g12a	phospholipase A2, group XIIA	1.15978	0.0873429
66354	Snw1	SNW domain containing 1	-1.14333	0.0873429
231807	BC037034	cDNA sequence BC037034	-1.1732	0.0873997
17256	Mea1	male enhanced antigen 1	1.30224	0.0875208
110786	Iglc2	immunoglobulin lambda constant 2	1.89267	0.0875699
53870	Cntn6	contactin 6	-1.20861	0.0875699
66999	Med28	mediator of RNA polymerase II transcription, subunit 28 homolog (yeast)	-1.23107	0.0880461
218103	Slc17a2	solute carrier family 17 (sodium phosphate), member 2	-1.15601	0.0881013
54683	Prdx5	peroxiredoxin 5	-1.17066	0.0881013
12778	Cxcr7	chemokine (C-X-C motif) receptor 7	1.37165	0.088173
73813	Fam83e	family with sequence similarity 83, member E	1.32847	0.0884109
117591	Slc2a9	solute carrier family 2 (facilitated glucose transporter), member 9	-1.22848	0.0887768
72027	Slc39a4	solute carrier family 39 (zinc transporter), member 4	1.14381	0.0887768
224143	Poglut1	protein O-glucosyltransferase 1	-1.16005	0.0888026
76952	Nt5c2	5'-nucleotidase, cytosolic II	1.13769	0.0888863
232341	Wnk1	WNK lysine deficient protein kinase 1	-1.15712	0.0889054
17035	Lxn	latexin	-1.21105	0.0889381
12909	Crcp	calcitonin gene-related peptide-receptor component protein	-1.2079	0.0892584
227682	Trub2	TruB pseudouridine (psi) synthase homolog 2 (E. coli)	-1.3124	0.0892584
244650	Phlpp2	PH domain and leucine rich repeat protein phosphatase 2	-1.15641	0.0892584
69161	Manbal	mannosidase, beta A, lysosomal-like	-1.22236	0.0893523
320080	Zbtb39	zinc finger and BTB domain containing 39	-1.19124	0.0893796
71702	Cdc5l	cell division cycle 5-like (S. pombe)	-1.22193	0.0893796
76088	Dock8	dedicator of cytokinesis 8	-1.23612	0.0898493
214162	Mll1	myeloid/lymphoid or mixed-lineage leukemia 1	-1.22007	0.0899545
24057	Sh3yl1	Sh3 domain YSC-like 1	-1.26965	0.0899545
231329	Polr2b	polymerase (RNA) II (DNA directed) polypeptide B	-1.28141	0.0900323
224727	Bag6	BCL2-associated athanogene 6	-1.22886	0.090297
215821	D10Bwg1379e	DNA segment, Chr 10, Brigham & Women's Genetics 1379 expressed	1.20895	0.0903769
18242	Oat	ornithine aminotransferase	-1.50995	0.0904525
22084	Tsc2	tuberous sclerosis 2	-1.24538	0.0907952
17188	Maz	MYC-associated zinc finger protein (purine-binding transcription factor)	-1.19651	0.0908885
20501	Slc16a1	solute carrier family 16 (monocarboxylic acid transporters), member 1	-1.23554	0.0908885
229584	Pogz	pogo transposable element with ZNF domain	-1.21825	0.0908885
73658	Spns1	spinster homolog 1 (Drosophila)	-1.16379	0.0909903
17434	Mocs2	molybdenum cofactor synthesis 2	-1.16739	0.0909978
78308	Gpr108	G protein-coupled receptor 108	-1.16929	0.0909978
27356	Insl6	insulin-like 6	-1.23934	0.0917218
75731	5133401N09Rik	RIKEN cDNA 5133401N09 gene	-1.27214	0.0917218
20568	Slpi	secretory leukocyte peptidase inhibitor	1.17478	0.0919073
110109	Nop2	NOP2 nucleolar protein homolog (yeast)	1.31062	0.0920044
11826	Aqp1	aquaporin 1	-1.57846	0.092428
13866	Erbb2	v-erb-b2 erythroblastic leukemia viral oncogene homolog 2, neuro/glioblastoma derived oncogene homolog (avian)	-1.23508	0.0924851
16870	Lhx2	LIM homeobox protein 2	-1.12595	0.0925689
215051	Bud13	BUD13 homolog (yeast)	-1.26206	0.0925689
72049	Tnfrsf13c	tumor necrosis factor receptor superfamily, member 13c	-1.23363	0.0925689
14287	Fpgs	folylpolyglutamyl synthetase	1.13041	0.0928665
236900	Pdk3	pyruvate dehydrogenase kinase, isoenzyme 3	1.44629	0.0928665
58231	Stk4	serine/threonine kinase 4	-1.15485	0.0930517
67710	Polr2g	polymerase (RNA) II (DNA directed) polypeptide G	-1.3531	0.0930517
545192	Baiap3	BAI1-associated protein 3	-1.16937	0.093115
208292	Zfp871	zinc finger protein 871	-1.34297	0.0932154
14232	Fkbp8	FK506 binding protein 8	1.29694	0.0934261
15000	H2-DMb2	histocompatibility 2, class II, locus Mb2	-1.17035	0.0934261
225849	Ppp2r5b	protein phosphatase 2, regulatory subunit B (B56), beta isoform	1.22613	0.0934261
23894	Gtf2h2	general transcription factor II H, polypeptide 2	1.16147	0.0934261
98432	Phlpp1	PH domain and leucine rich repeat protein phosphatase 1	-1.28889	0.0934261
70110	Ifi35	interferon-induced protein 35	-1.27423	0.09376
20724	Serpinb5	serine (or cysteine) peptidase inhibitor, clade B, member 5	1.20388	0.0939544
11655	Alas1	aminolevulinic acid synthase 1	1.29847	0.0939697
100336	Ppp1r8	protein phosphatase 1, regulatory (inhibitor) subunit 8	-1.17852	0.0940408
78926	Gas2l1	growth arrest-specific 2 like 1	-1.28666	0.0940408
19090	Prkdc	protein kinase, DNA activated, catalytic polypeptide	-1.17469	0.0940412
20866	Stim1	stromal interaction molecule 1	-1.12548	0.0940412
14268	Fn1	fibronectin 1	1.33633	0.0942974
246228	Vwa1	von Willebrand factor A domain containing 1	-1.36999	0.0942974
246256	Fcgr4	Fc receptor, IgG, low affinity IV	1.22594	0.0942974
29805	Znhit2-ps	zinc finger, HIT domain containing 2, pseudogene	-1.18326	0.0943462
74704	4930518I15Rik	RIKEN cDNA 4930518I15 gene	-1.15418	0.0943525
68942	Chmp2b	chromatin modifying protein 2B	-1.2841	0.0945506
18646	Prf1	perforin 1 (pore forming protein)	-1.1436	0.0946795
192232	Hps4	Hermansky-Pudlak syndrome 4 homolog (human)	-1.19751	0.0946795
19141	Lgmn	legumain	1.63044	0.0946996
23853	Def6	differentially expressed in FDCP 6	-1.16369	0.0947236
110877	Slc18a1	solute carrier family 18 (vesicular monoamine), member 1	1.24198	0.0947453
14463	Gata4	GATA binding protein 4	-1.29777	0.0947453
16195	Il6st	interleukin 6 signal transducer	1.29641	0.0947453
230674	Kdm4a	lysine (K)-specific demethylase 4A	-1.28101	0.0947453
269593	Luzp1	leucine zipper protein 1	-1.22282	0.0947453
53310	Dlg3	discs, large homolog 3 (Drosophila)	-1.24555	0.0947453
66058	Tmem176a	transmembrane protein 176A	1.37068	0.0947453
66352	Blzf1	basic leucine zipper nuclear factor 1	1.27499	0.0947453
12159	Bmp4	bone morphogenetic protein 4	1.16204	0.0952048
20523	Slc25a14	solute carrier family 25 (mitochondrial carrier, brain), member 14	-1.2111	0.0954025
57869	Adck2	aarF domain containing kinase 2	-1.21927	0.0956098
64602	Ireb2	iron responsive element binding protein 2	1.77513	0.0956098
68695	Hddc3	HD domain containing 3	-1.15254	0.0956098
216131	Trappc10	trafficking protein particle complex 10	-1.18244	0.0960061
271375	Cd200r2	Cd200 receptor 2	-1.32178	0.0960358
56017	Slc2a8	solute carrier family 2, (facilitated glucose transporter), member 8	1.14744	0.0960358
16069	Igj	immunoglobulin joining chain	1.49753	0.0960531
69562	Cdk13	cyclin-dependent kinase 13	-1.19507	0.0960531
15001	H2-Oa	histocompatibility 2, O region alpha locus	1.14621	0.096129
71603	9130004J05Rik	RIKEN cDNA 9130004J05 gene	1.9435	0.096129
224897	Dpp9	dipeptidylpeptidase 9	-1.24299	0.0962905
74257	Tspan17	tetraspanin 17	-1.19291	0.0963202
74901	Kbtbd11	kelch repeat and BTB (POZ) domain containing 11	-1.18547	0.0963202
83704	Slc12a9	solute carrier family 12 (potassium/chloride transporters), member 9	-1.20086	0.0963202
97064	Wwtr1	WW domain containing transcription regulator 1	1.33228	0.0963427
229722	5330417C22Rik	RIKEN cDNA 5330417C22 gene	1.38251	0.0966969
434325	Tmem221	transmembrane protein 221	-1.14546	0.0966969
665113	Tnik	TRAF2 and NCK interacting kinase	-1.2115	0.0967494
11834	Aqr	aquarius	-1.27371	0.0969784
217473	Ankmy2	ankyrin repeat and MYND domain containing 2	-1.23898	0.0971156
27380	Tcl1b4	T-cell leukemia/lymphoma 1B, 4	-1.18566	0.0971156
71833	Dcaf7	DDB1 and CUL4 associated factor 7	-1.11724	0.0971156
74108	Parn	poly(A)-specific ribonuclease (deadenylation nuclease)	-1.16022	0.0971661
18700	Piga	phosphatidylinositol glycan anchor biosynthesis, class A	1.55991	0.0972469
21412	Tcf21	transcription factor 21	1.88915	0.0972469
100737	Dcun1d4	DCN1, defective in cullin neddylation 1, domain containing 4 (S. cerevisiae)	-1.31844	0.0972648
217214	Nags	N-acetylglutamate synthase	-1.15447	0.0976688
213956	Fam83f	family with sequence similarity 83, member F	-1.25068	0.0977009
18036	Nfkbib	nuclear factor of kappa light polypeptide gene enhancer in B-cells inhibitor, beta	-1.27229	0.0980284
208198	Btbd2	BTB (POZ) domain containing 2	-1.22538	0.0980284
224318	Speer2	spermatogenesis associated glutamate (E)-rich protein 2	-1.1769	0.0980284
58805	Mlxipl	MLX interacting protein-like	-1.51017	0.0981339
12751	Tpp1	tripeptidyl peptidase I	-1.32732	0.0982671
66500	Slc30a7	solute carrier family 30 (zinc transporter), member 7	1.20938	0.0982838
108857	Ankhd1	ankyrin repeat and KH domain containing 1	-1.14347	0.0983297
20971	Sdc4	syndecan 4	1.27262	0.0984003
76025	Cant1	calcium activated nucleotidase 1	-1.28315	0.0987012
69546	Mapk1ip1	mitogen-activated protein kinase 1 interacting protein 1	-1.28811	0.0987073
228003	Kbtbd10	kelch repeat and BTB (POZ) domain containing 10	1.15679	0.0989384
107515	Lgr4	leucine-rich repeat-containing G protein-coupled receptor 4	-1.29236	0.0991641
74137	Nuak2	NUAK family, SNF1-like kinase, 2	-1.3713	0.0991641
100177	Zmym6	zinc finger, MYM-type 6	-1.18437	0.0993533
217666	L2hgdh	L-2-hydroxyglutarate dehydrogenase	-1.20525	0.0993917
21952	Tnni1	troponin I, skeletal, slow 1	1.3081	0.0993917
227327	B3gnt7	UDP-GlcNAc:betaGal beta-1,3-N-acetylglucosaminyltransferase 7	1.26522	0.0993917
227800	Rabgap1	RAB GTPase activating protein 1	-1.2308	0.0993917
234686	Fhod1	formin homology 2 domain containing 1	-1.21975	0.0993917
234959	Med17	mediator complex subunit 17	-1.23433	0.0993917
52231	Ankzf1	ankyrin repeat and zinc finger domain containing 1	-1.16864	0.0993917
641376	Tomm40l	translocase of outer mitochondrial membrane 40 homolog-like (yeast)	-1.29896	0.0993917
65107	Lrp10	low-density lipoprotein receptor-related protein 10	-1.14649	0.0993917
68097	Dynll2	dynein light chain LC8-type 2	1.24543	0.0994718
75560	Ep400	E1A binding protein p400	-1.2811	0.0995689
18475	Pafah1b2	platelet-activating factor acetylhydrolase, isoform 1b, subunit 2	-1.17705	0.099634
218203	Mylip	myosin regulatory light chain interacting protein	-1.24633	0.099634
22354	Vipr1	vasoactive intestinal peptide receptor 1	-1.26765	0.099634
102032	AI316807	expressed sequence AI316807	1.21108	0.100026
109169	6330403M23Rik	RIKEN cDNA 6330403M23 gene	-1.47091	0.100208
14067	F5	coagulation factor V	1.41067	0.100208
212647	Aldh4a1	aldehyde dehydrogenase 4 family, member A1	-1.61625	0.100208
11928	Atp1a1	ATPase, Na+/K+ transporting, alpha 1 polypeptide	-1.34234	0.100361
383103	Fam18a	family with sequence similarity 18, member A	1.20803	0.100394
170753	Zfp704	zinc finger protein 704	-1.26974	0.100503
217038	Mrm1	mitochondrial rRNA methyltransferase 1 homolog (S. cerevisiae)	-1.21418	0.100503
77583	Notum	notum pectinacetylesterase homolog (Drosophila)	1.15011	0.100755
80861	Dhx58	DEXH (Asp-Glu-X-His) box polypeptide 58	-1.30994	0.100768
100226	Stx12	syntaxin 12	-1.12827	0.100933
107522	Ece2	endothelin converting enzyme 2	1.13497	0.10139
17356	Mllt4	myeloid/lymphoid or mixed-lineage leukemia (trithorax homolog, Drosophila) /// translocated to, 4	-1.1494	0.10139
433022	Plcxd2	phosphatidylinositol-specific phospholipase C, X domain containing 2	-1.57017	0.10139
22329	Vcam1	vascular cell adhesion molecule 1	1.40584	0.101615
76192	Abhd12	abhydrolase domain containing 12	-1.30082	0.101615
12048	Bcl2l1	BCL2-like 1	-1.18295	0.10169
74596	Cds1	CDP-diacylglycerol synthase 1	1.23426	0.101768
69944	2810021J22Rik	RIKEN cDNA 2810021J22 gene	-1.17666	0.101783
18795	Plcb1	phospholipase C, beta 1	1.16481	0.101968
57260	Ltb4r2	leukotriene B4 receptor 2	1.24922	0.101968
242891	Cct8l1	chaperonin containing TCP1, subunit 8 (theta)-like 1	1.12887	0.102085
105675	Ppif	peptidylprolyl isomerase F (cyclophilin F)	-1.43894	0.102172
12846	Comt	catechol-O-methyltransferase	-1.329	0.102172
14431	Gamt	guanidinoacetate methyltransferase	1.11151	0.102172
21825	Thbs1	thrombospondin 1	1.1698	0.102172
230676	Szt2	seizure threshold 2	-1.15154	0.102172
72287	Plekhf1	pleckstrin homology domain containing, family F (with FYVE domain) member 1	-1.26522	0.102564
14060	F13b	coagulation factor XIII, beta subunit	1.23268	0.102901
26381	Esrrg	estrogen-related receptor gamma	-1.23698	0.102901
72029	Cnpy3	canopy 3 homolog (zebrafish)	-1.12029	0.102901
14084	Faf1	Fas-associated factor 1	-1.25449	0.102985
11545	Parp1	poly (ADP-ribose) polymerase family, member 1	1.25488	0.103011
329942	Csmd2	CUB and Sushi multiple domains 2	1.11175	0.103179
104418	Dgkz	diacylglycerol kinase zeta	-1.14052	0.103365
110842	Etfa	electron transferring flavoprotein, alpha polypeptide	1.19776	0.103588
20822	Trove2	TROVE domain family, member 2	-1.35329	0.103942
26390	Mapkbp1	mitogen-activated protein kinase binding protein 1	-1.59728	0.104072
20321	Frrs1	ferric-chelate reductase 1	-1.34409	0.104424
18768	Pkib	protein kinase inhibitor beta, cAMP dependent, testis specific	1.2482	0.104472
231413	Grsf1	G-rich RNA sequence binding factor 1	-1.24814	0.104472
268933	Wdr24	WD repeat domain 24	-1.17881	0.104472
28200	Dhrs4	dehydrogenase/reductase (SDR family) member 4	1.25797	0.104474
69399	1700025G04Rik	RIKEN cDNA 1700025G04 gene	1.29821	0.104494
56869	Zfp109	zinc finger protein 109	-1.14546	0.104853
70997	Spef1	sperm flagellar 1	1.14818	0.104853
192653	Ttc36	tetratricopeptide repeat domain 36	1.13176	0.104913
230073	Ddx58	DEAD (Asp-Glu-Ala-Asp) box polypeptide 58	-1.33593	0.104913
218832	Polr3a	polymerase (RNA) III (DNA directed) polypeptide A	-1.15799	0.105203
258647	Olfr435	olfactory receptor 435	1.16441	0.105283
30939	Pttg1	pituitary tumor-transforming gene 1	-1.22767	0.105344
14828	Hspa5	heat shock protein 5	1.24203	0.105502
21859	Timp3	tissue inhibitor of metalloproteinase 3	1.12582	0.105502
53599	Cd164	CD164 antigen	-1.13624	0.105574
258554	Olfr873	olfactory receptor 873	-1.10923	0.105733
12856	Cox17	cytochrome c oxidase, subunit XVII assembly protein homolog (yeast)	-1.16089	0.105992
215015	Fam20b	family with sequence similarity 20, member B	-1.19784	0.106078
74178	Stk40	serine/threonine kinase 40	1.2008	0.106078
69806	Slc39a11	solute carrier family 39 (metal ion transporter), member 11	1.23824	0.106134
22232	Slc35a2	solute carrier family 35 (UDP-galactose transporter), member A2	1.16072	0.106192
11853	Rhoc	ras homolog gene family, member C	1.32823	0.106528
230576	Ttc22	tetratricopeptide repeat domain 22	-1.47491	0.106911
666173	Vps13b	vacuolar protein sorting 13B (yeast)	-1.22699	0.106969
27376	Slc25a10	solute carrier family 25 (mitochondrial carrier, dicarboxylate transporter), member 10	1.50627	0.107212
103850	Nt5m	5',3'-nucleotidase, mitochondrial	-1.17181	0.10742
216805	Flcn	folliculin	-1.38981	0.10742
216119	Ybey	ybeY metallopeptidase	-1.15753	0.10761
224661	Slc26a8	solute carrier family 26, member 8	-1.14695	0.10761
71914	Antxr2	anthrax toxin receptor 2	1.20118	0.10761
277396	Klhl23	kelch-like 23 (Drosophila)	1.15658	0.107649
50795	Sh3bgr	SH3-binding domain glutamic acid-rich protein	-1.26838	0.107649
12395	Runx1t1	runt-related transcription factor 1 /// translocated to, 1 (cyclin D-related)	1.17386	0.107878
50778	Rgs1	regulator of G-protein signaling 1	-1.18644	0.108215
19699	Reln	reelin	1.11157	0.108359
64381	Ms4a8a	membrane-spanning 4-domains, subfamily A, member 8A	1.20563	0.108495
170823	Glmn	glomulin, FKBP associated protein	1.1098	0.108534
20872	Stk16	serine/threonine kinase 16	1.21677	0.108569
217721	Mfsd7c	major facilitator superfamily domain containing 7C	1.58367	0.108569
77809	Lrrc42	leucine rich repeat containing 42	-1.21535	0.108611
24068	Sra1	steroid receptor RNA activator 1	1.17511	0.108611
54609	Ubqln2	ubiquilin 2	-1.3243	0.108761
67838	Dnajb11	DnaJ (Hsp40) homolog, subfamily B, member 11	1.40104	0.108832
217558	G2e3	G2/M-phase specific E3 ubiquitin ligase	-1.18368	0.109013
21940	Cd27	CD27 antigen	-1.13493	0.10903
16204	Fabp6	fatty acid binding protein 6, ileal (gastrotropin)	-1.17289	0.109202
213895	Bms1	BMS1 homolog, ribosome assembly protein (yeast)	-1.18166	0.109202
243461	U29423	cDNA sequence U29423	1.21522	0.109202
319767	Atp10b	ATPase, class V, type 10B	1.4521	0.10921
381511	Pdp1	pyruvate dehyrogenase phosphatase catalytic subunit 1	1.20047	0.109347
14866	Gstm5	glutathione S-transferase, mu 5	1.40107	0.109368
80721	Slc19a3	solute carrier family 19 (sodium/hydrogen exchanger), member 3	1.41399	0.109626
170716	Cyp4f13	cytochrome P450, family 4, subfamily f, polypeptide 13	-1.36192	0.109786
233549	Mogat2	monoacylglycerol O-acyltransferase 2	1.10702	0.109786
245886	Ankrd27	ankyrin repeat domain 27 (VPS9 domain)	-1.12775	0.109786
624860	Gm12253	predicted gene 12253	-1.17639	0.109786
241694	Ralgapa2	Ral GTPase activating protein, alpha subunit 2 (catalytic)	-1.25357	0.110012
270097	Vat1l	vesicle amine transport protein 1 homolog-like (T. californica)	1.17025	0.110122
66183	1110032A04Rik	RIKEN cDNA 1110032A04 gene	5.6664	0.110122
217331	Unk	unkempt homolog (Drosophila)	-1.14416	0.110551
56310	Gps2	G protein pathway suppressor 2	-1.24976	0.110551
57915	Tbc1d1	TBC1 domain family, member 1	1.19457	0.110644
213053	Slc39a14	solute carrier family 39 (zinc transporter), member 14	1.18905	0.110967
14251	Flot1	flotillin 1	1.21904	0.111039
76800	Usp42	ubiquitin specific peptidase 42	-1.15795	0.111039
448850	Znhit3	zinc finger, HIT type 3	-1.23334	0.111205
26408	Map3k5	mitogen-activated protein kinase kinase kinase 5	-1.16817	0.111285
272382	Spib	Spi-B transcription factor (Spi-1/PU.1 related)	-1.16654	0.111479
73723	Sh3bgrl3	SH3 domain binding glutamic acid-rich protein-like 3	-1.2147	0.111677
105782	Scrib	scribbled homolog (Drosophila)	-1.34196	0.112045
83813	Tnk1	tyrosine kinase, non-receptor, 1	-1.22536	0.112045
381626	Rbm33	RNA binding motif protein 33	-1.21213	0.112261
258770	Olfr472	olfactory receptor 472	1.11349	0.112679
94071	Clec2h	C-type lectin domain family 2, member h	-1.15444	0.112702
70797	Ankib1	ankyrin repeat and IBR domain containing 1	-1.22368	0.112831
14265	Fmr1	fragile X mental retardation syndrome 1 homolog	-1.18306	0.113255
116891	Derl2	Der1-like domain family, member 2	1.119	0.113408
18491	Pappa	pregnancy-associated plasma protein A	1.19937	0.113408
19192	Psme3	proteaseome (prosome, macropain) 28 subunit, 3	1.25183	0.113408
54447	Asah2	N-acylsphingosine amidohydrolase 2	-1.21293	0.113578
68421	Lmbrd1	LMBR1 domain containing 1	1.31577	0.113578
332221	Zscan10	zinc finger and SCAN domain containing 10	-1.10187	0.113915
18605	Enpp1	ectonucleotide pyrophosphatase/phosphodiesterase 1	1.40053	0.114106
67128	Ube2g1	ubiquitin-conjugating enzyme E2G 1 (UBC7 homolog, C. elegans)	-1.21943	0.114518
22350	Ezr	ezrin	-1.22196	0.114699
16553	Kif13a	kinesin family member 13A	-1.15505	0.114884
241322	Zbtb6	zinc finger and BTB domain containing 6	1.13781	0.114884
68966	Ngdn	neuroguidin, EIF4E binding protein	-1.14908	0.115271
17428	Mnt	max binding protein	-1.23618	0.115351
223254	Farp1	FERM, RhoGEF (Arhgef) and pleckstrin domain protein 1 (chondrocyte-derived)	-1.19173	0.115351
67279	Med31	mediator of RNA polymerase II transcription, subunit 31 homolog (yeast)	-1.12868	0.115351
269016	Sh3rf2	SH3 domain containing ring finger 2	-1.12541	0.115384
74775	Lmbr1l	limb region 1 like	-1.16154	0.115441
66206	1110059E24Rik	RIKEN cDNA 1110059E24 gene	-1.24145	0.115745
74440	4933407C03Rik	RIKEN cDNA 4933407C03 gene	-1.15839	0.115803
19724	Rfx1	regulatory factor X, 1 (influences HLA class II expression)	-1.27097	0.116206
70790	Ubr5	ubiquitin protein ligase E3 component n-recognin 5	-1.13676	0.116321
64295	Tmub1	transmembrane and ubiquitin-like domain containing 1	-1.11452	0.116372
212439	AA986860	expressed sequence AA986860	-2.00576	0.116491
225363	Etf1	eukaryotic translation termination factor 1	1.21456	0.116491
228980	Taf4a	TAF4A RNA polymerase II, TATA box binding protein (TBP)-associated factor	-1.16261	0.116641
68272	Rbm28	RNA binding motif protein 28	-1.16745	0.117253
64817	Svep1	sushi, von Willebrand factor type A, EGF and pentraxin domain containing 1	-1.26024	0.117491
68134	Upf3b	UPF3 regulator of nonsense transcripts homolog B (yeast)	-1.37244	0.117491
12836	Col7a1	collagen, type VII, alpha 1	-1.16499	0.117494
17329	Cxcl9	chemokine (C-X-C motif) ligand 9	1.57164	0.11786
231452	Sdad1	SDA1 domain containing 1	1.27366	0.117888
233271	Luzp2	leucine zipper protein 2	1.40016	0.11811
54139	Irf6	interferon regulatory factor 6	-1.14659	0.11811
114615	Elac1	elaC homolog 1 (E. coli)	-1.17547	0.118464
216134	Pdxk	pyridoxal (pyridoxine, vitamin B6) kinase	-1.15019	0.118464
74747	Ddit4	DNA-damage-inducible transcript 4	1.55649	0.118464
76640	1700113H08Rik	RIKEN cDNA 1700113H08 gene	1.14598	0.118464
11891	Rab27a	RAB27A, member RAS oncogene family	1.39178	0.118872
13448	Dok1	docking protein 1	-1.1172	0.118943
78912	Sp2	Sp2 transcription factor	-1.26138	0.118943
320816	Ankrd16	ankyrin repeat domain 16	-1.19367	0.119223
18557	Cdk18	cyclin-dependent kinase 18	-1.1741	0.119228
20606	Sstr2	somatostatin receptor 2	1.41013	0.119228
22750	Zfp9	zinc finger protein 9	1.12596	0.119228
106581	Itfg3	integrin alpha FG-GAP repeat containing 3	-1.16491	0.119239
12827	Col4a2	collagen, type IV, alpha 2	1.34787	0.119316
56772	Mllt11	myeloid/lymphoid or mixed-lineage leukemia (trithorax homolog, Drosophila) /// translocated to, 11	-1.37649	0.119316
217837	Itpk1	inositol 1,3,4-triphosphate 5/6 kinase	-1.20419	0.119391
17763	Mtcp1	mature T-cell proliferation 1	-1.27836	0.119432
258542	Olfr786	olfactory receptor 786	1.1476	0.119552
269717	Orai2	ORAI calcium release-activated calcium modulator 2	1.16198	0.119552
71908	Cldn23	claudin 23	1.25643	0.119553
72058	Igsf5	immunoglobulin superfamily, member 5	1.24124	0.119598
243874	Nlrp9b	NLR family, pyrin domain containing 9B	-1.53211	0.119603
17112	Tm4sf1	transmembrane 4 superfamily member 1	1.22928	0.119619
224023	Klhl22	kelch-like 22 (Drosophila)	-1.24147	0.119619
67755	Ddx47	DEAD (Asp-Glu-Ala-Asp) box polypeptide 47	-1.2574	0.119814
68576	Hbxip	hepatitis B virus x interacting protein	-1.34832	0.119814
246133	Kcne2	potassium voltage-gated channel, Isk-related subfamily, gene 2	-1.14335	0.119959
109275	Actr5	ARP5 actin-related protein 5 homolog (yeast)	-1.16714	0.120073
239559	A4galt	alpha 1,4-galactosyltransferase	-1.12855	0.120073
71947	2310067B10Rik	RIKEN cDNA 2310067B10 gene	-1.16083	0.120073
72077	Gcnt3	glucosaminyl (N-acetyl) transferase 3, mucin type	1.53019	0.120073
268670	Zfp759	zinc finger protein 759	-1.15689	0.120154
319604	Fam168a	family with sequence similarity 168, member A	-1.29602	0.120154
71279	Slc29a3	solute carrier family 29 (nucleoside transporters), member 3	-1.36057	0.120154
20302	Ccl3	chemokine (C-C motif) ligand 3	-1.18922	0.120295
21969	Top1	topoisomerase (DNA) I	1.23661	0.120537
320119	Rps6kc1	ribosomal protein S6 kinase polypeptide 1	-1.33184	0.120537
212398	Frat2	frequently rearranged in advanced T-cell lymphomas 2	-1.43359	0.120593
11764	Ap1b1	adaptor protein complex AP-1, beta 1 subunit	1.17828	0.120812
11553	Adra2c	adrenergic receptor, alpha 2c	-1.16244	0.12095
19089	Prkcsh	protein kinase C substrate 80K-H	1.19618	0.12095
57784	Bin3	bridging integrator 3	-1.22197	0.12095
109229	Fam118b	family with sequence similarity 118, member B	1.30931	0.121066
13131	Dab1	disabled homolog 1 (Drosophila)	-1.50965	0.121199
233806	Tmem159	transmembrane protein 159	-1.21052	0.121199
68667	Trpm4	transient receptor potential cation channel, subfamily M, member 4	-1.24851	0.121199
68929	Mospd3	motile sperm domain containing 3	-1.12166	0.121199
66059	Krtcap2	keratinocyte associated protein 2	1.35075	0.121246
217325	Llgl2	lethal giant larvae homolog 2 (Drosophila)	-1.20407	0.121306
208043	Setd1b	SET domain containing 1B	-1.37181	0.12131
11512	Adcy6	adenylate cyclase 6	-1.25511	0.121513
76429	Lhpp	phospholysine phosphohistidine inorganic pyrophosphate phosphatase	-1.31129	0.121513
81910	Rrbp1	ribosome binding protein 1	-1.20984	0.121573
52614	Emr4	EGF-like module containing, mucin-like, hormone receptor-like sequence 4	1.13052	0.121711
72084	Pigx	phosphatidylinositol glycan anchor biosynthesis, class X	-1.2174	0.121723
103135	Pan2	PAN2 polyA specific ribonuclease subunit homolog (S. cerevisiae)	-1.14027	0.121779
327959	Xaf1	XIAP associated factor 1	-1.24995	0.121779
56212	Rhog	ras homolog gene family, member G	-1.19745	0.121779
67115	Rpl14	ribosomal protein L14	1.1931	0.121779
70335	Reep6	receptor accessory protein 6	1.19484	0.121779
100169	Phactr4	phosphatase and actin regulator 4	-1.33215	0.121787
100763	Ube3c	ubiquitin protein ligase E3C	-1.14551	0.121787
12740	Cldn4	claudin 4	1.91059	0.121787
12795	Plk3	polo-like kinase 3 (Drosophila)	1.18066	0.121787
16391	Irf9	interferon regulatory factor 9	1.49657	0.121787
19765	Ralbp1	ralA binding protein 1	-1.12817	0.122346
68867	Rnf122	ring finger protein 122	-1.12855	0.122346
17977	Ncoa1	nuclear receptor coactivator 1	-1.31578	0.122433
330192	Vps37b	vacuolar protein sorting 37B (yeast)	1.3642	0.122773
246709	Rgs13	regulator of G-protein signaling 13	-1.29706	0.12292
69035	Zdhhc3	zinc finger, DHHC domain containing 3	-1.20664	0.122968
19714	Rev3l	REV3-like, catalytic subunit of DNA polymerase zeta RAD54 like (S. cerevisiae)	-1.26985	0.1232
14291	Fpr-rs4	formyl peptide receptor, related sequence 4	-1.1418	0.123283
74103	Nebl	nebulette	-1.15145	0.123283
231699	Oas1e	2'-5' oligoadenylate synthetase 1E	-1.15353	0.123412
77264	Zfp142	zinc finger protein 142	-1.11304	0.123412
56494	Gosr2	golgi SNAP receptor complex member 2	1.44144	0.123418
66257	Nicn1	nicolin 1	-1.14733	0.123418
18383	Tnfrsf11b	tumor necrosis factor receptor superfamily, member 11b (osteoprotegerin)	1.24246	0.123482
22037	Trap1a	tumor rejection antigen P1A	-1.15925	0.123556
16153	Il10	interleukin 10	-1.12024	0.123615
208177	Phldb2	pleckstrin homology-like domain, family B, member 2	1.22424	0.123615
319448	Fndc3a	fibronectin type III domain containing 3A	-1.15065	0.123615
66894	Wwp2	WW domain containing E3 ubiquitin protein ligase 2	-1.25053	0.123615
74238	Mterfd3	MTERF domain containing 3	-1.2206	0.123643
73694	2410091C18Rik	RIKEN cDNA 2410091C18 gene	-1.19556	0.12368
69852	Tcf23	transcription factor 23	1.29754	0.123705
14376	Ganab	alpha glucosidase 2 alpha neutral subunit	1.14077	0.123926
19177	Psmb7	proteasome (prosome, macropain) subunit, beta type 7	1.19988	0.123926
12662	Chm	choroidermia	1.21989	0.124038
15166	Hcn2	hyperpolarization-activated, cyclic nucleotide-gated K+ 2	-1.2037	0.124038
19060	Ppp5c	protein phosphatase 5, catalytic subunit	-1.27952	0.124117
432486	Gnptab	N-acetylglucosamine-1-phosphate transferase, alpha and beta subunits	-1.27419	0.124117
68487	Tmem140	transmembrane protein 140	-2.06511	0.124528
68510	Ints1	integrator complex subunit 1	-1.29467	0.125014
71893	Noxo1	NADPH oxidase organizer 1	-1.4198	0.125014
78541	Asb8	ankyrin repeat and SOCS box-containing 8	1.3338	0.125014
97827	Exd2	exonuclease 3'-5' domain containing 2	-1.16853	0.125014
14199	Fhl1	four and a half LIM domains 1	1.79188	0.125016
21912	Tspan7	tetraspanin 7	-1.20645	0.125051
407243	Tmem189	transmembrane protein 189	1.28231	0.125254
104349	Zfp119a	zinc finger protein 119a	-1.17148	0.125322
228836	Dlgap4	discs, large homolog-associated protein 4 (Drosophila)	-1.30958	0.125431
170750	Xpnpep1	X-prolyl aminopeptidase (aminopeptidase P) 1, soluble	-1.24212	0.125575
79566	Sh3bp5l	SH3 binding domain protein 5 like	-1.24179	0.125791
212943	Fam46a	family with sequence similarity 46, member A	-1.43201	0.125793
76479	Smndc1	survival motor neuron domain containing 1	-1.22965	0.125793
232854	Zfp418	zinc finger protein 418	-1.19597	0.125939
67883	Uxs1	UDP-glucuronate decarboxylase 1	1.38762	0.125964
235582	Glyctk	glycerate kinase	1.25444	0.126065
50915	Grb14	growth factor receptor bound protein 14	1.20831	0.126073
28135	Cep63	centrosomal protein 63	1.186	0.126321
69188	Mll5	myeloid/lymphoid or mixed-lineage leukemia 5	-1.17644	0.12635
382571	Kcnf1	potassium voltage-gated channel, subfamily F, member 1	1.13115	0.12654
20292	Ccl11	chemokine (C-C motif) ligand 11	1.13063	0.126648
22351	Vill	villin-like	1.13527	0.126731
58210	Sectm1b	secreted and transmembrane 1B	-1.14897	0.127001
14297	Fxn	frataxin	-1.17524	0.127051
243197	Mfsd7a	major facilitator superfamily domain containing 7A	1.15178	0.127127
241846	Lsm14b	LSM14 homolog B (SCD6, S. cerevisiae)	-1.22691	0.127161
76522	Naa38	N(alpha)-acetyltransferase 38, NatC auxiliary subunit	-1.22764	0.127457
97031	Tprn	taperin	-1.38642	0.127605
70337	Iyd	iodotyrosine deiodinase	1.24624	0.127919
18035	Nfkbia	nuclear factor of kappa light polypeptide gene enhancer in B-cells inhibitor, alpha	-1.33448	0.128174
211798	Mfsd9	major facilitator superfamily domain containing 9	-1.23219	0.128174
219134	Shisa2	shisa homolog 2 (Xenopus laevis)	1.3905	0.128174
27277	Golga5	golgi autoantigen, golgin subfamily a, 5	1.24365	0.128174
668478	Ighv1-9	immunoglobulin heavy variable V1-9	2.22227	0.128174
70113	Odf3b	outer dense fiber of sperm tails 3B	-1.29294	0.128174
70231	Gorasp2	golgi reassembly stacking protein 2	1.12092	0.128174
70601	Ecd	ecdysoneless homolog (Drosophila)	-1.18257	0.128174
72106	Jmjd8	jumonji domain containing 8	1.28612	0.128174
12816	Col12a1	collagen, type XII, alpha 1	1.12153	0.12842
24131	Ldb3	LIM domain binding 3	-1.26362	0.12842
53414	Bysl	bystin-like	1.14961	0.12842
15162	Hck	hemopoietic cell kinase	-1.22876	0.128591
26422	Nbea	neurobeachin	-1.44845	0.128591
71973	Rbpms2	RNA binding protein with multiple splicing 2	-1.16307	0.129383
69602	Otop3	otopetrin 3	1.34886	0.129668
76894	Mett5d1	methyltransferase 5 domain containing 1	1.17329	0.129668
14283	Fosl1	fos-like antigen 1	1.13799	0.130023
20537	Slc5a1	solute carrier family 5 (sodium/glucose cotransporter), member 1	-1.22101	0.130029
22134	Tgoln1	trans-golgi network protein	1.15251	0.130109
74149	Zfp946	zinc finger protein 946	-1.37683	0.130109
20394	Scg5	secretogranin V	1.14378	0.130137
30941	Usp21	ubiquitin specific peptidase 21	-1.21525	0.130137
72361	Ces2g	carboxylesterase 2G	1.61986	0.130137
791413	Gm12592	predicted gene 12592	-1.15633	0.130184
66255	Hsbp1l1	heat shock factor binding protein 1-like 1	1.16073	0.130602
69048	Slc30a5	solute carrier family 30 (zinc transporter), member 5	1.13829	0.131029
52856	Gtpbp5	GTP binding protein 5	-1.18908	0.1313
70163	2210415F13Rik	RIKEN cDNA 2210415F13 gene	-1.22287	0.1313
108767	Pnrc1	proline-rich nuclear receptor coactivator 1	1.23566	0.131348
233490	Crebzf	CREB/ATF bZIP transcription factor	-1.27461	0.131348
12977	Csf1	colony stimulating factor 1 (macrophage)	1.12245	0.131399
19769	Rit1	Ras-like without CAAX 1	-1.18028	0.131399
230648	4732418C07Rik	RIKEN cDNA 4732418C07 gene	-1.1331	0.131399
50917	Galns	galactosamine (N-acetyl)-6-sulfate sulfatase	1.26068	0.131399
75284	Bcdin3d	BCDIN3 domain containing	-1.17655	0.131399
216724	Rufy1	RUN and FYVE domain containing 1	-1.19185	0.131424
14456	Gas6	growth arrest specific 6	-1.64651	0.131452
15957	Ifit1	interferon-induced protein with tetratricopeptide repeats 1	-2.01579	0.131762
50724	Sap30l	SAP30-like	-1.11731	0.131822
18349	Olfr5	olfactory receptor 5	-1.13675	0.131913
246190	Otoa	otoancorin	1.13891	0.131913
69227	2810407C02Rik	RIKEN cDNA 2810407C02 gene	1.37993	0.132065
100559	Ugt2b38	UDP glucuronosyltransferase 2 family, polypeptide B38	2.6915	0.132241
11641	Akap2	A kinase (PRKA) anchor protein 2	1.14254	0.132241
228829	Phf20	PHD finger protein 20	-1.22941	0.132241
66113	Apoa5	apolipoprotein A-V	1.12104	0.132245
68364	0610030E20Rik	RIKEN cDNA 0610030E20 gene	-1.19806	0.132398
19217	Ptger2	prostaglandin E receptor 2 (subtype EP2)	1.17044	0.132473
[truncated: 14,270 more rows]
