# Supplementary material for: C57Bl/6 N mice on a western diet display reduced intestinal and hepatic cholesterol levels despite a plasma hypercholesterolemia
Source: BMC Genomics. 2012 Mar 6;13:84. doi: 10.1186/1471-2164-13-84 (PMC3319424; doi:10.1186/1471-2164-13-84)
Supplement: Additional file 7 — Table S5. Effect of a chronic Western diet on gene expression in the lower small intestine. Data are presented by ascending q-values. Abbreviations: FC: fold change. [file 1471-2164-13-84-S7.XLS]

## Sheet: Lower small intestine
Entrez ID	Gene name	Description	FC	q-value
105785	Kdelr3	KDEL (Lys-Asp-Glu-Leu) endoplasmic reticulum protein retention receptor 3	10.7024	1.5485e-06
76574	Mfsd2a	major facilitator superfamily domain containing 2A	9.51451	1.56438e-06
13162	Slc6a3	solute carrier family 6 (neurotransmitter transporter, dopamine), member 3	10.2157	1.55313e-05
13384	Mpp3	membrane protein, palmitoylated 3 (MAGUK p55 subfamily member 3)	2.36163	1.55313e-05
327954	Dnahc2	dynein, axonemal, heavy chain 2	3.17623	2.25801e-05
100503827	LOC100503827	hypothetical LOC100503827	3.73106	6.29809e-05
17001	Ltc4s	leukotriene C4 synthase	11.062	6.45145e-05
72947	Agxt2l2	alanine-glyoxylate aminotransferase 2-like 2	2.57209	0.000192969
15982	Ifrd1	interferon-related developmental regulator 1	3.74349	0.000194817
73246	Rassf6	Ras association (RalGDS/AF-6) domain family member 6	3.31142	0.000263004
109785	Pgm3	phosphoglucomutase 3	2.83842	0.000308144
13358	Slc25a1	solute carrier family 25 (mitochondrial carrier, citrate transporter), member 1	1.50201	0.000308144
15007	H2-Q10	histocompatibility 2, Q region locus 10	6.71348	0.000308144
19660	Rbp2	retinol binding protein 2, cellular	2.10082	0.000308144
58809	Rnase4	ribonuclease, RNase A family 4	-1.91926	0.000308144
20932	Surf4	surfeit gene 4	1.51647	0.000316728
66109	Tspan13	tetraspanin 13	2.25697	0.000316728
74008	Arsg	arylsulfatase G	8.02003	0.000316728
56360	Acot9	acyl-CoA thioesterase 9	2.22041	0.000363141
380712	Tlcd2	TLC domain containing 2	4.7626	0.000363615
11843	Arf4	ADP-ribosylation factor 4	1.53563	0.00039328
72431	Ceacam18	carcinoembryonic antigen-related cell adhesion molecule 18	3.06641	0.000394605
433256	Acsl5	acyl-CoA synthetase long-chain family member 5	1.45459	0.000422683
14862	Gstm1	glutathione S-transferase, mu 1	-14.258	0.000432263
70804	Pgrmc2	progesterone receptor membrane component 2	2.94933	0.000480528
227541	Camk1d	calcium/calmodulin-dependent protein kinase ID	-1.85197	0.000744071
11808	Apoa4	apolipoprotein A-IV	1.92216	0.00078392
67863	Slc25a11	solute carrier family 25 (mitochondrial carrier oxoglutarate carrier), member 11	1.69996	0.000859534
11813	Apoc2	apolipoprotein C-II	3.41044	0.000940246
14373	G0s2	G0/G1 switch gene 2	4.00038	0.000940246
15983	Ifrd2	interferon-related developmental regulator 2	1.48145	0.00102692
109232	Sccpdh	saccharopine dehydrogenase (putative)	1.7769	0.00102946
224860	Plcl2	phospholipase C-like 2	-1.52698	0.00116388
433375	Creg1	cellular repressor of E1A-stimulated genes 1	-1.88674	0.00116388
110379	Sec13	SEC13 homolog (S. cerevisiae)	1.80789	0.0014552
67715	2010106E10Rik	RIKEN cDNA 2010106E10 gene	-1.50225	0.0014552
69941	2810408I11Rik	RIKEN cDNA 2810408I11 gene	1.81014	0.00168577
12623	Ces1g	carboxylesterase 1G	-19.9061	0.00173682
72258	Kcnk10	potassium channel, subfamily K, member 10	1.77755	0.0018971
18770	Pklr	pyruvate kinase liver and red blood cell	1.68183	0.00197582
13120	Cyp4b1	cytochrome P450, family 4, subfamily b, polypeptide 1	-1.68648	0.00209339
107503	Atf5	activating transcription factor 5	1.72678	0.0021052
67542	Cog6	component of oligomeric golgi complex 6	1.52085	0.00212058
112405	Egln1	EGL nine homolog 1 (C. elegans)	-1.42842	0.00217413
12585	Cdr2	cerebellar degeneration-related 2	2.20496	0.00230194
14915	Guca2a	guanylate cyclase activator 2a (guanylin)	-1.37322	0.00230194
21766	Tex261	testis expressed gene 261	-1.4269	0.00230194
110006	Gusb	glucuronidase, beta	2.688	0.00232914
11637	Ak2	adenylate kinase 2	1.4699	0.00235854
19025	Ctsa	cathepsin A	-1.5299	0.00235854
233186	Siglec5	sialic acid binding Ig-like lectin 5	-2.71981	0.00235854
246709	Rgs13	regulator of G-protein signaling 13	-3.00588	0.00235854
52585	Dhrs1	dehydrogenase/reductase (SDR family) member 1	2.21938	0.00235854
69608	Sec24d	Sec24 related gene family, member D (S. cerevisiae)	1.71107	0.00235854
74737	Pcf11	cleavage and polyadenylation factor subunit homolog (S. cerevisiae)	-1.72281	0.00235854
97187	C87977	expressed sequence C87977	4.28567	0.00235854
320609	Fam40b	family with sequence similarity 40, member B	-1.93176	0.00237397
13446	Doc2a	double C2, alpha	1.39044	0.00250054
67956	Setd8	SET domain containing (lysine methyltransferase) 8	-1.38001	0.00250054
73251	Setd7	SET domain containing (lysine methyltransferase) 7	-2.4517	0.00266218
19324	Rab1	RAB1, member RAS oncogene family	1.25699	0.00270743
67895	Ppa1	pyrophosphatase (inorganic) 1	1.9395	0.0028103
27279	Tnfrsf12a	tumor necrosis factor receptor superfamily, member 12a	1.48791	0.00282859
74246	Gale	galactose-4-epimerase, UDP	2.42795	0.00289181
14000	Drosha	drosha, ribonuclease type III	-2.06006	0.00297326
18195	Nsf	N-ethylmaleimide sensitive fusion protein	1.33752	0.00305064
104158	Ces1d	carboxylesterase 1D	-2.99552	0.00309985
72082	Cyp2c55	cytochrome P450, family 2, subfamily c, polypeptide 55	-5.73235	0.00309985
72056	1810055G02Rik	RIKEN cDNA 1810055G02 gene	1.98424	0.00318427
74091	Npl	N-acetylneuraminate pyruvate lyase	-4.65709	0.00325395
19204	Ptafr	platelet-activating factor receptor	1.44839	0.00326043
381269	Mreg	melanoregulin	-2.49669	0.00335951
228875	Slc35c2	solute carrier family 35, member C2	2.45098	0.00370559
20333	Sec22b	SEC22 vesicle trafficking protein homolog B (S. cerevisiae)	1.65143	0.00387484
21855	Timm17b	translocase of inner mitochondrial membrane 17b	1.5242	0.00404568
69379	C8g	complement component 8, gamma polypeptide	1.57627	0.00409779
77577	Spns3	spinster homolog 3 (Drosophila)	1.74533	0.00409779
14864	Gstm3	glutathione S-transferase, mu 3	-5.62997	0.00411785
14824	Grn	granulin	-1.31037	0.00421139
14423	Galnt1	UDP-N-acetyl-alpha-D-galactosamine:polypeptide N-acetylgalactosaminyltransferase 1	1.36866	0.00422221
16776	Lama5	laminin, alpha 5	2.41288	0.0042467
66913	Kdelr2	KDEL (Lys-Asp-Glu-Leu) endoplasmic reticulum protein retention receptor 2	1.5459	0.0042467
56279	Fam69b	family with sequence similarity 69, member B	-1.48039	0.00435063
17216	Mcm2	minichromosome maintenance deficient 2 mitotin (S. cerevisiae)	5.50376	0.00451442
433904	Ociad2	OCIA domain containing 2	2.21146	0.00452865
231803	Mepce	methylphosphate capping enzyme	-1.46003	0.00459815
211666	Mgst2	microsomal glutathione S-transferase 2	-1.46973	0.00475599
12424	Cck	cholecystokinin	2.47271	0.00478861
81000	Rad54l2	RAD54 like 2 (S. cerevisiae)	1.50196	0.00478861
74197	Gtf2e1	general transcription factor II E, polypeptide 1 (alpha subunit)	-1.64477	0.00501771
226151	Fam178a	family with sequence similarity 178, member A	-1.75367	0.00510264
22361	Vnn1	vanin 1	-1.3717	0.00535458
234736	Rfwd3	ring finger and WD repeat domain 3	-1.52293	0.00536832
74015	Fcho1	FCH domain only 1	1.34492	0.00558597
18300	Oit1	oncoprotein induced transcript 1	1.95633	0.00571696
67125	Tspan31	tetraspanin 31	1.39273	0.00571696
20249	Scd1	stearoyl-Coenzyme A desaturase 1	7.02941	0.00586056
104725	1110002B05Rik	RIKEN cDNA 1110002B05 gene	-1.32162	0.00594977
110911	Cds2	CDP-diacylglycerol synthase (phosphatidate cytidylyltransferase) 2	-1.57393	0.00594977
56350	Arl3	ADP-ribosylation factor-like 3	-1.67764	0.00594977
11997	Akr1b7	aldo-keto reductase family 1, member B7	-2.52315	0.00620697
217119	Xylt2	xylosyltransferase II	-1.45799	0.0062314
57373	D930014E17Rik	RIKEN cDNA D930014E17 gene	-1.47478	0.00671476
116873	Stim2	stromal interaction molecule 2	-1.45751	0.00687611
231668	Vsig10	V-set and immunoglobulin domain containing 10	-1.50269	0.00687611
259301	Leap2	liver-expressed antimicrobial peptide 2	2.63007	0.00687611
66369	Dus2l	dihydrouridine synthase 2-like (SMM1, S. cerevisiae)	1.7498	0.00687611
66889	Rnf128	ring finger protein 128	-1.34498	0.00687611
69215	Sat2	spermidine/spermine N1-acetyl transferase 2	1.40813	0.00687611
103140	Gstt3	glutathione S-transferase, theta 3	-1.30704	0.00703255
12807	Hps3	Hermansky-Pudlak syndrome 3 homolog (human)	-1.47352	0.00704586
74088	0610012H03Rik	RIKEN cDNA 0610012H03 gene	1.39181	0.00763665
57267	Apba3	amyloid beta (A4) precursor protein-binding, family A, member 3	1.709	0.00781067
230579	Fam151a	family with sequence simliarity 151, member A	-2.42504	0.00813264
14381	G6pdx	glucose-6-phosphate dehydrogenase X-linked	-1.85831	0.00817027
70349	Copb1	coatomer protein complex, subunit beta 1	1.39539	0.00817027
226026	Smc5	structural maintenance of chromosomes 5	-1.69837	0.008475
320795	Pkn1	protein kinase N1	-1.34919	0.008475
20347	Sema3b	sema domain, immunoglobulin domain (Ig), short basic domain, secreted, (semaphorin) 3B	1.68231	0.00928238
76788	Klhdc10	kelch domain containing 10	-1.22855	0.00928238
12684	Cideb	cell death-inducing DNA fragmentation factor, alpha subunit-like effector B	1.3925	0.00945809
13885	Esd	esterase D/formylglutathione hydrolase	-1.40426	0.00948044
170745	Xpnpep2	X-prolyl aminopeptidase (aminopeptidase P) 2, membrane-bound	-1.73959	0.00948044
321000	4933421E11Rik	RIKEN cDNA 4933421E11 gene	-1.63682	0.00948044
326618	Tpm4	tropomyosin 4	1.68105	0.00948044
70080	2210010C17Rik	RIKEN cDNA 2210010C17 gene	1.79019	0.00948044
97487	Cmtm4	CKLF-like MARVEL transmembrane domain containing 4	-1.37648	0.00948044
52915	Zmiz2	zinc finger, MIZ-type containing 2	-1.55214	0.00990621
15212	Hexb	hexosaminidase B	-1.57963	0.0101825
20287	Sct	secretin	1.63378	0.0102921
71733	Susd2	sushi domain containing 2	2.38099	0.0106552
66183	1110032A04Rik	RIKEN cDNA 1110032A04 gene	1.80137	0.0109117
68338	Golt1a	golgi transport 1 homolog A (S. cerevisiae)	1.49661	0.0109117
211535	Ccdc114	coiled-coil domain containing 114	1.57082	0.0109131
233806	Tmem159	transmembrane protein 159	-1.52741	0.0109131
56445	Dnaja2	DnaJ (Hsp40) homolog, subfamily A, member 2	-1.31349	0.0111266
56447	Copz1	coatomer protein complex, subunit zeta 1	1.31402	0.0111266
107652	Uap1	UDP-N-acetylglucosamine pyrophosphorylase 1	-1.36237	0.0111431
237636	Npc1l1	NPC1-like 1	-1.37401	0.0111803
56298	Atl2	atlastin GTPase 2	1.53603	0.0111803
66259	Camk2n1	calcium/calmodulin-dependent protein kinase II inhibitor 1	-1.84661	0.0111803
74150	Slc35f5	solute carrier family 35, member F5	-1.37847	0.0111803
14580	Gfap	glial fibrillary acidic protein	1.47741	0.0111983
74155	Errfi1	ERBB receptor feedback inhibitor 1	1.82338	0.0114051
117589	Asb7	ankyrin repeat and SOCS box-containing 7	-1.44403	0.0114375
232078	Thnsl2	threonine synthase-like 2 (bacterial)	1.77375	0.011459
72727	B3gat3	beta-1,3-glucuronyltransferase 3 (glucuronosyltransferase I)	-1.29332	0.0115027
26944	Tinag	tubulointerstitial nephritis antigen	-1.67346	0.0120374
226856	Lpgat1	lysophosphatidylglycerol acyltransferase 1	1.84793	0.0121502
68938	Aspscr1	alveolar soft part sarcoma chromosome region, candidate 1 (human)	-1.39731	0.0121502
69162	Sec31a	Sec31 homolog A (S. cerevisiae)	1.34417	0.0121502
100502772	LOC100502772	hypothetical LOC100502772	-1.59162	0.0127828
320051	Exph5	exophilin 5	-1.76544	0.0128485
57742	Abhd1	abhydrolase domain containing 1	1.54892	0.0128485
71597	Isx	intestine specific homeobox	-1.69948	0.0128485
68947	Chst8	carbohydrate (N-acetylgalactosamine 4-0) sulfotransferase 8	-1.59374	0.0130841
64833	Acot10	acyl-CoA thioesterase 10	1.99563	0.0133546
18645	Pfn2	profilin 2	-1.69994	0.0135623
68090	Yif1a	Yip1 interacting factor homolog A (S. cerevisiae)	1.92622	0.0135623
14311	Cidec	cell death-inducing DFFA-like effector c	2.45721	0.0144383
14630	Gclm	glutamate-cysteine ligase, modifier subunit	-1.61186	0.0144383
17388	Mmp15	matrix metallopeptidase 15	-2.35983	0.0144383
22344	Vezf1	vascular endothelial zinc finger 1	-1.53604	0.0146985
109900	Asl	argininosuccinate lyase	1.46405	0.0154277
380629	Heca	headcase homolog (Drosophila)	-1.57695	0.0154277
68744	Zfp740	zinc finger protein 740	-1.31745	0.0154277
16532	Kcnu1	potassium channel, subfamily U, member 1	-1.4685	0.0157906
69136	Tusc1	tumor suppressor candidate 1	-1.41539	0.015838
104086	Cyp27a1	cytochrome P450, family 27, subfamily a, polypeptide 1	-3.06192	0.0158475
104776	Aldh6a1	aldehyde dehydrogenase family 6, subfamily A1	-1.68722	0.0158693
13195	Ddc	dopa decarboxylase	-1.60235	0.0158693
14013	Mecom	MDS1 and EVI1 complex locus	1.57446	0.0158693
14667	Gm2a	GM2 ganglioside activator protein	1.37167	0.0158693
16780	Lamb3	laminin, beta 3	2.58712	0.0158693
17988	Ndrg1	N-myc downstream regulated gene 1	-2.75225	0.0158693
56041	Uso1	USO1 homolog, vesicle docking protein (yeast)	1.29161	0.0158693
67872	Nsmce4a	non-SMC element 4 homolog A (S. cerevisiae)	-1.53207	0.0158693
208117	Aph1b	anterior pharynx defective 1b homolog (C. elegans)	-1.54323	0.0159813
101568	Vrk3	vaccinia related kinase 3	-1.23512	0.0160531
70574	Cpm	carboxypeptidase M	-2.03524	0.0160531
11764	Ap1b1	adaptor protein complex AP-1, beta 1 subunit	1.27417	0.0165182
30949	Lcmt1	leucine carboxyl methyltransferase 1	1.56576	0.0165209
105501	Abhd4	abhydrolase domain containing 4	-1.87969	0.0165321
104681	Slc16a6	solute carrier family 16 (monocarboxylic acid transporters), member 6	2.00402	0.0166248
70231	Gorasp2	golgi reassembly stacking protein 2	1.2782	0.0169178
66397	Sar1b	SAR1 gene homolog B (S. cerevisiae)	1.23376	0.01695
66357	Ostc	oligosaccharyltransferase complex subunit	1.50602	0.0174893
20405	Sh3gl1	SH3-domain GRB2-like 1	1.5455	0.0177369
27260	Plek2	pleckstrin 2	1.57575	0.0178376
70292	Afap1	actin filament associated protein 1	-1.36285	0.0178376
12306	Anxa2	annexin A2	1.40494	0.0179609
268706	Slc38a9	solute carrier family 38, member 9	-1.22698	0.0179609
57436	Gabarapl1	gamma-aminobutyric acid (GABA) A receptor-associated protein-like 1	-2.47704	0.0179609
244579	Tox3	TOX high mobility group box family member 3	-1.66266	0.0180615
52668	Ifi27l1	interferon, alpha-inducible protein 27 like 1	-1.51736	0.0183382
56453	Mbtps1	membrane-bound transcription factor peptidase, site 1	1.27103	0.0183382
66462	2810428I15Rik	RIKEN cDNA 2810428I15 gene	-1.39696	0.0183382
20318	Sdf4	stromal cell derived factor 4	-1.36407	0.018593
226551	AI848100	expressed sequence AI848100	2.4495	0.018593
68303	Fam114a1	family with sequence similarity 114, member A1	1.37981	0.018593
22235	Ugdh	UDP-glucose dehydrogenase	-1.40983	0.0186372
75572	Acyp2	acylphosphatase 2, muscle type	-1.70109	0.0187324
108797	Mex3b	mex3 homolog B (C. elegans)	-1.60056	0.0197204
66513	Tab1	TGF-beta activated kinase 1/MAP3K7 binding protein 1	-1.20826	0.0197204
231871	Daglb	diacylglycerol lipase, beta	-1.43145	0.0198029
11515	Adcy9	adenylate cyclase 9	-1.47767	0.0201315
13194	Ddb1	damage specific DNA binding protein 1	1.34548	0.0202914
69581	Rhou	ras homolog gene family, member U	1.62546	0.0202914
83672	Sytl3	synaptotagmin-like 3	1.49626	0.0204773
214523	Tmprss4	transmembrane protease, serine 4	-1.52478	0.0205784
66822	Fbxo25	F-box protein 25	-1.39758	0.0205784
227102	Ormdl1	ORM1-like 1 (S. cerevisiae)	-1.54591	0.0211763
105445	Dock9	dedicator of cytokinesis 9	-1.36292	0.0214953
15162	Hck	hemopoietic cell kinase	-2.02419	0.0216262
215615	Rnpep	arginyl aminopeptidase (aminopeptidase B)	1.34216	0.0216262
23959	Nt5e	5' nucleotidase, ecto	3.87345	0.0216262
57259	Tob2	transducer of ERBB2, 2	-1.28174	0.0216262
67808	Tprgl	transformation related protein 63 regulated like	-1.28267	0.0216262
12865	Cox7a1	cytochrome c oxidase, subunit VIIa 1	1.55321	0.0216541
27409	Abcg5	ATP-binding cassette, sub-family G (WHITE), member 5	-1.48333	0.0216541
225898	Eml3	echinoderm microtubule associated protein like 3	-1.55256	0.0221655
52428	Rhpn2	rhophilin, Rho GTPase binding protein 2	1.42215	0.0221655
14536	Nr6a1	nuclear receptor subfamily 6, group A, member 1	-1.77948	0.0221669
19298	Pex19	peroxisomal biogenesis factor 19	-1.44596	0.0221669
235527	Plscr4	phospholipid scramblase 4	4.92138	0.022298
18220	Nucb1	nucleobindin 1	-1.306	0.0223353
329384	Ptrh1	peptidyl-tRNA hydrolase 1 homolog (S. cerevisiae)	1.85098	0.0223353
108857	Ankhd1	ankyrin repeat and KH domain containing 1	-1.37122	0.0223777
18007	Neo1	neogenin	-1.52678	0.0223777
70508	Bbx	bobby sox homolog (Drosophila)	-1.20968	0.0223777
77644	C330007P06Rik	RIKEN cDNA C330007P06 gene	-1.6296	0.0223777
84112	Sucnr1	succinate receptor 1	-1.68835	0.0223777
66904	Pccb	propionyl Coenzyme A carboxylase, beta polypeptide	1.73573	0.0225398
11668	Aldh1a1	aldehyde dehydrogenase family 1, subfamily A1	-1.55425	0.0227406
70984	4931406C07Rik	RIKEN cDNA 4931406C07 gene	-1.36283	0.0227406
69953	2810025M15Rik	RIKEN cDNA 2810025M15 gene	1.36335	0.0228694
331026	Gmppb	GDP-mannose pyrophosphorylase B	1.57185	0.0228749
56405	Dusp14	dual specificity phosphatase 14	1.66628	0.0228749
269878	Megf8	multiple EGF-like-domains 8	-1.31605	0.0228827
66354	Snw1	SNW domain containing 1	-1.31456	0.0228827
76299	Erp44	endoplasmic reticulum protein 44	1.19581	0.0229265
240665	Ccnj	cyclin J	-1.52915	0.023068
67128	Ube2g1	ubiquitin-conjugating enzyme E2G 1 (UBC7 homolog, C. elegans)	-1.35587	0.023068
210148	Slc30a6	solute carrier family 30 (zinc transporter), member 6	1.41517	0.023434
24064	Spry2	sprouty homolog 2 (Drosophila)	-1.37868	0.023434
58804	Cdc42ep5	CDC42 effector protein (Rho GTPase binding) 5	1.35649	0.023434
63955	Cables1	CDK5 and Abl enzyme substrate 1	-1.54872	0.023434
110880	Scn4a	sodium channel, voltage-gated, type IV, alpha	1.33401	0.0236283
52120	Hgsnat	heparan-alpha-glucosaminide N-acetyltransferase	-1.67602	0.0240069
231805	Pilra	paired immunoglobin-like type 2 receptor alpha	1.45023	0.0240337
14528	Gch1	GTP cyclohydrolase 1	2.89509	0.024333
66607	Ms4a4d	membrane-spanning 4-domains, subfamily A, member 4D	1.44433	0.0244109
14180	Fgf9	fibroblast growth factor 9	-1.4173	0.0245894
234577	Cpne2	copine II	-1.91691	0.0245894
19197	Pspn	persephin	1.24243	0.0249411
20311	Cxcl5	chemokine (C-X-C motif) ligand 5	1.21945	0.0249831
66869	Zfp869	zinc finger protein 869	-1.56081	0.0249831
19116	Prlr	prolactin receptor	-1.49856	0.0251379
223739	5031439G07Rik	RIKEN cDNA 5031439G07 gene	-1.25788	0.026242
14629	Gclc	glutamate-cysteine ligase, catalytic subunit	-2.29584	0.0264256
50797	Copb2	coatomer protein complex, subunit beta 2 (beta prime)	1.20781	0.0265598
242517	Gm12597	predicted gene 12597	1.32635	0.026584
65106	Arl6ip5	ADP-ribosylation factor-like 6 interacting protein 5	-1.3265	0.0266424
14904	Gtpbp1	GTP binding protein 1	-1.30361	0.0266768
21982	Tmem165	transmembrane protein 165	1.31425	0.0266768
67689	Aldh3b1	aldehyde dehydrogenase 3 family, member B1	-1.49971	0.0266768
69745	Pold4	polymerase (DNA-directed), delta 4	1.41957	0.0266768
208820	Gm11818	predicted gene 11818	1.24905	0.026831
228662	Btbd3	BTB (POZ) domain containing 3	-1.39638	0.026831
27643	Ubl4	ubiquitin-like 4	1.25001	0.026831
76453	Prss23	protease, serine, 23	-1.31679	0.026831
11433	Acp5	acid phosphatase 5, tartrate resistant	-1.38062	0.0274576
26377	Dapp1	dual adaptor for phosphotyrosine and 3-phosphoinositides 1	1.87923	0.0274576
328108	Fam179b	family with sequence similarity 179, member B	-1.53357	0.0276179
286940	Flnb	filamin, beta	1.51399	0.0276615
24068	Sra1	steroid receptor RNA activator 1	1.27431	0.0276761
66106	Smpx	small muscle protein, X-linked	-1.49977	0.0286373
12590	Cdx1	caudal type homeobox 1	-1.51646	0.0289113
30805	Slc22a4	solute carrier family 22 (organic cation transporter), member 4	-1.90904	0.0289113
105866	Krt72-ps	keratin 72, pseudogene	1.37879	0.0289747
68346	Sirt5	sirtuin 5 (silent mating type information regulation 2 homolog) 5 (S. cerevisiae)	-1.27919	0.0291605
12847	Copa	coatomer protein complex subunit alpha	1.16577	0.029387
72042	Cotl1	coactosin-like 1 (Dictyostelium)	1.57951	0.029387
102022	Ces2a	carboxylesterase 2A	-2.18476	0.0294532
225028	Map4k3	mitogen-activated protein kinase kinase kinase kinase 3	-1.3672	0.0294532
225884	BC021614	cDNA sequence BC021614	1.41621	0.0294532
228012	Tlk1	tousled-like kinase 1	-1.28459	0.0294532
227298	Fam134a	family with sequence similarity 134, member A	-1.50706	0.0294537
72055	Slc38a10	solute carrier family 38, member 10	1.40894	0.0294537
110157	Raf1	v-raf-leukemia viral oncogene 1	-1.21629	0.0299718
15490	Hsd17b7	hydroxysteroid (17-beta) dehydrogenase 7	1.35391	0.0299718
19329	Rab17	RAB17, member RAS oncogene family	-1.37515	0.0299718
20334	Sec23a	SEC23A (S. cerevisiae)	1.26662	0.0299718
217893	Pacs2	phosphofurin acidic cluster sorting protein 2	-1.21032	0.0299718
232431	Gprc5a	G protein-coupled receptor, family C, group 5, member A	2.54605	0.0299718
319622	Itpripl2	inositol 1,4,5-triphosphate receptor interacting protein-like 2	-1.51324	0.0299718
80884	Maged2	melanoma antigen, family D, 2	1.57096	0.0299718
13711	Elf5	E74-like factor 5	1.25538	0.0300985
74104	Abcb6	ATP-binding cassette, sub-family B (MDR/TAP), member 6	-2.19394	0.0301812
18015	Nf1	neurofibromatosis 1	-1.18598	0.0302513
13559	E2f5	E2F transcription factor 5	-1.55601	0.0305853
99887	Tmem56	transmembrane protein 56	1.9808	0.0305853
218442	Serinc5	serine incorporator 5	-1.58521	0.0308612
100317	AU040320	expressed sequence AU040320	1.2966	0.0309061
227800	Rabgap1	RAB GTPase activating protein 1	-1.36681	0.0310134
231470	Fras1	Fraser syndrome 1 homolog (human)	-1.3183	0.0310134
72084	Pigx	phosphatidylinositol glycan anchor biosynthesis, class X	-1.40548	0.0311702
18104	Nqo1	NAD(P)H dehydrogenase, quinone 1	-2.18474	0.0313051
211347	Pank3	pantothenate kinase 3	1.38081	0.0316336
100727	Ugt2b34	UDP glucuronosyltransferase 2 family, polypeptide B34	-1.44846	0.0317643
21452	Tcn2	transcobalamin 2	-1.31927	0.0317643
385658	Fam55c	family with sequence similarity 55, member C	-1.63152	0.0317643
71436	Flrt3	fibronectin leucine rich transmembrane protein 3	1.92182	0.0317643
80280	Cdk5rap3	CDK5 regulatory subunit associated protein 3	1.24803	0.0317643
70827	Trak2	trafficking protein, kinesin binding 2	-1.34442	0.0318852
243659	Styk1	serine/threonine/tyrosine kinase 1	-1.33716	0.0319746
68795	Ubr3	ubiquitin protein ligase E3 component n-recognin 3	-1.37768	0.0319746
72039	Mccc1	methylcrotonoyl-Coenzyme A carboxylase 1 (alpha)	-1.93761	0.0319746
74320	Wdr33	WD repeat domain 33	-1.26128	0.0319746
225280	Ino80c	INO80 complex subunit C	1.28988	0.0320431
116870	Mta1	metastasis associated 1	-1.34044	0.0323624
14718	Got1	glutamate oxaloacetate transaminase 1, soluble	1.57311	0.0327091
59043	Wsb2	WD repeat and SOCS box-containing 2	1.50158	0.0327091
71228	Dlg5	discs, large homolog 5 (Drosophila)	-1.50439	0.0327091
11991	Hnrnpd	heterogeneous nuclear ribonucleoprotein D	-1.26159	0.0327819
14859	Gsta3	glutathione S-transferase, alpha 3	-2.15226	0.0334098
19039	Lgals3bp	lectin, galactoside-binding, soluble, 3 binding protein	-1.44189	0.0336058
193813	Mcfd2	multiple coagulation factor deficiency 2	1.19092	0.0336058
234564	Ces1f	carboxylesterase 1F	-1.73477	0.0336058
53599	Cd164	CD164 antigen	-1.25735	0.0336058
74464	Zswim5	zinc finger, SWIM domain containing 5	-1.50242	0.0336058
13143	Dapk2	death-associated protein kinase 2	1.63736	0.0336244
14063	F2rl1	coagulation factor II (thrombin) receptor-like 1	1.59372	0.0344442
21689	Tekt1	tektin 1	1.31069	0.0344442
217303	Cd300a	CD300A antigen	1.29278	0.0344442
235534	Acpl2	acid phosphatase-like 2	-1.36478	0.0344442
319977	A530079E22Rik	RIKEN cDNA A530079E22 gene	-1.30665	0.0344442
66994	1500031L02Rik	RIKEN cDNA 1500031L02 gene	-1.40297	0.0344442
67800	Dgat2	diacylglycerol O-acyltransferase 2	1.6623	0.0344442
71949	Lass5	LAG1 homolog, ceramide synthase 5	-1.36466	0.0345675
223752	Gramd4	GRAM domain containing 4	1.31223	0.0346118
30943	Prss30	protease, serine, 30	1.86338	0.0346118
107368	Pdzd8	PDZ domain containing 8	-1.37189	0.0347113
213649	Arhgef19	Rho guanine nucleotide exchange factor (GEF) 19	-1.30277	0.0347113
224598	Zfp758	zinc finger protein 758	-1.69471	0.0347113
50528	Tmprss2	transmembrane protease, serine 2	-1.42443	0.0347113
67389	Fam132a	family with sequence similarity 132, member A	1.53246	0.0347113
74205	Acsl3	acyl-CoA synthetase long-chain family member 3	2.01115	0.0347113
14170	Fgf15	fibroblast growth factor 15	-7.38167	0.0349527
227449	Zcchc2	zinc finger, CCHC domain containing 2	-1.64602	0.0349527
74670	Zfp943	zinc finger prtoein 943	-1.52382	0.0349527
68058	Chd1l	chromodomain helicase DNA binding protein 1-like	-1.38463	0.0350597
26888	Clec4a2	C-type lectin domain family 4, member a2	1.29395	0.0354572
21664	Phlda1	pleckstrin homology-like domain, family A, member 1	2.27461	0.0355309
69993	Chn2	chimerin (chimaerin) 2	-1.5601	0.0355309
70784	Rasl12	RAS-like, family 12	1.24263	0.0355309
73738	Haus7	HAUS augmin-like complex, subunit 7	1.38552	0.0355309
268749	Rnf31	ring finger protein 31	-1.4655	0.035556
74185	Gbe1	glucan (1,4-alpha-), branching enzyme 1	-1.57149	0.0357523
53315	Sult1d1	sulfotransferase family 1D, member 1	-1.30761	0.03596
12169	Bmx	BMX non-receptor tyrosine kinase	-1.36059	0.036244
12068	Bet1	blocked early in transport 1 homolog (S. cerevisiae)	1.48109	0.0362733
216835	Usp43	ubiquitin specific peptidase 43	-1.3518	0.0362733
237987	Otop2	otopetrin 2	-3.73649	0.0362733
245828	Trappc1	trafficking protein particle complex 1	1.31584	0.0362733
246727	Oas3	2'-5' oligoadenylate synthetase 3	-2.33848	0.0362733
68567	Cgref1	cell growth regulator with EF hand domain 1	1.48821	0.0362733
68846	Rnf208	ring finger protein 208	-1.31109	0.0363354
237782	Smcr8	Smith-Magenis syndrome chromosome region, candidate 8 homolog (human)	-1.29421	0.0364252
69674	Mif4gd	MIF4G domain containing	-1.2046	0.0366359
94045	P2rx5	purinergic receptor P2X, ligand-gated ion channel, 5	1.179	0.0366359
242702	Myom3	myomesin family, member 3	-1.18793	0.0368835
244216	Zfp771	zinc finger protein 771	-1.29045	0.0368835
227377	Farp2	FERM, RhoGEF and pleckstrin domain protein 2	-1.34871	0.036984
20148	Dhrs3	dehydrogenase/reductase (SDR family) member 3	-1.71063	0.0370822
107476	Acaca	acetyl-Coenzyme A carboxylase alpha	-1.67877	0.0371339
16777	Lamb1	laminin B1	1.2582	0.0371339
66815	Ccdc109b	coiled-coil domain containing 109B	-1.20244	0.0371339
70101	Cyp4f16	cytochrome P450, family 4, subfamily f, polypeptide 16	1.40828	0.0372579
14456	Gas6	growth arrest specific 6	-1.67859	0.0382761
16202	Ilk	integrin linked kinase	-1.42353	0.0382761
269181	Mgat4a	mannoside acetylglucosaminyltransferase 4, isoenzyme A	-1.20118	0.0382761
22343	Lin7c	lin-7 homolog C (C. elegans)	1.22804	0.0383962
12305	Ddr1	discoidin domain receptor family, member 1	-1.50609	0.0384232
71361	Aifm2	apoptosis-inducing factor, mitochondrion-associated 2	-1.34953	0.0384232
72935	Ddx41	DEAD (Asp-Glu-Ala-Asp) box polypeptide 41	-1.2345	0.0384232
230119	Zbtb5	zinc finger and BTB domain containing 5	-1.27271	0.0384948
18260	Ocln	occludin	-1.30518	0.0385859
627214	Fam196a	family with sequence similarity 196, member A	1.16778	0.0391218
72123	2010109K11Rik	RIKEN cDNA 2010109K11 gene	1.49223	0.0392654
66385	Ppp1r7	protein phosphatase 1, regulatory (inhibitor) subunit 7	-1.39125	0.0393652
68140	Tigd2	tigger transposable element derived 2	-1.41535	0.0393652
11363	Acadl	acyl-Coenzyme A dehydrogenase, long-chain	1.27276	0.0395533
70361	Lman1	lectin, mannose-binding, 1	1.96322	0.0401753
20874	Slk	STE20-like kinase (yeast)	-1.22017	0.0404718
239081	Tlr11	toll-like receptor 11	1.2124	0.0408103
66812	Ppcdc	phosphopantothenoylcysteine decarboxylase	-1.23246	0.0408103
94091	Trim11	tripartite motif-containing 11	-1.28242	0.0408144
73103	3110009E18Rik	RIKEN cDNA 3110009E18 gene	-1.27599	0.0409823
15414	Hoxb6	homeobox B6	-2.01658	0.0416268
226351	Tmem185b	transmembrane protein 185B	-1.22526	0.0416268
622728	Ighv1-75	immunoglobulin heavy variable V1-75	2.98305	0.041729
319695	Ankar	ankyrin and armadillo repeat containing	1.2325	0.0417911
56017	Slc2a8	solute carrier family 2, (facilitated glucose transporter), member 8	1.29745	0.0420003
12780	Abcc2	ATP-binding cassette, sub-family C (CFTR/MRP), member 2	-1.57683	0.0422637
84652	Fam126a	family with sequence similarity 126, member A	1.54199	0.0422637
19043	Ppm1b	protein phosphatase 1B, magnesium dependent, beta isoform	1.33956	0.0424993
28146	Serp1	stress-associated endoplasmic reticulum protein 1	1.37014	0.0426173
71236	Rtdr1	rhabdoid tumor deletion region gene 1	1.15344	0.0426173
17330	Minpp1	multiple inositol polyphosphate histidine phosphatase 1	-1.26238	0.0426644
21374	Tbp	TATA box binding protein	-1.28276	0.0426644
66895	1300014I06Rik	RIKEN cDNA 1300014I06 gene	1.67621	0.0426644
12091	Glb1	galactosidase, beta 1	-1.27051	0.0427059
75646	Rai14	retinoic acid induced 14	-1.45045	0.0428704
22183	Zrsr1	zinc finger (CCCH type), RNA binding motif and serine/arginine rich 1	-1.31072	0.0429139
13521	Slc26a2	solute carrier family 26 (sulfate transporter), member 2	-1.53481	0.0430065
237178	Ppef1	protein phosphatase with EF hand calcium-binding domain 1	1.21995	0.0430065
69870	Polr3gl	polymerase (RNA) III (DNA directed) polypeptide G like	-1.25329	0.0433518
72434	Lypd3	Ly6/Plaur domain containing 3	1.25113	0.0433518
228850	Ralgapb	Ral GTPase activating protein, beta subunit (non-catalytic)	-1.30941	0.0436897
66482	Exoc2	exocyst complex component 2	-1.21679	0.0436897
70026	Tspo2	translocator protein 2	1.20293	0.0436897
104806	Fancm	Fanconi anemia, complementation group M	1.16749	0.0438105
217212	Pyy	peptide YY	1.65986	0.0438161
105005	Fam84a	family with sequence similarity 84, member A	1.97083	0.0439978
14187	Akr1b8	aldo-keto reductase family 1, member B8	-4.43021	0.0439978
64454	Slc5a4b	solute carrier family 5 (neutral amino acid transporters, system A), member 4b	-1.49787	0.0439978
69698	2310046K01Rik	RIKEN cDNA 2310046K01 gene	-1.79169	0.0439978
20535	Slc4a2	solute carrier family 4 (anion exchanger), member 2	-1.51339	0.0440008
258984	Olfr1257	olfactory receptor 1257	1.17668	0.044444
13864	Nr2f6	nuclear receptor subfamily 2, group F, member 6	-1.23485	0.0448243
15356	Hmgcl	3-hydroxy-3-methylglutaryl-Coenzyme A lyase	1.31751	0.0448243
17281	Fyco1	FYVE and coiled-coil domain containing 1	-1.52095	0.0448243
18642	Pfkm	phosphofructokinase, muscle	1.20902	0.0448243
18854	Pml	promyelocytic leukemia	-1.41103	0.0448243
26362	Axl	AXL receptor tyrosine kinase	1.23196	0.0448243
54204	2001-09-01	septin 1	1.24208	0.0448243
78771	Mctp1	multiple C2 domains, transmembrane 1	1.21608	0.0448243
80292	Zxdc	ZXD family zinc finger C	-1.40447	0.0448243
50868	Keap1	kelch-like ECH-associated protein 1	-1.35676	0.0448393
30934	Tor1b	torsin family 1, member B	1.51391	0.0455649
66375	Dhrs7	dehydrogenase/reductase (SDR family) member 7	1.64101	0.0455649
27061	Bcap31	B-cell receptor-associated protein 31	1.24998	0.045782
228730	Plk1s1	polo-like kinase 1 substrate 1	-1.29946	0.0458374
67441	Isoc2b	isochorismatase domain containing 2b	1.37893	0.0458374
18570	Pdcd6	programmed cell death 6	1.16598	0.046115
241846	Lsm14b	LSM14 homolog B (SCD6, S. cerevisiae)	-1.44277	0.046115
16889	Lipa	lysosomal acid lipase A	1.76083	0.0463466
329165	Abi2	abl-interactor 2	-1.23728	0.04666
68770	Phtf2	putative homeodomain transcription factor 2	-1.20362	0.0467294
17993	Ndufs4	NADH dehydrogenase (ubiquinone) Fe-S protein 4	1.30642	0.0467433
AFFX-MURINE_b1	NA	NA	-1.39154	0.0467696
69080	Gmppa	GDP-mannose pyrophosphorylase A	1.67691	0.0471776
67470	Abcg8	ATP-binding cassette, sub-family G (WHITE), member 8	-1.83743	0.0472788
69306	Efcab9	EF-hand calcium binding domain 9	1.22813	0.0472788
11690	Alox5ap	arachidonate 5-lipoxygenase activating protein	-1.51029	0.0475858
71198	Otud1	OTU domain containing 1	-1.48453	0.0478293
59079	Erbb2ip	Erbb2 interacting protein	-1.29283	0.0484434
223593	E430025E21Rik	RIKEN cDNA E430025E21 gene	-1.28304	0.0484919
67830	Rer1	RER1 retention in endoplasmic reticulum 1 homolog (S. cerevisiae)	-1.23577	0.0484919
14302	Frk	fyn-related kinase	-1.29836	0.0485233
17777	Mttp	microsomal triglyceride transfer protein	1.15531	0.0485233
21787	Tfg	Trk-fused gene	1.21871	0.0485233
235184	BC024479	cDNA sequence BC024479	-1.26262	0.0485233
70238	Rnf168	ring finger protein 168	-1.37042	0.0485233
73067	Tmem192	transmembrane protein 192	-1.28403	0.0485233
72778	Dnajc22	DnaJ (Hsp40) homolog, subfamily C, member 22	1.20971	0.0489814
213827	Arcn1	archain 1	1.41199	0.049341
235386	Agphd1	aminoglycoside phosphotransferase domain containing 1	1.36326	0.049341
69826	Ms4a10	membrane-spanning 4-domains, subfamily A, member 10	1.60359	0.049341
212943	Fam46a	family with sequence similarity 46, member A	-1.71679	0.0495122
11520	Plin2	perilipin 2	1.58603	0.0495236
13197	Gadd45a	growth arrest and DNA-damage-inducible 45 alpha	-1.5099	0.0495236
235135	Tmem45b	transmembrane protein 45b	1.20859	0.0495236
333715	H2-M10.2	histocompatibility 2, M region locus 10.2	1.31007	0.0495236
70381	Tecpr1	tectonin beta-propeller repeat containing 1	-1.35533	0.0495236
77809	Lrrc42	leucine rich repeat containing 42	-1.44689	0.0495236
69146	Gsdmd	gasdermin D	1.6724	0.0498702
15530	Hspg2	perlecan (heparan sulfate proteoglycan 2)	1.15406	0.0507705
224640	Lemd2	LEM domain containing 2	-1.28191	0.0507705
235028	Zfp426	zinc finger protein 426	-1.2097	0.0507705
26408	Map3k5	mitogen-activated protein kinase kinase kinase 5	-1.28749	0.0507705
74393	4933403G14Rik	RIKEN cDNA 4933403G14 gene	-1.38514	0.0507705
75553	Zc3h14	zinc finger CCCH type containing 14	-1.35566	0.0507705
105377	Ankrd32	ankyrin repeat domain 32	-1.23401	0.0508098
59042	Cope	coatomer protein complex, subunit epsilon	1.43244	0.0512098
320119	Rps6kc1	ribosomal protein S6 kinase polypeptide 1	-1.38791	0.0512613
17898	Myl7	myosin, light polypeptide 7, regulatory	2.16569	0.0514614
213783	Plekhg1	pleckstrin homology domain containing, family G (with RhoGef domain) member 1	-1.32177	0.0514614
108150	Galnt7	UDP-N-acetyl-alpha-D-galactosamine: polypeptide N-acetylgalactosaminyltransferase 7	-1.29827	0.0517347
72354	Ttc4	tetratricopeptide repeat domain 4	-1.36437	0.0517347
68585	Rtn4	reticulon 4	-1.51389	0.0517615
104111	Adcy3	adenylate cyclase 3	1.21753	0.0523234
244885	Sh2d7	SH2 domain containing 7	-1.48504	0.0523234
66400	Alkbh7	alkB, alkylation repair homolog 7 (E. coli)	-1.34468	0.0523234
66599	Rdm1	RAD52 motif 1	-1.24363	0.0523234
52163	Camk1	calcium/calmodulin-dependent protein kinase I	-1.31743	0.0525542
66168	Grina	glutamate receptor, ionotropic, N-methyl D-aspartate-associated protein 1 (glutamate binding)	-1.61431	0.0525542
26885	Casp8ap2	caspase 8 associated protein 2	-1.55762	0.0525719
72307	2510002D24Rik	RIKEN cDNA 2510002D24 gene	-1.31711	0.0525719
78287	Zfyve20	zinc finger, FYVE domain containing 20	-1.30504	0.0525719
791357	Gm9982	predicted gene 9982	1.1542	0.0525719
68616	Gdpd3	glycerophosphodiester phosphodiesterase domain containing 3	1.3569	0.052631
238257	Tmem30b	transmembrane protein 30B	-1.19042	0.0530276
67452	Pnpla8	patatin-like phospholipase domain containing 8	1.19418	0.0530276
14792	Lpcat3	lysophosphatidylcholine acyltransferase 3	1.18299	0.0531196
232807	Ppp1r12c	protein phosphatase 1, regulatory (inhibitor) subunit 12C	-1.2415	0.0531196
245572	Tbx22	T-box 22	1.19822	0.0531196
13653	Egr1	early growth response 1	1.73152	0.0533149
16337	Insr	insulin receptor	-1.69594	0.0533149
66674	6330409N04Rik	RIKEN cDNA 6330409N04 gene	-1.29113	0.0533149
67405	Nts	neurotensin	1.25568	0.0533149
18566	Pdcd1	programmed cell death 1	1.1752	0.0534848
20969	Sdc1	syndecan 1	-1.3619	0.0534848
21789	Tfpi2	tissue factor pathway inhibitor 2	-1.97455	0.0534848
11425	Apoc4	apolipoprotein C-IV	1.18045	0.0535054
258167	Olfr1182	olfactory receptor 1182	1.24837	0.0535054
109857	Cbr3	carbonyl reductase 3	-7.32946	0.053562
16835	Ldlr	low density lipoprotein receptor	1.73238	0.053562
17533	Mrc1	mannose receptor, C type 1	1.37196	0.053562
18521	Pcbp2	poly(rC) binding protein 2	-1.32444	0.053562
227682	Trub2	TruB pseudouridine (psi) synthase homolog 2 (E. coli)	-1.28782	0.053562
270156	AU019823	expressed sequence AU019823	-1.42776	0.053562
67292	Pigc	phosphatidylinositol glycan anchor biosynthesis, class C	1.30043	0.053562
102294	Cyp4v3	cytochrome P450, family 4, subfamily v, polypeptide 3	-1.37839	0.0536293
11836	Araf	v-raf murine sarcoma 3611 viral oncogene homolog	-1.27871	0.0536293
17287	Mep1a	meprin 1 alpha	-1.33087	0.0538763
16483	Kap	kidney androgen regulated protein	1.36732	0.0538788
268391	A830031A19Rik	RIKEN cDNA A830031A19 gene	1.18215	0.0543757
50917	Galns	galactosamine (N-acetyl)-6-sulfate sulfatase	1.36612	0.0543757
68222	Fam166a	family with sequence similarity 166, member A	1.25036	0.0543757
68801	Elovl5	ELOVL family member 5, elongation of long chain fatty acids (yeast)	-1.42364	0.0543757
22116	Tsks	testis-specific serine kinase substrate	1.26699	0.0547718
13476	Reep5	receptor accessory protein 5	-1.20799	0.055173
217351	Tnrc6c	trinucleotide repeat containing 6C	-1.32161	0.055173
21770	Ppp2r5d	protein phosphatase 2, regulatory subunit B (B56), delta isoform	-1.43048	0.055173
241694	Ralgapa2	Ral GTPase activating protein, alpha subunit 2 (catalytic)	-1.51125	0.055173
56873	Lmbr1	limb region 1	-1.26567	0.055173
23808	Ash2l	ash2 (absent, small, or homeotic)-like (Drosophila)	-1.74045	0.0553798
58218	Trem3	triggering receptor expressed on myeloid cells 3	1.18166	0.0556352
15214	Hey2	hairy/enhancer-of-split related with YRPW motif 2	1.19327	0.0559002
67337	Cstf1	cleavage stimulation factor, 3' pre-RNA, subunit 1	-1.28063	0.0560073
229534	Pbxip1	pre-B-cell leukemia transcription factor interacting protein 1	-1.22789	0.0561236
14871	Gstt1	glutathione S-transferase, theta 1	-2.08681	0.0561556
56299	Fkbpl	FK506 binding protein-like	-1.24501	0.0561556
57330	Gigyf1	GRB10 interacting GYF protein 1	-1.2557	0.0561556
76795	Tbc1d9b	TBC1 domain family, member 9B	-1.40535	0.0561556
20606	Sstr2	somatostatin receptor 2	1.28016	0.0561782
66612	Ormdl3	ORM1-like 3 (S. cerevisiae)	1.74477	0.0561782
215748	Cnksr3	Cnksr family member 3	-1.34913	0.0563499
235441	Usp3	ubiquitin specific peptidase 3	-1.2328	0.0563499
217430	Pqlc3	PQ loop repeat containing	1.57922	0.0565065
109689	Arrb1	arrestin, beta 1	-1.88279	0.05662
230779	Serinc2	serine incorporator 2	-1.53911	0.05662
13824	Epb4.1l4a	erythrocyte protein band 4.1-like 4a	-1.31435	0.0566866
96979	Ptges2	prostaglandin E synthase 2	-1.36237	0.0566866
15184	Hdac5	histone deacetylase 5	-1.40144	0.056841
67557	Larp6	La ribonucleoprotein domain family, member 6	1.17438	0.056841
100503583	LOC100503583	fibrinogen silencer-binding protein-like	1.22346	0.056928
28113	Tinf2	Terf1 (TRF1)-interacting nuclear factor 2	1.32448	0.0576462
67711	Nsmce1	non-SMC element 1 homolog (S. cerevisiae)	-1.23589	0.0576462
77877	6030458C11Rik	RIKEN cDNA 6030458C11 gene	-1.31746	0.0576462
100503676	LOC100503676	hypothetical LOC100503676	-1.91203	0.0577012
58911	Sumf1	sulfatase modifying factor 1	-1.60301	0.0577909
12945	Dmbt1	deleted in malignant brain tumors 1	2.08174	0.0578157
66230	Mrps28	mitochondrial ribosomal protein S28	1.57923	0.0578157
67980	Gnpda2	glucosamine-6-phosphate deaminase 2	-1.31037	0.0578157
16784	Lamp2	lysosomal-associated membrane protein 2	-1.27618	0.0580448
18582	Pde6d	phosphodiesterase 6D, cGMP-specific, rod, delta	-1.30774	0.0585268
237926	Rsad1	radical S-adenosyl methionine domain containing 1	-2.02895	0.0585268
65969	Cubn	cubilin (intrinsic factor-cobalamin receptor)	-1.86558	0.0585268
19262	Ptpra	protein tyrosine phosphatase, receptor type, A	-1.29064	0.0589574
22022	Tpst2	protein-tyrosine sulfotransferase 2	-1.21722	0.0589574
234664	Nae1	NEDD8 activating enzyme E1 subunit 1	-1.31171	0.0589574
330460	Tmem150b	transmembrane protein 150B	2.0128	0.0589574
20924	Supt5h	suppressor of Ty 5 homolog (S. cerevisiae)	-1.24077	0.0592847
26965	Cul1	cullin 1	-1.24062	0.0592847
66377	Ndufc1	NADH dehydrogenase (ubiquinone) 1, subcomplex unknown, 1	1.22114	0.0592847
66847	Hint3	histidine triad nucleotide binding protein 3	1.24048	0.0592847
71743	Coasy	Coenzyme A synthase	-1.4449	0.0592847
74147	Ehhadh	enoyl-Coenzyme A, hydratase/3-hydroxyacyl Coenzyme A dehydrogenase	-1.84139	0.0592847
17125	Smad1	MAD homolog 1 (Drosophila)	-1.26409	0.0592914
18518	Igbp1	immunoglobulin (CD79A) binding protein 1	-1.20461	0.0592914
74665	Lrrc48	leucine rich repeat containing 48	1.22145	0.0592914
107823	Whsc1	Wolf-Hirschhorn syndrome candidate 1 (human)	-1.24386	0.0595025
21869	Nkx2-1	NK2 homeobox 1	1.17938	0.0595025
67773	Myst1	MYST histone acetyltransferase 1	-1.32326	0.0595025
226016	Fam108b	family with sequence similarity 108, member B	-1.23929	0.0597852
51813	Ccnc	cyclin C	-1.74908	0.0597852
68861	1190002N15Rik	RIKEN cDNA 1190002N15 gene	2.32214	0.0597852
69065	Chac1	ChaC, cation transport regulator-like 1 (E. coli)	1.35405	0.0597852
94092	Trim16	tripartite motif-containing 16	-1.4555	0.0597852
67712	Slc25a37	solute carrier family 25, member 37	-1.60754	0.059846
229877	Rap1gds1	RAP1, GTP-GDP dissociation stimulator 1	-1.23398	0.05987
26914	H2afy	H2A histone family, member Y	-1.35098	0.060021
227620	Uap1l1	UDP-N-acteylglucosamine pyrophosphorylase 1-like 1	1.46431	0.0601136
89867	Sec16b	SEC16 homolog B (S. cerevisiae)	1.39109	0.0605051
72058	Igsf5	immunoglobulin superfamily, member 5	1.30464	0.0607013
12050	Bcl2l2	BCL2-like 2	-1.45509	0.0607844
20916	Sucla2	succinate-Coenzyme A ligase, ADP-forming, beta subunit	1.20871	0.0607844
67642	4930515G01Rik	RIKEN cDNA 4930515G01 gene	-1.17777	0.0607844
73826	Poldip3	polymerase (DNA-directed), delta interacting protein 3	-1.29328	0.0607844
64385	Cyp4f14	cytochrome P450, family 4, subfamily f, polypeptide 14	-1.25441	0.0609783
67758	Aadac	arylacetamide deacetylase (esterase)	2.23972	0.0609783
20322	Sord	sorbitol dehydrogenase	-1.79706	0.0612557
216724	Rufy1	RUN and FYVE domain containing 1	-1.3103	0.0612557
21960	Tnr	tenascin R	1.20197	0.0612557
12321	Calu	calumenin	1.33887	0.061377
22030	Traf2	TNF receptor-associated factor 2	-1.24404	0.061377
224691	Zfp472	zinc finger protein 472	-1.28894	0.061377
69129	Pex11c	peroxisomal biogenesis factor 11 gamma	1.40242	0.061377
66113	Apoa5	apolipoprotein A-V	1.2319	0.0614403
114664	Hsd17b11	hydroxysteroid (17-beta) dehydrogenase 11	-1.20208	0.0614767
277250	Kdm3b	KDM3B lysine (K)-specific demethylase 3B	-1.47191	0.0615817
57754	Cend1	cell cycle exit and neuronal differentiation 1	1.19504	0.0615817
12125	Bcl2l11	BCL2-like 11 (apoptosis facilitator)	-1.42083	0.0618265
13051	Cx3cr1	chemokine (C-X3-C) receptor 1	1.20422	0.062047
171207	Arhgap4	Rho GTPase activating protein 4	1.17861	0.062047
71675	0610010F05Rik	RIKEN cDNA 0610010F05 gene	-1.46807	0.062047
170706	Tmem37	transmembrane protein 37	-1.74821	0.0622226
545126	CN725425	cDNA sequence CN725425	1.20047	0.0622226
70729	Nos1ap	nitric oxide synthase 1 (neuronal) adaptor protein	-1.55858	0.0625871
11881	Arsb	arylsulfatase B	-1.4243	0.0636471
12874	Cpd	carboxypeptidase D	-1.32591	0.0637394
18249	Obp1a	odorant binding protein Ia	1.26328	0.0637394
20516	Slc20a2	solute carrier family 20, member 2	1.44819	0.0637394
215474	Sec22c	SEC22 vesicle trafficking protein homolog C (S. cerevisiae)	1.41234	0.0637394
231045	4931409K22Rik	RIKEN cDNA 4931409K22 gene	1.16445	0.0637394
70693	Gpr125	G protein-coupled receptor 125	-1.19676	0.0637394
11486	Ada	adenosine deaminase	2.11953	0.0638131
14979	H2-Ke6	H2-K region expressed gene 6	-1.42471	0.0638131
207278	Fchsd2	FCH and double SH3 domains 2	1.80884	0.0638131
213056	Fam126b	family with sequence similarity 126, member B	-1.65168	0.0638131
234362	Zfp868	zinc finger protein 868	-1.29895	0.0638131
76252	Atp6v0e2	ATPase, H+ transporting, lysosomal V0 subunit E2	-1.32769	0.0638131
75552	Paqr9	progestin and adipoQ receptor family member IX	2.48231	0.0638569
78405	Ntf5	neurotrophin 5	1.14722	0.0638569
17910	Myo15	myosin XV	1.16495	0.0641373
215015	Fam20b	family with sequence similarity 20, member B	-1.30976	0.0641373
22255	Uncx	UNC homeobox	1.14011	0.0641373
67467	1200011I18Rik	RIKEN cDNA 1200011I18 gene	-1.21397	0.0641373
75600	Calml4	calmodulin-like 4	1.16175	0.0641434
140484	Pofut1	protein O-fucosyltransferase 1	-1.29044	0.0641664
26401	Map3k1	mitogen-activated protein kinase kinase kinase 1	-1.25555	0.0641664
50880	Scly	selenocysteine lyase	1.20353	0.0641664
668253	Dleu2	deleted in lymphocytic leukemia, 2	-1.3303	0.0641664
11957	Atp5j	ATP synthase, H+ transporting, mitochondrial F0 complex, subunit F	1.20212	0.0643569
381085	Tbc1d22b	TBC1 domain family, member 22B	1.18378	0.0643569
67916	Ppap2b	phosphatidic acid phosphatase type 2B	1.81658	0.0643569
68713	Ifitm1	interferon induced transmembrane protein 1	1.53677	0.0643569
75531	1700025H01Rik	RIKEN cDNA 1700025H01 gene	1.28081	0.0643569
78803	Fbxo43	F-box protein 43	1.13951	0.0643569
100504229	LOC100504229	hypothetical LOC100504229	-1.19308	0.0643976
28010	Miip	migration and invasion inhibitory protein	-1.22951	0.0646836
240614	Ranbp6	RAN binding protein 6	-1.45306	0.0652389
59010	Sqrdl	sulfide quinone reductase-like (yeast)	-1.27159	0.0653571
23912	Rhof	ras homolog gene family, member f	1.82204	0.0653586
18027	Nfia	nuclear factor I/A	-1.16674	0.0658744
71865	Fbxo30	F-box protein 30	-1.35174	0.0661914
20597	Smpd1	sphingomyelin phosphodiesterase 1, acid lysosomal	-1.18396	0.0666321
68607	Serhl	serine hydrolase-like	1.30292	0.0670446
404313	Olfr251	olfactory receptor 251	1.21888	0.0671149
76527	Il34	interleukin 34	1.2172	0.0671149
20663	Sos2	son of sevenless homolog 2 (Drosophila)	-1.25412	0.067426
15211	Hexa	hexosaminidase A	-1.26304	0.0679099
68366	Tmem129	transmembrane protein 129	-1.37593	0.0679099
330217	Gal3st4	galactose-3-O-sulfotransferase 4	1.16343	0.0679488
67826	Snap47	synaptosomal-associated protein, 47	-1.31045	0.0679488
78459	1700057G04Rik	RIKEN cDNA 1700057G04 gene	-1.81735	0.0679488
20731	Spink4	serine peptidase inhibitor, Kazal type 4	1.56063	0.068605
64144	Mllt1	myeloid/lymphoid or mixed-lineage leukemia (trithorax homolog, Drosophila) /// translocated to, 1	-1.1976	0.0690823
78903	Wrnip1	Werner helicase interacting protein 1	-1.45715	0.0691393
20220	Sap18	Sin3-associated polypeptide 18	-1.30839	0.0695569
72508	Rps6kb1	ribosomal protein S6 kinase, polypeptide 1	-1.23342	0.0695569
11481	Acvr2b	activin receptor IIB	-1.31021	0.069638
67028	2610002M06Rik	RIKEN cDNA 2610002M06 gene	-1.43534	0.0697595
213171	Prss27	protease, serine, 27	1.43122	0.06983
12151	Bmi1	Bmi1 polycomb ring finger oncogene	-1.52451	0.0701205
66368	Rtcd1	RNA terminal phosphate cyclase domain 1	-1.42169	0.0701205
66222	Serpinb1a	serine (or cysteine) peptidase inhibitor, clade B, member 1a	1.25822	0.0707884
58185	Rsad2	radical S-adenosyl methionine domain containing 2	-2.68105	0.0710364
18488	Cntn3	contactin 3	1.19248	0.0710644
674018	Ighv1-61	immunoglobulin heavy variable V1-61	1.70205	0.0712616
230903	Fbxo44	F-box protein 44	1.2117	0.0715727
641376	Tomm40l	translocase of outer mitochondrial membrane 40 homolog-like (yeast)	-1.31533	0.0715988
15170	Ptpn6	protein tyrosine phosphatase, non-receptor type 6	-1.30163	0.0717697
211488	Ado	2-aminoethanethiol (cysteamine) dioxygenase	-1.28213	0.0718894
69150	Snx4	sorting nexin 4	1.3921	0.0718894
100737	Dcun1d4	DCN1, defective in cullin neddylation 1, domain containing 4 (S. cerevisiae)	-1.41131	0.0722115
15410	Hoxb3	homeobox B3	-1.43533	0.0722243
330256	9530028C05	hypothetical protein 9530028C05	-1.9102	0.0722243
107515	Lgr4	leucine-rich repeat-containing G protein-coupled receptor 4	-1.21771	0.0725124
217030	Synrg	synergin, gamma	1.23781	0.0725353
21950	Tnfsf9	tumor necrosis factor (ligand) superfamily, member 9	1.14733	0.0725353
75328	4930563D23Rik	RIKEN cDNA 4930563D23 gene	1.23022	0.0725353
76279	Cyp2d26	cytochrome P450, family 2, subfamily d, polypeptide 26	1.30001	0.0725353
66772	Asb17	ankyrin repeat and SOCS box-containing 17	-1.18792	0.0726371
239796	1600021P15Rik	RIKEN cDNA 1600021P15 gene	-1.51054	0.0727271
104348	Zfp120	zinc finger protein 120	-1.76343	0.0727887
215751	BC013529	cDNA sequence BC013529	-1.2366	0.0727887
22295	Cdh23	cadherin 23 (otocadherin)	1.15871	0.0727887
74552	Nipal3	NIPA-like domain containing 3	-1.29189	0.0727887
223473	Nipal2	NIPA-like domain containing 2	1.5773	0.073003
110119	Mpi	mannose phosphate isomerase	1.42532	0.0734656
110796	Tshz1	teashirt zinc finger family member 1	-1.32665	0.0734656
12359	Cat	catalase	-1.35305	0.0734656
140810	Ttbk2	tau tubulin kinase 2	-1.15223	0.0734656
18717	Pip5k1c	phosphatidylinositol-4-phosphate 5-kinase, type 1 gamma	-1.30225	0.0734656
216019	Hkdc1	hexokinase domain containing 1	-1.25949	0.0734656
72057	Phf10	PHD finger protein 10	1.45511	0.0734656
80517	Herpud2	HERPUD family member 2	-1.25383	0.0734656
17129	Smad5	MAD homolog 5 (Drosophila)	-1.36973	0.073495
19089	Prkcsh	protein kinase C substrate 80K-H	1.20684	0.073495
15416	Hoxb8	homeobox B8	-1.48634	0.0737965
60611	Foxj2	forkhead box J2	-1.38443	0.0737965
68047	Mpnd	MPN domain containing	-1.23556	0.0737965
53945	Slc40a1	solute carrier family 40 (iron-regulated transporter), member 1	-2.04586	0.0740929
78255	Ralgps2	Ral GEF with PH domain and SH3 binding motif 2	-1.41584	0.0740929
13863	Lcn5	lipocalin 5	1.17611	0.0747504
217882	AW555464	expressed sequence AW555464	-1.38941	0.0748362
16151	Ikbkg	inhibitor of kappaB kinase gamma	-1.3793	0.0748569
245857	Ssh3	slingshot homolog 3 (Drosophila)	-1.33841	0.0748569
242891	Cct8l1	chaperonin containing TCP1, subunit 8 (theta)-like 1	1.24063	0.0753225
77048	Ccdc41	coiled-coil domain containing 41	-1.4178	0.0753225
330192	Vps37b	vacuolar protein sorting 37B (yeast)	1.1965	0.0756712
432987	Gm5478	predicted pseudogene 5478	1.13952	0.0760119
19074	Prg2	proteoglycan 2, bone marrow	1.15393	0.0760135
244667	Disc1	disrupted in schizophrenia 1	1.22507	0.0760135
12751	Tpp1	tripeptidyl peptidase I	-1.36605	0.076231
17752	Mt4	metallothionein 4	1.31476	0.076231
22072	Prss2	protease, serine, 2	1.19428	0.0768503
240660	Tmem20	transmembrane protein 20	1.37026	0.0768503
56434	Tspan3	tetraspanin 3	-1.12387	0.0769926
213484	Nudt18	nudix (nucleoside diphosphate linked moiety X)-type motif 18	-1.22159	0.0772697
99681	Tchh	trichohyalin	-1.3844	0.0772697
22031	Traf3	TNF receptor-associated factor 3	-1.56241	0.0774909
14155	Fem1b	feminization 1 homolog b (C. elegans)	-1.38528	0.0777344
68724	Arl8a	ADP-ribosylation factor-like 8A	-1.26209	0.0777344
69551	2310022B05Rik	RIKEN cDNA 2310022B05 gene	-1.28188	0.0777344
70152	Mettl7a1	methyltransferase like 7A1	-1.80909	0.0779061
70325	Pigw	phosphatidylinositol glycan anchor biosynthesis, class W	-1.28464	0.0779061
12416	Cbx2	chromobox homolog 2 (Drosophila Pc class)	-1.30796	0.0779404
209517	Taar7b	trace amine-associated receptor 7B	1.24811	0.0779404
24017	Rnf13	ring finger protein 13	-1.27545	0.0779404
67959	Puf60	poly-U binding splicing factor 60	-1.29204	0.0779404
69930	Zfp715	zinc finger protein 715	-1.39441	0.0779404
24045	Scamp3	secretory carrier membrane protein 3	-1.22481	0.0779478
94246	Arid4b	AT rich interactive domain 4B (RBP1-like)	-1.34575	0.0785005
77371	Sec24a	Sec24 related gene family, member A (S. cerevisiae)	1.19224	0.0786122
20509	Slc19a1	solute carrier family 19 (sodium/hydrogen exchanger), member 1	1.21397	0.078689
225997	Trpm6	transient receptor potential cation channel, subfamily M, member 6	-1.42279	0.0787776
67991	Nacc2	nucleus accumbens associated 2, BEN and BTB (POZ) domain containing	-1.33385	0.0792072
70790	Ubr5	ubiquitin protein ligase E3 component n-recognin 5	-1.22457	0.0792072
14923	Guk1	guanylate kinase 1	1.24628	0.0793446
71578	Sval1	seminal vesicle antigen-like 1	1.51957	0.0793509
71900	Tmem106b	transmembrane protein 106B	-1.33378	0.0793509
17292	Mesp1	mesoderm posterior 1	1.16037	0.0794567
93742	Pard3	par-3 (partitioning defective 3) homolog (C. elegans)	-1.32317	0.0794567
216618	Ccdc104	coiled-coil domain containing 104	-1.37139	0.0797544
80288	Bcl9l	B-cell CLL/lymphoma 9-like	-1.205	0.0797545
72972	Gcap14	granule cell antiserum positive 14	1.35144	0.0798364
103694	Tmed4	transmembrane emp24 protein transport domain containing 4	1.23057	0.0805085
23993	Klk7	kallikrein related-peptidase 7 (chymotryptic, stratum corneum)	1.12715	0.0805085
54384	Mtmr7	myotubularin related protein 7	-1.33175	0.0805085
80913	Pum2	pumilio 2 (Drosophila)	-1.17	0.0805085
319951	A230001M10Rik	RIKEN cDNA A230001M10 gene	1.21783	0.0808421
27360	Add3	adducin 3 (gamma)	-1.493	0.0808521
76850	Eif2c4	eukaryotic translation initiation factor 2C, 4	-1.71528	0.0808521
66647	Ndnl2	necdin-like 2	-1.37379	0.0809204
239853	Gpr128	G protein-coupled receptor 128	-1.43785	0.0810713
93759	Sirt1	sirtuin 1 (silent mating type information regulation 2, homolog) 1 (S. cerevisiae)	-1.29738	0.0810713
12494	Cd38	CD38 antigen	1.46595	0.0811566
17195	Mbl2	mannose-binding lectin (protein C) 2	-2.70759	0.0811566
19821	Rnf2	ring finger protein 2	-1.37489	0.0811566
208440	Dip2c	DIP2 disco-interacting protein 2 homolog C (Drosophila)	-1.39584	0.0811566
22139	Ttr	transthyretin	1.17567	0.0811566
227210	Ccnyl1	cyclin Y-like 1	1.46751	0.0811566
232813	Shisa7	shisa homolog 7 (Xenopus laevis)	1.28598	0.0811566
238011	Enpp7	ectonucleotide pyrophosphatase/phosphodiesterase 7	-1.39583	0.0811566
26943	Serinc3	serine incorporator 3	-1.23586	0.0811566
382696	Ighv1-52	immunoglobulin heavy variable V1-52	7.81349	0.0811566
50795	Sh3bgr	SH3-binding domain glutamic acid-rich protein	-1.19904	0.0811566
52589	Ncald	neurocalcin delta	-1.21163	0.0811566
56613	Rps6ka4	ribosomal protein S6 kinase, polypeptide 4	-1.43434	0.0811566
66090	Ypel3	yippee-like 3 (Drosophila)	-1.30685	0.0811566
664968	2210411K11Rik	RIKEN cDNA 2210411K11 gene	1.39761	0.0811566
71233	Enkur	enkurin, TRPC channel interacting protein	1.22661	0.0811566
52206	Anapc4	anaphase promoting complex subunit 4	-1.31897	0.0814371
56368	Cyb561d2	cytochrome b-561 domain containing 2	1.18651	0.0814371
78354	2210407C18Rik	RIKEN cDNA 2210407C18 gene	2.57612	0.0814371
98238	Lrrc59	leucine rich repeat containing 59	1.17665	0.0815817
11911	Atf4	activating transcription factor 4	1.39617	0.081601
234130	Dkk4	dickkopf homolog 4 (Xenopus laevis)	1.25113	0.081601
70661	Sik3	SIK family kinase 3	-1.26233	0.081601
57782	Rbak	RB-associated KRAB repressor	-1.38939	0.0818271
216820	Dhrs7b	dehydrogenase/reductase (SDR family) member 7B	1.24716	0.0826148
67027	Mkrn2	makorin, ring finger protein, 2	-1.19339	0.0826148
239435	Aard	alanine and arginine rich domain containing protein	1.16525	0.0826358
26876	Adh4	alcohol dehydrogenase 4 (class II), pi polypeptide	2.01148	0.0826358
114128	Laptm4b	lysosomal-associated protein transmembrane 4B	-1.3179	0.0826373
69038	1810006K21Rik	RIKEN cDNA 1810006K21 gene	1.61377	0.0826373
100017	Ldlrap1	low density lipoprotein receptor adaptor protein 1	-1.29938	0.0828494
16795	Large	like-glycosyltransferase	-1.49587	0.0828494
18671	Abcb1a	ATP-binding cassette, sub-family B (MDR/TAP), member 1A	-1.67094	0.0828494
380863	Tmem171	transmembrane protein 171	-1.23128	0.0828494
74287	Kcmf1	potassium channel modulatory factor 1	-1.31603	0.0828494
68603	Pmvk	phosphomevalonate kinase	1.7221	0.0830675
19771	Rlbp1	retinaldehyde binding protein 1	1.22732	0.0831625
268294	Zbtb24	zinc finger and BTB domain containing 24	-1.29011	0.0835532
74335	Xrcc3	X-ray repair complementing defective repair in Chinese hamster cells 3	1.15271	0.0835532
75302	Asxl2	additional sex combs like 2 (Drosophila)	-1.31866	0.0837936
24105	Rbck1	RanBP-type and C3HC4-type zinc finger containing 1	-1.23733	0.0838499
665270	Plb1	phospholipase B1	-1.55785	0.0838499
72486	Rnf219	ring finger protein 219	-1.16466	0.0838499
21908	Tlx1	T-cell leukemia, homeobox 1	1.1253	0.0841118
68473	Mobkl1a	MOB1, Mps One Binder kinase activator-like 1A (yeast)	1.42286	0.084292
74270	Usp20	ubiquitin specific peptidase 20	-1.21369	0.0843089
72157	Pgm2	phosphoglucomutase 2	-1.84568	0.084338
11853	Rhoc	ras homolog gene family, member C	1.6618	0.0847892
64011	Nrgn	neurogranin	-1.17566	0.0847892
101994	Zfp828	zinc finger protein 828	-1.22634	0.08484
13435	Dnmt3a	DNA methyltransferase 3A	-1.3422	0.08484
18634	Pex7	peroxisomal biogenesis factor 7	1.15131	0.08484
22591	Xpc	xeroderma pigmentosum, complementation group C	-1.24213	0.08484
114141	Cldn16	claudin 16	1.16389	0.0858004
215201	Trmt2b	TRM2 tRNA methyltransferase 2 homolog B (S. cerevisiae)	-1.31003	0.0858004
71670	Acy3	aspartoacylase (aminoacylase) 3	1.4829	0.0858004
74075	Syce1	synaptonemal complex central element protein 1	1.1597	0.0858004
13685	Eif4ebp1	eukaryotic translation initiation factor 4E binding protein 1	1.70809	0.0858586
252876	Gin1	gypsy retrotransposon integrase 1	1.21525	0.0858586
14260	Fmn1	formin 1	-1.40168	0.0859135
235380	Dmxl2	Dmx-like 2	-1.20864	0.0859135
319477	6030419C18Rik	RIKEN cDNA 6030419C18 gene	1.15501	0.0860076
227720	Nup214	nucleoporin 214	-1.20513	0.086111
66277	Klf15	Kruppel-like factor 15	-1.52973	0.0863175
231050	Galnt11	UDP-N-acetyl-alpha-D-galactosamine:polypeptide N-acetylgalactosaminyltransferase 11	-1.32904	0.0869118
28075	Pppde2	PPPDE peptidase domain containing 2	-1.22081	0.0869428
54609	Ubqln2	ubiquilin 2	-1.46444	0.0869428
68891	Cd177	CD177 antigen	1.40013	0.087142
52700	Txndc17	thioredoxin domain containing 17	1.12984	0.0872664
109161	Ube2q2	ubiquitin-conjugating enzyme E2Q (putative) 2	-1.53788	0.087518
75050	Kif27	kinesin family member 27	-1.29907	0.0876387
224020	Pi4ka	phosphatidylinositol 4-kinase, catalytic, alpha polypeptide	-1.28637	0.0877584
104799	Vipar	VPS33B interacting protein, apical-basolateral polarity regulator	-1.21497	0.0882733
26366	Ceacam10	carcinoembryonic antigen-related cell adhesion molecule 10	4.04616	0.0885522
100502738	LOC100502738	hypothetical LOC100502738	-1.64026	0.0891426
20822	Trove2	TROVE domain family, member 2	-1.76537	0.0891426
64295	Tmub1	transmembrane and ubiquitin-like domain containing 1	-1.16479	0.0891426
78937	Avl9	AVL9 homolog (S. cerevisiase)	-1.28838	0.0891426
14620	Gjb3	gap junction protein, beta 3	1.34286	0.0892007
54486	Hpgds	hematopoietic prostaglandin D synthase	1.17891	0.0892007
74152	1300002K09Rik	RIKEN cDNA 1300002K09 gene	-1.2962	0.0892007
64930	Tsc1	tuberous sclerosis 1	-1.23353	0.0899
22346	Vhl	von Hippel-Lindau tumor suppressor	-1.23961	0.089949
71706	Slc46a3	solute carrier family 46, member 3	1.35387	0.0900153
101358	Fbxl14	F-box and leucine-rich repeat protein 14	-1.39199	0.0904653
13809	Enpep	glutamyl aminopeptidase	-1.12406	0.0904653
16210	Impact	imprinted and ancient	-1.22818	0.0904653
20787	Srebf1	sterol regulatory element binding transcription factor 1	1.9979	0.0904653
382864	Colq	collagen-like tail subunit (single strand of homotrimer) of asymmetric acetylcholinesterase	1.18588	0.0904653
67775	Rtp4	receptor transporter protein 4	-2.42641	0.0904653
380702	Shisa6	shisa homolog 6 (Xenopus laevis)	1.14851	0.0905222
66054	Cndp2	CNDP dipeptidase 2 (metallopeptidase M20 family)	-1.15481	0.0905771
68170	B230118H07Rik	RIKEN cDNA B230118H07 gene	-1.21073	0.090658
20852	Stat6	signal transducer and activator of transcription 6	-1.24174	0.0907393
58193	Extl2	exostoses (multiple)-like 2	-1.18406	0.0907393
67809	Fam82a2	family with sequence similarity 82, member A2	1.28588	0.0907393
11832	Aqp7	aquaporin 7	1.93748	0.0907684
20182	Rxrb	retinoid X receptor beta	-1.30571	0.0907684
75986	Agmat	agmatine ureohydrolase (agmatinase)	1.36733	0.0907684
68742	Tmem219	transmembrane protein 219	1.63839	0.091155
109241	Mbd5	methyl-CpG binding domain protein 5	-1.19511	0.0913463
235415	Cplx3	complexin 3	1.18681	0.0913463
268301	Ankrd57	ankyrin repeat domain 57	-1.37764	0.0913463
329908	Usp24	ubiquitin specific peptidase 24	-1.46521	0.0913463
70134	2210011C24Rik	RIKEN cDNA 2210011C24 gene	-1.22106	0.0913463
74901	Kbtbd11	kelch repeat and BTB (POZ) domain containing 11	-1.23087	0.0913504
100383	Bsdc1	BSD domain containing 1	1.31051	0.0915198
192734	AI646023	expressed sequence AI646023	1.6426	0.0915317
20492	Slbp	stem-loop binding protein	-1.33342	0.0915317
218461	Pde8b	phosphodiesterase 8B	1.17313	0.0915317
228355	Madd	MAP-kinase activating death domain	-1.19356	0.0915317
56496	Tspan6	tetraspanin 6	-1.59043	0.0915317
68119	Cmtm3	CKLF-like MARVEL transmembrane domain containing 3	1.20938	0.0915317
257633	Acsf3	acyl-CoA synthetase family member 3	1.19485	0.0918652
241274	Pnpla7	patatin-like phospholipase domain containing 7	1.37353	0.0919863
17294	Mest	mesoderm specific transcript	1.19711	0.0923369
100470	Lao1	L-amino acid oxidase 1	1.12607	0.0923704
98766	Ubac1	ubiquitin associated domain containing 1	-1.27274	0.0923848
114143	Atp6v0b	ATPase, H+ transporting, lysosomal V0 subunit B	-1.15379	0.092552
11567	Avil	advillin	-1.38911	0.092552
16633	Klra2	killer cell lectin-like receptor, subfamily A, member 2	1.19571	0.092552
18810	Plec	plectin	1.43743	0.092552
20446	St6galnac2	ST6 (alpha-N-acetyl-neuraminyl-2,3-beta-galactosyl-1,3)-N-acetylgalactosaminide alpha-2,6-sialyltransferase 2	-1.49497	0.092552
242607	Slc1a7	solute carrier family 1 (glutamate transporter), member 7	1.16295	0.092552
246787	Slc5a2	solute carrier family 5 (sodium/glucose cotransporter), member 2	1.31784	0.092552
51798	Ech1	enoyl coenzyme A hydratase 1, peroxisomal	1.24767	0.092552
66743	Rnf220	ring finger protein 220	-1.18274	0.092552
68961	Phkg2	phosphorylase kinase, gamma 2 (testis)	-1.21974	0.092552
75725	Phf14	PHD finger protein 14	-1.35478	0.092552
19647	Rbbp6	retinoblastoma binding protein 6	-1.21477	0.0925841
217305	Cd300ld	CD300 molecule-like family member d	1.14564	0.0925841
328133	Slc39a9	solute carrier family 39 (zinc transporter), member 9	1.25915	0.0925841
54161	Copg	coatomer protein complex, subunit gamma	1.28912	0.0926478
780931	Ighv1-53	immunoglobulin heavy variable V1-53	1.43417	0.0926478
791419	Gm12511	predicted gene 12511	-1.29187	0.0926708
18038	Nfkbil1	nuclear factor of kappa light polypeptide gene enhancer in B-cells inhibitor-like 1	-1.26067	0.0927631
224143	Poglut1	protein O-glucosyltransferase 1	-1.25573	0.0927981
245308	Zdhhc19	zinc finger, DHHC domain containing 19	-1.17107	0.0927981
67367	Gcfc1	GC-rich sequence DNA-binding factor 1	-1.30637	0.0927981
77609	Ccdc151	coiled-coil domain containing 151	1.15437	0.0927981
399566	Btbd6	BTB (POZ) domain containing 6	-1.26213	0.0928116
69232	Qrich1	glutamine-rich 1	-1.24782	0.0928124
192285	Phf21a	PHD finger protein 21A	-1.35825	0.0928546
232853	Zfp954	zinc finger protein 954	-1.40168	0.0929041
66092	Ghitm	growth hormone inducible transmembrane protein	-1.18721	0.0929467
76089	Rapgef2	Rap guanine nucleotide exchange factor (GEF) 2	1.16553	0.0929467
192120	Bspry	B-box and SPRY domain containing	-1.42799	0.0931163
73804	Kif2c	kinesin family member 2C	1.21806	0.0931163
68678	Smtnl1	smoothelin-like 1	1.14454	0.0931514
228576	Mall	mal, T-cell differentiation protein-like	1.40569	0.0931626
19698	Relb	avian reticuloendotheliosis viral (v-rel) oncogene related B	-1.69581	0.0931742
20442	St3gal1	ST3 beta-galactoside alpha-2,3-sialyltransferase 1	1.20187	0.0931742
230674	Kdm4a	lysine (K)-specific demethylase 4A	-1.19765	0.093293
226751	Cdc42bpa	CDC42 binding protein kinase alpha	1.14455	0.0939409
317758	Gimap9	GTPase, IMAP family member 9	-1.30725	0.0940153
56794	Hacl1	2-hydroxyacyl-CoA lyase 1	1.35248	0.0942747
73121	Fam101a	family with sequence similarity 101, member A	1.18681	0.0942747
53421	Sec61a1	Sec61 alpha 1 subunit (S. cerevisiae)	1.28332	0.094276
66753	Erlec1	endoplasmic reticulum lectin 1	-1.43871	0.094276
69550	Bst2	bone marrow stromal cell antigen 2	-1.37553	0.094276
77300	Raph1	Ras association (RalGDS/AF-6) and pleckstrin homology domains 1	2.22712	0.094276
15426	Hoxc8	homeobox C8	-1.19985	0.0943836
19346	Rab6	RAB6, member RAS oncogene family	1.18953	0.0945013
75620	2810422J05Rik	RIKEN cDNA 2810422J05 gene	-1.3455	0.0952308
208618	Etl4	enhancer trap locus 4	-1.33904	0.0952326
76561	Snx7	sorting nexin 7	1.31816	0.0954068
103266	AI597468	expressed sequence AI597468	1.24892	0.0960128
107250	Kazald1	Kazal-type serine peptidase inhibitor domain 1	1.12637	0.0960128
20191	Ryr2	ryanodine receptor 2, cardiac	1.15993	0.0961276
76932	Arfip2	ADP-ribosylation factor interacting protein 2	-1.18437	0.0961766
228140	Tnks1bp1	tankyrase 1 binding protein 1	-1.37994	0.0967021
78334	Cdk19	cyclin-dependent kinase 19	-1.3192	0.0967021
78889	Wsb1	WD repeat and SOCS box-containing 1	-1.30764	0.0967021
270086	Ogfod1	2-oxoglutarate and iron-dependent oxygenase domain containing 1	-1.1741	0.0968515
69106	Stoml1	stomatin-like 1	-1.21397	0.0972768
209586	Nudcd3	NudC domain containing 3	-1.31351	0.0973308
27054	Sec23b	SEC23B (S. cerevisiae)	1.25327	0.0973308
12934	Dpysl2	dihydropyrimidinase-like 2	-1.39754	0.0977406
108664	Atp6v1h	ATPase, H+ transporting, lysosomal V1 subunit H	-1.25665	0.0981585
22427	Wrn	Werner syndrome homolog (human)	-1.16482	0.0981585
68035	Rbm42	RNA binding motif protein 42	-1.1639	0.0987347
209361	Taf3	TAF3 RNA polymerase II, TATA box binding protein (TBP)-associated factor	-1.22843	0.0987564
210162	Zkscan2	zinc finger with KRAB and SCAN domains 2	1.14027	0.0988687
18491	Pappa	pregnancy-associated plasma protein A	1.26294	0.0992352
21366	Slc6a6	solute carrier family 6 (neurotransmitter transporter, taurine), member 6	-1.19853	0.0992352
12696	Cirbp	cold inducible RNA binding protein	-1.5269	0.099484
56531	Ylpm1	YLP motif containing 1	-1.24666	0.0998827
17165	Mapkapk5	MAP kinase-activated protein kinase 5	-1.17627	0.100114
433022	Plcxd2	phosphatidylinositol-specific phospholipase C, X domain containing 2	-1.5616	0.100374
225432	Rbm27	RNA binding motif protein 27	-1.38068	0.101101
230163	Aldob	aldolase B, fructose-bisphosphate	1.16545	0.101101
269623	C030048B08Rik	RIKEN cDNA C030048B08 gene	-1.28889	0.101101
12740	Cldn4	claudin 4	1.94354	0.101515
780829	Ighv3-6	immunoglobulin heavy variable V3-6	3.26144	0.101515
229675	Rsbn1	rosbin, round spermatid basic protein 1	-1.38898	0.101566
71458	Bcor	BCL6 interacting corepressor	-1.21433	0.101566
117591	Slc2a9	solute carrier family 2 (facilitated glucose transporter), member 9	-1.2706	0.101633
26918	Ern2	endoplasmic reticulum (ER) to nucleus signalling 2	-1.28935	0.101633
276852	D11Wsu47e	DNA segment, Chr 11, Wayne State University 47, expressed	1.18891	0.101633
67958	2610101N10Rik	RIKEN cDNA 2610101N10 gene	-1.28926	0.101633
84095	Pi4k2a	phosphatidylinositol 4-kinase type 2 alpha	1.21074	0.101736
101148	B630005N14Rik	RIKEN cDNA B630005N14 gene	-1.53589	0.102096
432478	Tmprss9	transmembrane protease, serine 9	1.18612	0.102096
75678	Ippk	inositol 1,3,4,5,6-pentakisphosphate 2-kinase	-1.22322	0.102096
12053	Bcl6	B-cell leukemia/lymphoma 6	-1.44844	0.102178
12484	Cd24a	CD24a antigen	-1.73956	0.102702
13875	Erf	Ets2 repressor factor	-1.33225	0.102702
238021	Fscn2	fascin homolog 2, actin-bundling protein, retinal (Strongylocentrotus purpuratus)	1.19051	0.102702
242466	Zfp462	zinc finger protein 462	-1.32488	0.102702
245622	Fam199x	family with sequence similarity 199, X-linked	-1.54808	0.102702
30930	Vps26a	vacuolar protein sorting 26 homolog A (yeast)	-1.29127	0.102702
50996	Pdcd7	programmed cell death 7	-1.2567	0.102702
54650	Sfmbt1	Scm-like with four mbt domains 1	-1.13996	0.102702
56847	Aldh1a3	aldehyde dehydrogenase family 1, subfamily A3	1.66036	0.102702
68161	A930005H10Rik	RIKEN cDNA A930005H10 gene	-1.21942	0.102702
68942	Chmp2b	chromatin modifying protein 2B	-1.15279	0.102702
70650	Zcchc8	zinc finger, CCHC domain containing 8	-1.26661	0.102702
12349	Car2	carbonic anhydrase 2	1.61172	0.102712
11766	Ap1g2	adaptor protein complex AP-1, gamma 2 subunit	1.30419	0.103116
12499	Entpd5	ectonucleoside triphosphate diphosphohydrolase 5	-1.48243	0.103116
214899	Kdm5a	lysine (K)-specific demethylase 5A	-1.16078	0.103116
271127	Adamts16	a disintegrin-like and metallopeptidase (reprolysin type) with thrombospondin type 1 motif, 16	1.13963	0.103116
70802	Pwwp2a	PWWP domain containing 2A	-1.30685	0.103116
75686	Nudt16	nudix (nucleoside diphosphate linked moiety X)-type motif 16	-1.32622	0.103116
78757	Rictor	RPTOR independent companion of MTOR, complex 2	-1.40459	0.103116
AFFX-GapdhMur/M32599_3	NA	NA	1.17019	0.103116
53328	Pgrmc1	progesterone receptor membrane component 1	-1.18913	0.103117
109254	9530008L14Rik	RIKEN cDNA 9530008L14 gene	-1.23622	0.103508
20209	Saa2	serum amyloid A 2	1.98284	0.103508
58810	Akr1a4	aldo-keto reductase family 1, member A4 (aldehyde reductase)	-1.1313	0.103508
77559	Agl	amylo-1,6-glucosidase, 4-alpha-glucanotransferase	-1.29294	0.103718
233877	Kctd13	potassium channel tetramerisation domain containing 13	-1.22363	0.104193
22409	Wnt10a	wingless related MMTV integration site 10a	1.16524	0.104252
237336	Tbpl1	TATA box binding protein-like 1	-1.39609	0.104252
12175	Bnip2	BCL2/adenovirus E1B interacting protein 2	-1.2745	0.104633
14917	Gucy2c	guanylate cyclase 2c	-1.18687	0.104633
224762	Trim31	tripartite motif-containing 31	1.20735	0.104633
231549	Lrrc8d	leucine rich repeat containing 8D	-1.51059	0.104633
231571	Rpap2	RNA polymerase II associated protein 2	-1.28303	0.104633
14945	Gzmk	granzyme K	1.27056	0.104732
17897	Myl3	myosin, light polypeptide 3	1.19052	0.104732
338355	Fkbp15	FK506 binding protein 15	-1.33927	0.104732
66381	Rnf113a2	ring finger protein 113A2	-1.31008	0.104848
18764	Pkd2	polycystic kidney disease 2	-1.30218	0.104871
23948	Mmp17	matrix metallopeptidase 17	1.13517	0.104871
27368	Tbl2	transducin (beta)-like 2	1.24694	0.104871
57260	Ltb4r2	leukotriene B4 receptor 2	1.52205	0.104871
74068	Asz1	ankyrin repeat, SAM and basic leucine zipper domain containing 1	1.1709	0.104871
15567	Slc6a4	solute carrier family 6 (neurotransmitter transporter, serotonin), member 4	2.14092	0.10499
243461	U29423	cDNA sequence U29423	1.27635	0.105764
319660	Tmem195	transmembrane protein 195	-1.2901	0.105764
320975	D330050G23Rik	RIKEN cDNA D330050G23 gene	1.15346	0.105889
320207	Pik3r5	phosphoinositide-3-kinase, regulatory subunit 5, p101	-1.24056	0.106838
64704	Htra2	HtrA serine peptidase 2	-1.1478	0.106838
219103	Cenpj	centromere protein J	-1.27382	0.106854
258475	Olfr889	olfactory receptor 889	1.18119	0.106854
30938	Fgd3	FYVE, RhoGEF and PH domain containing 3	1.17303	0.106854
246048	Chodl	chondrolectin	1.17022	0.107135
258465	Olfr1387	olfactory receptor 1387	1.1485	0.107135
668544	Gm9232	predicted gene 9232	1.17334	0.107211
12297	Cacnb3	calcium channel, voltage-dependent, beta 3 subunit	-1.38078	0.107253
26458	Slc27a2	solute carrier family 27 (fatty acid transporter), member 2	1.40565	0.107318
69816	2010001M09Rik	RIKEN cDNA 2010001M09 gene	1.52306	0.107464
59308	Emcn	endomucin	1.22338	0.10747
68379	Ciz1	CDKN1A interacting zinc finger protein 1	-1.23943	0.10747
101202	Hepacam2	HEPACAM family member 2	-1.23806	0.108173
71732	Vps11	vacuolar protein sorting 11 (yeast)	-1.26292	0.108173
231872	Aimp2	aminoacyl tRNA synthetase complex-interacting multifunctional protein 2	1.32318	0.109009
78920	Dlst	dihydrolipoamide S-succinyltransferase (E2 component of 2-oxo-glutarate complex)	1.12796	0.109009
11980	Atp8a1	ATPase, aminophospholipid transporter (APLT), class I, type 8A, member 1	1.27919	0.109197
AFFX-GapdhMur/M32599_M	NA	NA	1.27123	0.109322
12995	Csnk2a1	casein kinase 2, alpha 1 polypeptide	-1.28781	0.109328
15288	Hmbs	hydroxymethylbilane synthase	1.37162	0.109596
74182	Gpcpd1	glycerophosphocholine phosphodiesterase GDE1 homolog (S. cerevisiae)	1.38716	0.109828
329002	Zfp236	zinc finger protein 236	-1.29065	0.109878
232337	Zfp637	zinc finger protein 637	-1.26257	0.110129
170740	Zfp287	zinc finger protein 287	1.15579	0.110139
20907	Stx1a	syntaxin 1A (brain)	1.17246	0.110139
217365	Nploc4	nuclear protein localization 4 homolog (S. cerevisiae)	-1.23673	0.110139
22289	Kdm6a	4lysine (K)-specific demethylase 6A	-1.34113	0.110139
338467	Morc3	microrchidia 3	-1.35271	0.110139
22678	Zfp2	zinc finger protein 2	-1.22036	0.110179
215798	Gpr126	G protein-coupled receptor 126	-1.13847	0.110249
23971	Papss1	3'-phosphoadenosine 5'-phosphosulfate synthase 1	-1.20079	0.110249
269639	Zfp512	zinc finger protein 512	-1.23236	0.110332
68497	1110018G07Rik	RIKEN cDNA 1110018G07 gene	-1.4512	0.110396
170716	Cyp4f13	cytochrome P450, family 4, subfamily f, polypeptide 13	-1.34905	0.110515
14645	Glul	glutamate-ammonia ligase (glutamine synthetase)	-1.42214	0.11054
17965	Nbl1	neuroblastoma, suppression of tumorigenicity 1	-1.36632	0.11054
105439	Slain1	SLAIN motif family, member 1	-1.26129	0.110554
218268	Eif4e1b	eukaryotic translation initiation factor 4E family member 1B	-1.24859	0.110554
232906	Grlf1	glucocorticoid receptor DNA binding factor 1	-1.24752	0.110554
56198	Heyl	hairy/enhancer-of-split related with YRPW motif-like	1.17057	0.110554
69116	Ubr4	ubiquitin protein ligase E3 component n-recognin 4	-1.16301	0.110554
73836	Slc35b2	solute carrier family 35, member B2	-1.19785	0.110554
74120	Zfp263	zinc finger protein 263	-1.30565	0.110554
19270	Ptprg	protein tyrosine phosphatase, receptor type, G	-1.20713	0.110781
320634	Ocrl	oculocerebrorenal syndrome of Lowe	-1.16683	0.111386
67876	Coq10b	coenzyme Q10 homolog B (S. cerevisiae)	1.60385	0.111386
109700	Itga1	integrin alpha 1	-1.19244	0.111431
12352	Car5a	carbonic anhydrase 5a, mitochondrial	1.18368	0.111694
70103	Znhit1	zinc finger, HIT domain containing 1	1.18786	0.111694
347722	Agap1	ArfGAP with GTPase domain, ankyrin repeat and PH domain 1	-1.46449	0.112018
381694	B3galtl	beta 1,3-galactosyltransferase-like	1.22244	0.112472
18074	Nid2	nidogen 2	1.27659	0.112485
13001	Csnk2b	casein kinase 2, beta polypeptide	1.21493	0.112837
83435	Plekha3	pleckstrin homology domain-containing, family A (phosphoinositide binding specific) member 3	-1.27825	0.112837
109552	Sri	sorcin	1.42054	0.112872
13798	En1	engrailed 1	1.20479	0.113719
192119	Dicer1	Dicer1, Dcr-1 homolog (Drosophila)	-1.22165	0.113719
239611	Muc19	mucin 19	1.16012	0.113719
258366	Olfr434	olfactory receptor 434	1.19863	0.113719
269473	Lrig2	leucine-rich repeats and immunoglobulin-like domains 2	-1.42816	0.113719
94071	Clec2h	C-type lectin domain family 2, member h	-1.17518	0.114194
102247	Agpat6	1-acylglycerol-3-phosphate O-acyltransferase 6 (lysophosphatidic acid acyltransferase, zeta)	-1.34864	0.114641
14622	Gjb5	gap junction protein, beta 5	1.11293	0.114641
16183	Il2	interleukin 2	1.20308	0.114641
16538	Kcns1	K+ voltage-gated channel, subfamily S, 1	1.15076	0.114641
208922	Cpeb3	cytoplasmic polyadenylation element binding protein 3	-1.34342	0.114641
213450	Gm732	predicted gene 732	1.17073	0.114641
21412	Tcf21	transcription factor 21	1.75083	0.114641
216011	Lrrc20	leucine rich repeat containing 20	-1.25856	0.114641
216156	Wdr18	WD repeat domain 18	1.37699	0.114641
226245	9930023K05Rik	RIKEN cDNA 9930023K05 gene	1.16575	0.114641
23908	Hs2st1	heparan sulfate 2-O-sulfotransferase 1	-1.29894	0.114641
272428	Acsm5	acyl-CoA synthetase medium-chain family member 5	-1.358	0.114641
50772	Mapk6	mitogen-activated protein kinase 6	1.27561	0.114641
54120	Gipc2	GIPC PDZ domain containing family, member 2	-1.24716	0.114641
66809	Krt20	keratin 20	1.1719	0.114641
67439	Xab2	XPA binding protein 2	-1.2706	0.114641
69663	Ddx51	DEAD (Asp-Glu-Ala-Asp) box polypeptide 51	1.15551	0.114641
225913	Dak	dihydroxyacetone kinase 2 homolog (yeast)	1.66821	0.114856
67844	Rab32	RAB32, member RAS oncogene family	-1.34055	0.11486
207921	A830093I24Rik	RIKEN cDNA A830093I24 gene	1.15046	0.11491
67050	Nkap	NFKB activating protein	-1.20684	0.11491
22685	Zfp239	zinc finger protein 239	-1.31593	0.115777
56758	Mbnl1	muscleblind-like 1 (Drosophila)	-1.18999	0.115777
237940	Aoc2	amine oxidase, copper containing 2 (retina-specific)	1.19107	0.115829
11566	Adss	adenylosuccinate synthetase, non muscle	1.27713	0.115832
215456	Gpat2	glycerol-3-phosphate acyltransferase 2, mitochondrial	1.14436	0.115832
68767	ORF19	open reading frame 19	-1.22471	0.115832
12448	Ccne2	cyclin E2	-1.69711	0.116092
230316	Megf9	multiple EGF-like-domains 9	1.20999	0.116092
242894	Actr3b	ARP3 actin-related protein 3 homolog B (yeast)	1.16514	0.116092
74917	4930474M22Rik	RIKEN cDNA 4930474M22 gene	1.16499	0.116092
20672	Sox18	SRY-box containing gene 18	1.1588	0.116095
50799	Slc25a13	solute carrier family 25 (mitochondrial carrier, adenine nucleotide translocator), member 13	1.29497	0.116095
192157	Socs7	suppressor of cytokine signaling 7	-1.37105	0.116343
15957	Ifit1	interferon-induced protein with tetratricopeptide repeats 1	-3.22339	0.116467
16172	Il17ra	interleukin 17 receptor A	-1.22385	0.116467
170799	Rtkn2	rhotekin 2	1.22259	0.116467
57810	Cdon	cell adhesion molecule-related/down-regulated by oncogenes	-1.18468	0.116467
67109	Zfp787	zinc finger protein 787	-1.27318	0.116467
14062	F2r	coagulation factor II (thrombin) receptor	1.60424	0.116547
29808	Mga	MAX gene associated	-1.40164	0.116547
30931	Tor1a	torsin family 1, member A (torsin A)	1.27193	0.116547
209588	Sectm1a	secreted and transmembrane 1A	-1.61285	0.116834
319236	9230105E10Rik	RIKEN cDNA 9230105E10 gene	-1.4494	0.117157
11747	Anxa5	annexin A5	1.41617	0.117292
17957	Napb	N-ethylmaleimide sensitive fusion protein attachment protein beta	-1.14582	0.117292
17354	Mllt10	myeloid/lymphoid or mixed-lineage leukemia (trithorax homolog, Drosophila) /// translocated to, 10	-1.26291	0.117758
66631	Hiatl1	hippocampus abundant transcript-like 1	-1.24299	0.118047
11803	Aplp1	amyloid beta (A4) precursor-like protein 1	-2.01267	0.118155
225523	Cep120	centrosomal protein 120	-1.33663	0.118155
18436	P2rx1	purinergic receptor P2X, ligand-gated ion channel, 1	1.2338	0.118337
14612	Gja4	gap junction protein, alpha 4	1.11221	0.118355
19015	Ppard	peroxisome proliferator activator receptor delta	-1.25002	0.118355
208263	Tor1aip1	torsin A interacting protein 1	-1.26479	0.118355
26462	Txnrd2	thioredoxin reductase 2	-1.26928	0.118355
56784	Ralgapa1	Ral GTPase activating protein, alpha subunit 1	-1.31487	0.118355
14459	Gast	gastrin	1.13676	0.118727
12850	Coq7	demethyl-Q 7	1.36132	0.118813
14114	Fbln1	fibulin 1	-1.50593	0.119406
11477	Acvr1	activin A receptor, type 1	-1.32715	0.11961
11666	Abcd1	ATP-binding cassette, sub-family D (ALD), member 1	1.39552	0.11961
17203	Mc5r	melanocortin 5 receptor	1.12168	0.11984
73173	Pcdh18	protocadherin 18	1.18057	0.120368
268663	Cdhr2	cadherin-related family member 2	-1.17427	0.120425
69259	Kctd5	potassium channel tetramerisation domain containing 5	1.4072	0.120425
12396	Cbfa2t2	core-binding factor, runt domain, alpha subunit 2, translocated to, 2 (human)	-1.24821	0.120667
320506	Lmbrd2	LMBR1 domain containing 2	1.22611	0.120667
68487	Tmem140	transmembrane protein 140	-2.09307	0.120764
11736	Ankfy1	ankyrin repeat and FYVE domain containing 1	-1.28011	0.120775
64451	Dip2a	DIP2 disco-interacting protein 2 homolog A (Drosophila)	-1.35511	0.120966
69772	Bdh2	3-hydroxybutyrate dehydrogenase, type 2	1.19279	0.121054
73683	Atg16l2	autophagy related 16 like 2 (S. cerevisiae)	-1.14456	0.121113
98193	Dcaf8	DDB1 and CUL4 associated factor 8	-1.21836	0.121695
12630	Cfi	complement component factor i	1.18784	0.121844
217615	Ctage5	CTAGE family, member 5	1.20045	0.12186
26422	Nbea	neurobeachin	-1.41183	0.12186
381979	Brsk1	BR serine/threonine kinase 1	1.14005	0.12186
320435	Rinl	Ras and Rab interactor-like	1.18996	0.122078
18361	Olfr60	olfactory receptor 60	1.14471	0.122352
22697	Zscan21	zinc finger and SCAN domain containing 21	-1.38575	0.122352
382051	Pdp2	pyruvate dehyrogenase phosphatase catalytic subunit 2	-1.31958	0.122352
108705	Pttg1ip	pituitary tumor-transforming 1 interacting protein	-1.20745	0.122374
11816	Apoe	apolipoprotein E	2.28385	0.122384
13040	Ctss	cathepsin S	-1.22619	0.12294
142980	Tlr3	toll-like receptor 3	-1.33931	0.12294
20540	Slc7a7	solute carrier family 7 (cationic amino acid transporter, y+ system), member 7	1.26414	0.12294
244713	Zfp317	zinc finger protein 317	-1.2498	0.12294
245492	4930595M18Rik	RIKEN cDNA 4930595M18 gene	1.152	0.12294
66664	Tmem41a	transmembrane protein 41a	1.23711	0.12294
668478	Ighv1-9	immunoglobulin heavy variable V1-9	2.89812	0.12294
69757	Leng1	leukocyte receptor cluster (LRC) member 1	-1.30479	0.12294
72658	2700097O09Rik	RIKEN cDNA 2700097O09 gene	-1.3796	0.12294
80861	Dhx58	DEXH (Asp-Glu-X-His) box polypeptide 58	-1.39349	0.12294
59005	Trappc2l	trafficking protein particle complex 2-like	1.34883	0.123634
20598	Smpd2	sphingomyelin phosphodiesterase 2, neutral	-1.42595	0.124286
258541	Olfr800	olfactory receptor 800	-1.28147	0.124286
246277	Csad	cysteine sulfinic acid decarboxylase	-1.26289	0.124296
99167	Ssx2ip	synovial sarcoma, X breakpoint 2 interacting protein	-1.23424	0.124296
67073	Pi4k2b	phosphatidylinositol 4-kinase type 2 beta	1.18229	0.124533
11958	Atp5k	ATP synthase, H+ transporting, mitochondrial F1F0 complex, subunit e	1.22197	0.124649
19700	Rem1	rad and gem related GTP binding protein 1	1.2824	0.124815
16396	Itch	itchy, E3 ubiquitin protein ligase	-1.2702	0.125606
54420	Cldn8	claudin 8	-1.62174	0.125787
19714	Rev3l	REV3-like, catalytic subunit of DNA polymerase zeta RAD54 like (S. cerevisiae)	-1.31767	0.125832
106648	Cyp4f15	cytochrome P450, family 4, subfamily f, polypeptide 15	-1.11964	0.125951
12591	Cdx2	caudal type homeobox 2	-1.7281	0.125951
17083	Tmed1	transmembrane emp24 domain containing 1	1.12912	0.125951
214162	Mll1	myeloid/lymphoid or mixed-lineage leukemia 1	-1.22584	0.125951
216395	Tmem5	transmembrane protein 5	-1.30072	0.125951
226412	R3hdm1	R3H domain 1 (binds single-stranded nucleic acids)	-1.43216	0.125951
233065	Alkbh6	alkB, alkylation repair homolog 6 (E. coli)	1.27317	0.125951
23795	Agr2	anterior gradient 2 (Xenopus laevis)	1.42186	0.125951
23938	Map2k5	mitogen-activated protein kinase kinase 5	-1.28583	0.125951
71890	Mad2l2	MAD2 mitotic arrest deficient-like 2 (yeast)	1.24013	0.125951
71927	Itfg1	integrin alpha FG-GAP repeat containing 1	-1.19271	0.125951
170721	Papln	papilin, proteoglycan-like sulfated glycoprotein	1.16039	0.1261
217125	Samd14	sterile alpha motif domain containing 14	-1.14787	0.1261
269629	Lhfpl3	lipoma HMGIC fusion partner-like 3	1.12029	0.1261
16409	Itgam	integrin alpha M	1.28725	0.12612
18950	Pnp	purine-nucleoside phosphorylase	1.16639	0.12612
243764	Chrm2	cholinergic receptor, muscarinic 2, cardiac	1.16655	0.12628
15976	Ifnar2	interferon (alpha and beta) receptor 2	-1.45645	0.12641
72278	Ccpg1	cell cycle progression 1	-1.34227	0.126692
110532	Adarb1	adenosine deaminase, RNA-specific, B1	1.19605	0.127042
12983	Csf2rb	colony stimulating factor 2 receptor, beta, low-affinity (granulocyte-macrophage)	1.15414	0.127042
66184	Rps4y2	ribosomal protein S4, Y-linked 2	-1.44998	0.127042
13112	Cyp3a11	cytochrome P450, family 3, subfamily a, polypeptide 11	-1.69966	0.127753
16173	Il18	interleukin 18	1.61023	0.127753
56772	Mllt11	myeloid/lymphoid or mixed-lineage leukemia (trithorax homolog, Drosophila) /// translocated to, 11	-1.56136	0.127753
80901	Cxcr6	chemokine (C-X-C motif) receptor 6	1.29964	0.127925
110310	Krt7	keratin 7	-1.49708	0.128181
17309	Mgat3	mannoside acetylglucosaminyltransferase 3	-1.24566	0.128181
18796	Plcb2	phospholipase C, beta 2	1.2288	0.128181
210801	Unc5d	unc-5 homolog D (C. elegans)	1.15034	0.128181
21984	Tpbpa	trophoblast specific protein alpha	1.16392	0.128181
230789	Fam76a	family with sequence similarity 76, member A	-1.20937	0.128181
243272	Sbno1	sno, strawberry notch homolog 1 (Drosophila)	-1.49619	0.128181
69219	Ddah1	dimethylarginine dimethylaminohydrolase 1	1.91412	0.128181
14151	Fech	ferrochelatase	-1.22762	0.128199
77883	6030498E09Rik	RIKEN cDNA 6030498E09 gene	1.2841	0.128199
22223	Uchl1	ubiquitin carboxy-terminal hydrolase L1	-1.1838	0.128254
16136	Igll1	immunoglobulin lambda-like polypeptide 1	1.11916	0.128475
242083	Ppm1l	protein phosphatase 1 (formerly 2C)-like	-1.1434	0.12867
242642	Hpdl	4-hydroxyphenylpyruvate dioxygenase-like	1.17573	0.12867
66193	1110049F12Rik	RIKEN cDNA 1110049F12 gene	-1.38407	0.12867
66391	2310061J03Rik	RIKEN cDNA 2310061J03 gene	-1.17394	0.12867
68001	1110004E09Rik	RIKEN cDNA 1110004E09 gene	-1.32371	0.12867
73884	Zdbf2	zinc finger, DBF-type containing 2	1.21301	0.12867
15191	Hdgf	hepatoma-derived growth factor	-1.59447	0.12876
22380	Wbp4	WW domain binding protein 4	-1.1844	0.12876
24057	Sh3yl1	Sh3 domain YSC-like 1	-1.28478	0.129027
269338	Vps39	vacuolar protein sorting 39 (yeast)	-1.19325	0.129027
12514	Cd68	CD68 antigen	1.19846	0.129205
19266	Ptprd	protein tyrosine phosphatase, receptor type, D	-1.30656	0.129205
231600	Chfr	checkpoint with forkhead and ring finger domains	-1.30887	0.129205
29869	Ulk2	Unc-51 like kinase 2 (C. elegans)	-1.45853	0.129205
320683	Zfp629	zinc finger protein 629	-1.22686	0.129205
66166	S100a14	S100 calcium binding protein A14	1.30066	0.129205
76589	Unc5cl	unc-5 homolog C (C. elegans)-like	1.82256	0.129205
93672	Il24	interleukin 24	1.22054	0.129205
99712	Cept1	choline/ethanolaminephosphotransferase 1	1.18425	0.129205
12660	Chka	choline kinase alpha	2.64908	0.129277
14602	Ghrhr	growth hormone releasing hormone receptor	1.12183	0.129277
15413	Hoxb5	homeobox B5	-1.26031	0.129277
19219	Ptger4	prostaglandin E receptor 4 (subtype EP4)	1.70021	0.129277
22758	Zscan12	zinc finger and SCAN domain containing 12	-1.20815	0.129277
51801	Ramp1	receptor (calcitonin) activity modifying protein 1	-1.18415	0.129277
53970	Rfx5	regulatory factor X, 5 (influences HLA class II expression)	-1.28869	0.129277
67812	Ubxn4	UBX domain protein 4	-1.25179	0.129277
73863	4930415O20Rik	RIKEN cDNA 4930415O20 gene	1.17664	0.129277
53902	Rcan3	regulator of calcineurin 3	-1.2292	0.129278
99663	Clca6	chloride channel calcium activated 6	1.53698	0.129278
11303	Abca1	ATP-binding cassette, sub-family A (ABC1), member 1	-1.49376	0.129592
73998	Herc3	hect domain and RLD 3	-1.23977	0.129592
80985	Trim44	tripartite motif-containing 44	-1.34136	0.129592
258825	Olfr975	olfactory receptor 975	1.16659	0.130048
71995	Erv3	endogenous retroviral sequence 3	1.14329	0.130318
12617	Cenpc1	centromere protein C1	-1.19325	0.130603
17329	Cxcl9	chemokine (C-X-C motif) ligand 9	1.86454	0.130603
228491	Zfp770	zinc finger protein 770	-1.359	0.130606
78751	Zc3h6	zinc finger CCCH type containing 6	-1.34304	0.13074
14084	Faf1	Fas-associated factor 1	-1.23266	0.130879
18045	Nfyb	nuclear transcription factor-Y beta	-1.25687	0.130879
14370	Fzd8	frizzled homolog 8 (Drosophila)	-1.12581	0.130921
54722	Dfna5	deafness, autosomal dominant 5 (human)	-1.37817	0.130971
217698	Acot5	acyl-CoA thioesterase 5	1.16529	0.131076
74006	Dnm1l	dynamin 1-like	1.32522	0.131076
21835	Thrsp	thyroid hormone responsive SPOT14 homolog (Rattus)	-4.91257	0.131222
237422	Ric8b	resistance to inhibitors of cholinesterase 8 homolog B (C. elegans)	-1.15518	0.131222
110147	Ehmt2	euchromatic histone lysine N-methyltransferase 2	-1.22951	0.131542
16825	Ldb1	LIM domain binding 1	-1.17929	0.131542
69752	Zfp511	zinc finger protein 511	1.1332	0.131542
14794	Spsb2	splA/ryanodine receptor domain and SOCS box containing 2	1.27121	0.131546
75007	Fam63a	family with sequence similarity 63, member A	-1.34531	0.131546
67672	0610040B10Rik	RIKEN cDNA 0610040B10 gene	-1.17701	0.13157
12177	Bnip3l	BCL2/adenovirus E1B interacting protein 3-like	-1.21366	0.13213
83704	Slc12a9	solute carrier family 12 (potassium/chloride transporters), member 9	-1.24092	0.132209
16150	Ikbkb	inhibitor of kappaB kinase beta	-1.3023	0.132464
23802	Amfr	autocrine motility factor receptor	-1.24662	0.132633
14583	Gfpt1	glutamine fructose-6-phosphate transaminase 1	1.26954	0.132701
170734	Zscan5b	zinc finger and SCAN domain containing 5B	1.11878	0.132701
73690	Glipr1	GLI pathogenesis-related 1 (glioma)	1.44582	0.132701
80879	Slc16a3	solute carrier family 16 (monocarboxylic acid transporters), member 3	1.64971	0.132701
207818	Smagp	small cell adhesion glycoprotein	-1.24294	0.133158
170755	Sgk3	serum/glucocorticoid regulated kinase 3	-1.47194	0.133298
269233	Fam171a1	family with sequence similarity 171, member A1	-1.44111	0.133298
72020	Zfp654	zinc finger protein 654	-1.19883	0.133298
14121	Fbp1	fructose bisphosphatase 1	1.91127	0.13337
224318	Speer2	spermatogenesis associated glutamate (E)-rich protein 2	1.16278	0.13337
66532	Rep15	RAB15 effector protein	1.19753	0.13337
671535	Parp10	poly (ADP-ribose) polymerase family, member 10	-1.50876	0.13337
67366	Tmed11	transmembrane emp24 protein transport domain containing	1.2205	0.13337
69376	Zpbp2	zona pellucida binding protein 2	1.15588	0.13337
100504050	LOC100504050	hypothetical LOC100504050	-1.44818	0.133714
20501	Slc16a1	solute carrier family 16 (monocarboxylic acid transporters), member 1	-1.24968	0.133714
50702	Cfhr1	complement factor H-related 1	-1.12342	0.133714
54638	Ccdc22	coiled-coil domain containing 22	-1.17337	0.133714
109205	Sobp	sine oculis-binding protein homolog (Drosophila)	1.12436	0.133793
109225	Ms4a7	membrane-spanning 4-domains, subfamily A, member 7	1.65542	0.133793
17117	Amacr	alpha-methylacyl-CoA racemase	1.27778	0.133801
72503	2610507B11Rik	RIKEN cDNA 2610507B11 gene	-1.20665	0.133801
74026	Msl1	male-specific lethal 1 homolog (Drosophila)	-1.31623	0.133801
218214	Kdm1b	lysine (K)-specific demethylase 1B	-1.33035	0.134019
66257	Nicn1	nicolin 1	-1.15449	0.134019
216864	Mgl2	macrophage galactose N-acetyl-galactosamine specific lectin 2	1.18777	0.134066
226442	Zfp281	zinc finger protein 281	-1.26003	0.134223
18003	Nedd9	neural precursor cell expressed, developmentally down-regulated gene 9	-1.53071	0.134724
76917	Flywch2	FLYWCH family member 2	-1.22938	0.134724
110095	Pygl	liver glycogen phosphorylase	-1.42333	0.13491
621968	Trbv1	T-cell receptor beta, variable 1	1.19455	0.13491
12005	Axin1	axin 1	-1.21265	0.135298
230806	Aim1l	absent in melanoma 1-like	1.3052	0.135479
18768	Pkib	protein kinase inhibitor beta, cAMP dependent, testis specific	1.21181	0.135532
16593	Klc1	kinesin light chain 1	-1.23972	0.135592
110786	Iglc2	immunoglobulin lambda constant 2	2.29786	0.135863
117198	Ivns1abp	influenza virus NS1A binding protein	-1.501	0.135863
16332	Inppl1	inositol polyphosphate phosphatase-like 1	-1.30214	0.135863
27045	Nit1	nitrilase 1	1.21138	0.135863
237436	Gas2l3	growth arrest-specific 2 like 3	1.32599	0.136024
240913	Adamts4	a disintegrin-like and metallopeptidase (reprolysin type) with thrombospondin type 1 motif, 4	1.20117	0.13613
257978	Olfr1322	olfactory receptor 1322	1.13486	0.13613
269585	Zscan20	zinc finger and SCAN domains 20	1.15133	0.13613
27681	Snf8	SNF8, ESCRT-II complex subunit, homolog (S. cerevisiae)	1.29815	0.13613
108958	Fam73b	family with sequence similarity 73, member B	1.29947	0.136278
53312	Nub1	negative regulator of ubiquitin-like proteins 1	-1.16927	0.136493
13495	Drg2	developmentally regulated GTP binding protein 2	1.21937	0.136743
224836	Usp49	ubiquitin specific peptidase 49	1.16234	0.136743
67064	Chmp1b	chromatin modifying protein 1B	-1.23218	0.136743
74134	Cyp2s1	cytochrome P450, family 2, subfamily s, polypeptide 1	-1.39146	0.136743
71912	Jsrp1	junctional sarcoplasmic reticulum protein 1	1.14672	0.136758
18704	Pik3c2a	phosphatidylinositol 3-kinase, C2 domain containing, alpha polypeptide	1.22286	0.137079
23991	Cib1	calcium and integrin binding 1 (calmyrin)	1.17862	0.137079
76265	Tsen54	tRNA splicing endonuclease 54 homolog (S. cerevisiae)	-1.15324	0.137085
19716	Bex1	brain expressed gene 1	-3.04782	0.137851
12750	Clk4	CDC like kinase 4	-1.22333	0.13833
16192	Il5ra	interleukin 5 receptor, alpha	1.13857	0.138356
16012	Igfbp6	insulin-like growth factor binding protein 6	-1.54427	0.13897
19328	Rab12	RAB12, member RAS oncogene family	-1.14935	0.139053
14284	Fosl2	fos-like antigen 2	-1.33914	0.139089
14080	Fabp1	fatty acid binding protein 1, liver	1.12945	0.139127
17833	Muc5ac	mucin 5, subtypes A and C, tracheobronchial/gastric	1.12901	0.139127
18933	Prrx1	paired related homeobox 1	1.36993	0.139127
71984	Sars2	seryl-aminoacyl-tRNA synthetase 2	1.3362	0.139127
78128	Spag11a	sperm associated antigen 11A	1.13524	0.139127
18602	Padi4	peptidyl arginine deiminase, type IV	1.15743	0.139277
234463	Tmem184c	transmembrane protein 184C	-1.30436	0.139277
57752	Tacc2	transforming, acidic coiled-coil containing protein 2	-1.43629	0.139277
620031	NA	NA	-1.27056	0.139277
68077	Gltscr2	glioma tumor suppressor candidate region gene 2	-1.19325	0.139277
76560	Prss8	protease, serine, 8 (prostasin)	-1.35614	0.139277
258710	Olfr419	olfactory receptor 419	1.16643	0.139482
76238	Grhpr	glyoxylate reductase/hydroxypyruvate reductase	1.43644	0.139489
233833	Tnrc6a	trinucleotide repeat containing 6a	-1.16586	0.139557
246229	Bivm	basic, immunoglobulin-like variable motif containing	-1.32039	0.139557
100502725	LOC100502725	kelch-like protein 2-like	-1.27778	0.139621
100503392	LOC100503392	hypothetical LOC100503392	-1.22465	0.139621
17263	Meg3	maternally expressed 3	-1.4588	0.139621
19664	Rbpj	recombination signal binding protein for immunoglobulin kappa J region	-1.39052	0.139621
21754	Tesk1	testis specific protein kinase 1	-1.17245	0.139621
225724	Mapk4	mitogen-activated protein kinase 4	-1.26268	0.139621
23856	Dido1	death inducer-obliterator 1	-1.16889	0.139621
381201	Gm962	predicted gene 962	1.20077	0.139621
386611	Rnf133	ring finger protein 133	-1.15021	0.139621
546747	Olfr220	olfactory receptor 220	1.13207	0.139621
66681	Pgm1	phosphoglucomutase 1	1.36367	0.139621
69228	Zfp746	zinc finger protein 746	-1.19845	0.139621
71986	Ddx28	DEAD (Asp-Glu-Ala-Asp) box polypeptide 28	-1.15678	0.139621
74237	Tubgcp2	tubulin, gamma complex associated protein 2	-1.24652	0.139621
74718	Snx16	sorting nexin 16	-1.30879	0.139621
74781	Wipi2	WD repeat domain, phosphoinositide interacting 2	-1.21171	0.139621
76509	1600029D21Rik	RIKEN cDNA 1600029D21 gene	1.94392	0.139621
68527	Ucma	upper zone of growth plate and cartilage matrix associated	1.19883	0.139644
73463	Als2cr11	amyotrophic lateral sclerosis 2 (juvenile) chromosome region, candidate 11 (human)	1.15561	0.139902
108682	Gpt2	glutamic pyruvate transaminase (alanine aminotransferase) 2	1.19865	0.140325
21832	Thpo	thrombopoietin	1.18365	0.140325
233056	Zfp790	zinc finger protein 790	-1.3121	0.140325
243451	Igkv4-86	immunoglobulin kappa variable 4-86	1.33784	0.140325
320302	Glt28d2	glycosyltransferase 28 domain containing 2	1.49128	0.140325
67770	5830433M19Rik	RIKEN cDNA 5830433M19 gene	-1.39496	0.140325
12812	Coil	coilin	-1.30658	0.141253
171199	Vmn1r18	vomeronasal 1 receptor 18	1.18623	0.141253
231253	9130230L23Rik	RIKEN cDNA 9130230L23 gene	1.23414	0.141253
277089	Gm5068	predicted gene 5068	1.19378	0.141253
619846	Gm10881	predicted gene 10881	3.72769	0.141258
212880	Ddx46	DEAD (Asp-Glu-Ala-Asp) box polypeptide 46	-1.25133	0.141304
20851	Stat5b	signal transducer and activator of transcription 5B	-1.14951	0.141427
226139	Cox15	COX15 homolog, cytochrome c oxidase assembly protein (yeast)	1.2623	0.141427
77574	Fam115a	family with sequence similarity 115, member A	1.19994	0.141427
327826	Frs2	fibroblast growth factor receptor substrate 2	-1.16437	0.141766
18706	Pik3ca	phosphatidylinositol 3-kinase, catalytic, alpha polypeptide	-1.51713	0.141841
20208	Saa1	serum amyloid A 1	11.2486	0.141841
269593	Luzp1	leucine zipper protein 1	-1.38641	0.141841
27275	Nufip1	nuclear fragile X mental retardation protein interacting protein 1	-1.16969	0.141841
320717	Pptc7	PTC7 protein phosphatase homolog (S. cerevisiae)	-1.24278	0.141841
50878	Stag3	stromal antigen 3	1.11497	0.141841
52184	Odf2l	outer dense fiber of sperm tails 2-like	-1.16747	0.141841
109333	Pkn2	protein kinase N2	-1.26029	0.142113
67772	Chd8	chromodomain helicase DNA binding protein 8	-1.19335	0.142113
13142	Dao	D-amino acid oxidase	1.41598	0.142365
235169	Foxred1	FAD-dependent oxidoreductase domain containing 1	1.19303	0.142453
17346	Mknk1	MAP kinase-interacting serine/threonine kinase 1	-1.26245	0.142775
228994	Ythdf1	YTH domain family 1	-1.21985	0.142775
14043	Ext2	exostoses (multiple) 2	-1.24609	0.142881
23947	Mid2	midline 2	-1.25623	0.142881
246256	Fcgr4	Fc receptor, IgG, low affinity IV	1.18497	0.142881
20866	Stim1	stromal interaction molecule 1	-1.13845	0.1431
107227	Macrod1	MACRO domain containing 1	1.21628	0.143131
11966	Atp6v1b2	ATPase, H+ transporting, lysosomal V1 subunit B2	1.20089	0.143131
12266	C3	complement component 3	-2.48019	0.143131
20016	Polr1c	polymerase (RNA) I polypeptide C	-1.33342	0.143131
22646	Zfp105	zinc finger protein 105	1.14394	0.143131
233836	Slc5a11	solute carrier family 5 (sodium/glucose cotransporter), member 11	-1.66252	0.143131
258701	Olfr401	olfactory receptor 401	1.10911	0.143131
26429	Orc5	origin recognition complex, subunit 5	-1.3992	0.143131
26439	Psg19	pregnancy specific glycoprotein 19	-1.17729	0.143131
666173	Vps13b	vacuolar protein sorting 13B (yeast)	-1.23048	0.143131
231999	Plekha8	pleckstrin homology domain containing, family A (phosphoinositide binding specific) member 8	-1.70102	0.143411
12532	Cdc25c	cell division cycle 25 homolog C (S. pombe)	1.17929	0.143514
100503722	LOC100503722	hypothetical LOC100503722	-1.28972	0.143516
18173	Slc11a1	solute carrier family 11 (proton-coupled divalent metal ion transporters), member 1	1.19799	0.143516
22088	Tsg101	tumor susceptibility gene 101	-1.21818	0.143516
240255	Ythdc2	YTH domain containing 2	-1.32793	0.143683
30941	Usp21	ubiquitin specific peptidase 21	-1.26849	0.143734
623781	Gm14137	predicted gene 14137	1.13137	0.143734
67440	Mtpap	mitochondrial poly(A) polymerase	-1.20902	0.143734
78752	Csgalnact2	chondroitin sulfate N-acetylgalactosaminyltransferase 2	-1.4804	0.143734
214917	Fam173a	family with sequence similarity 173, member A	1.22954	0.143812
329078	Emx2os	empty spiracles homolog 2 (Drosophila) opposite strand	1.24593	0.143812
103284	Zc3h10	zinc finger CCCH type containing 10	-1.14978	0.143924
103742	1810046J19Rik	RIKEN cDNA 1810046J19 gene	1.26547	0.143924
56717	Mtor	mechanistic target of rapamycin (serine/threonine kinase)	-1.15547	0.143924
100503560	LOC100503560	hypothetical protein LOC100503560	1.12144	0.143935
19183	Psmc3ip	proteasome (prosome, macropain) 26S subunit, ATPase 3, interacting protein	1.11513	0.143935
223828	Pphln1	periphilin 1	-1.21454	0.143935
226844	Mfsd7b	major facilitator superfamily domain containing 7B	1.32237	0.143935
385291	Igkv4-54	immunoglobulin kappa chain variable 4-54	1.32465	0.143935
70291	2510049J12Rik	RIKEN cDNA 2510049J12 gene	1.47099	0.143935
238276	Akap5	A kinase (PRKA) anchor protein 5	1.18393	0.144007
21888	Tle4	transducin-like enhancer of split 4, homolog of Drosophila E(spl)	-1.17246	0.144257
16009	Igfbp3	insulin-like growth factor binding protein 3	2.30421	0.144265
27015	Polk	polymerase (DNA directed), kappa	-1.16549	0.144265
272382	Spib	Spi-B transcription factor (Spi-1/PU.1 related)	-1.18782	0.144265
68774	Ms4a6d	membrane-spanning 4-domains, subfamily A, member 6D	1.2747	0.144265
100502717	NA	NA	-1.22038	0.144297
75467	1700011E24Rik	RIKEN cDNA 1700011E24 gene	1.15801	0.144297
101185	Pot1a	protection of telomeres 1A	-1.31928	0.144641
15458	Hpx	hemopexin	1.14283	0.144942
12661	Chl1	cell adhesion molecule with homology to L1CAM	1.16407	0.145203
218275	BC051665	cDNA sequence BC051665	1.1371	0.145203
27878	Tada1	transcriptional adaptor 1	1.18832	0.145203
52837	Tmx4	thioredoxin-related transmembrane protein 4	-1.14851	0.145203
100710	Pds5b	PDS5, regulator of cohesion maintenance, homolog B (S. cerevisiae)	-1.19726	0.145223
12982	Csf2ra	colony stimulating factor 2 receptor, alpha, low-affinity (granulocyte-macrophage)	1.16122	0.145223
52521	Zfp622	zinc finger protein 622	-1.44588	0.145223
72045	2010001E11Rik	RIKEN cDNA 2010001E11 gene	-1.45445	0.145223
74330	Dnajc14	DnaJ (Hsp40) homolog, subfamily C, member 14	-1.33418	0.145223
100038755	Gm9917	predicted gene 9917	1.26306	0.145684
69401	Plac8l1	PLAC8-like 1	1.10738	0.145782
83431	Ndel1	nuclear distribution gene E-like homolog 1 (A. nidulans)	1.16139	0.146193
14860	Gsta4	glutathione S-transferase, alpha 4	-1.92256	0.146816
213988	Tnrc6b	trinucleotide repeat containing 6b	-1.23277	0.146816
246198	Mllt6	myeloid/lymphoid or mixed-lineage leukemia (trithorax homolog, Drosophila) /// translocated to, 6	-1.1895	0.146816
56462	Mtch1	mitochondrial carrier homolog 1 (C. elegans)	-1.18723	0.146816
56503	Ankrd49	ankyrin repeat domain 49	-1.18827	0.146816
72190	2510009E07Rik	RIKEN cDNA 2510009E07 gene	-1.31682	0.146816
240121	Fsd1	fibronectin type 3 and SPRY domain-containing protein	1.145	0.147318
232187	Smyd5	SET and MYND domain containing 5	1.14544	0.14739
69137	2200002K05Rik	RIKEN cDNA 2200002K05 gene	-1.45294	0.14739
14083	Ptk2	PTK2 protein tyrosine kinase 2	-1.24407	0.147486
98496	Pid1	phosphotyrosine interaction domain containing 1	1.20787	0.147486
102857	Slc6a8	solute carrier family 6 (neurotransmitter transporter, creatine), member 8	1.25201	0.147711
319475	Zfp672	zinc finger protein 672	-1.40551	0.147713
13047	Cux1	cut-like homeobox 1	-1.20069	0.14779
195040	Tmem199	transmembrane protein 199	-1.20632	0.14779
54388	Hils1	histone H1-like protein in spermatids 1	1.11422	0.148422
55944	Eif3d	eukaryotic translation initiation factor 3, subunit D	-1.22469	0.148422
68145	Etaa1	Ewing's tumor-associated antigen 1	-1.42707	0.148422
11908	Atf1	activating transcription factor 1	-1.1996	0.148701
68910	Zfp467	zinc finger protein 467	-1.20924	0.148701
13808	Eno3	enolase 3, beta muscle	-1.31882	0.148769
107746	Rapgef1	Rap guanine nucleotide exchange factor (GEF) 1	-1.1756	0.148816
18676	Phf2	PHD finger protein 2	-1.3866	0.148816
230784	Sesn2	sestrin 2	1.15107	0.148961
74747	Ddit4	DNA-damage-inducible transcript 4	1.65482	0.148984
22037	Trap1a	tumor rejection antigen P1A	1.12231	0.149082
319638	Nt5dc1	5'-nucleotidase domain containing 1	-1.20154	0.149082
20352	Sema4b	sema domain, immunoglobulin domain (Ig), transmembrane domain (TM) and short cytoplasmic domain, (semaphorin) 4B	-1.31197	0.149095
171238	Vmn1r80	vomeronasal 1 receptor 80	1.12918	0.149204
216805	Flcn	folliculin	-1.36734	0.149204
74617	Scpep1	serine carboxypeptidase 1	1.31022	0.149204
59024	Med12	mediator of RNA polymerase II transcription, subunit 12 homolog (yeast)	-1.23693	0.149216
13856	Epo	erythropoietin	1.14026	0.149285
233977	Ppfia1	protein tyrosine phosphatase, receptor type, f polypeptide (PTPRF), interacting protein (liprin), alpha 1	-1.22396	0.149457
57316	C1d	C1D nuclear receptor co-repressor	-1.20306	0.149457
67035	Dnajb4	DnaJ (Hsp40) homolog, subfamily B, member 4	-1.38704	0.149522
76416	Znrd1as	ZNRD1 antisense RNA	-1.18659	0.149522
56183	Nmu	neuromedin U	1.11329	0.149776
232023	Vopp1	vesicular, overexpressed in cancer, prosurvival protein 1	-1.57066	0.149897
11875	Art5	ADP-ribosyltransferase 5	1.14093	0.150964
18599	Padi1	peptidyl arginine deiminase, type I	-1.13855	0.150972
230809	Pdik1l	PDLIM1 interacting kinase 1 like	-1.19766	0.151104
12029	Bcl6b	B-cell CLL/lymphoma 6, member B	1.12712	0.15125
236690	Nyx	nyctalopin	-1.15969	0.151414
270627	Taf1	TAF1 RNA polymerase II, TATA box binding protein (TBP)-associated factor	1.13052	0.151769
68196	Hsbp1	heat shock factor binding protein 1	-1.18521	0.151769
72542	Pgam5	phosphoglycerate mutase family member 5	-1.36016	0.151769
232879	Zbtb45	zinc finger and BTB domain containing 45	-1.22148	0.152063
24136	Zeb2	zinc finger E-box binding homeobox 2	1.1823	0.152381
74704	4930518I15Rik	RIKEN cDNA 4930518I15 gene	-1.23405	0.152381
19062	Inpp5k	inositol polyphosphate 5-phosphatase K	-1.23815	0.152944
26407	Map3k4	mitogen-activated protein kinase kinase kinase 4	-1.30846	0.152944
108653	Rimklb	ribosomal modification protein rimK-like family member B	1.14725	0.152949
15463	Agfg1	ArfGAP with FG repeats 1	1.2426	0.153087
53602	Hpcal1	hippocalcin-like 1	-1.20959	0.153087
18018	Nfatc1	nuclear factor of activated T-cells, cytoplasmic, calcineurin-dependent 1	-1.17156	0.153321
63985	Gmfb	glia maturation factor, beta	-1.15283	0.153321
228913	Zfp217	zinc finger protein 217	-1.21043	0.153504
403183	4832428D23Rik	RIKEN cDNA 4832428D23 gene	1.15467	0.153504
66696	Snx31	sorting nexin 31	1.13076	0.153504
20364	Sepw1	selenoprotein W, muscle 1	1.37484	0.153599
216516	Ccdc157	coiled-coil domain containing 157	1.13235	0.153599
14633	Gli2	GLI-Kruppel family member GLI2	-1.11538	0.154102
19699	Reln	reelin	1.18126	0.154102
72999	Insig2	insulin induced gene 2	-1.50757	0.15417
217463	Snx13	sorting nexin 13	-1.15592	0.154178
52323	Klhl7	kelch-like 7 (Drosophila)	-1.33048	0.154178
74080	Nmnat3	nicotinamide nucleotide adenylyltransferase 3	-1.34545	0.154309
50530	Mfap5	microfibrillar associated protein 5	1.20269	0.154444
12334	Capn2	calpain 2	1.68617	0.155029
14763	Gpr37	G protein-coupled receptor 37	1.23912	0.155128
223693	Tmem184b	transmembrane protein 184b	1.30589	0.155128
258989	Olfr457	olfactory receptor 457	1.12531	0.155128
76775	Slc10a7	solute carrier family 10 (sodium/bile acid cotransporter family), member 7	-1.26367	0.155182
59021	Rab2a	RAB2A, member RAS oncogene family	1.1317	0.155596
27060	Tcirg1	T-cell, immune regulator 1, ATPase, H+ transporting, lysosomal V0 protein A3	-1.29574	0.155826
73603	Trp53tg5	transformation related protein 53 target 5	1.13542	0.156004
211401	Mtss1	metastasis suppressor 1	-1.24411	0.156195
22035	Tnfsf10	tumor necrosis factor (ligand) superfamily, member 10	-1.28742	0.156346
72199	Mms19	MMS19 (MET18 S. cerevisiae)	-1.14248	0.156346
72750	Fam117b	family with sequence similarity 117, member B	-1.23762	0.156346
118449	Synpo2	synaptopodin 2	-1.34073	0.156369
13849	Ephx1	epoxide hydrolase 1, microsomal	-2.54039	0.156467
103967	Dnm3	dynamin 3	1.10519	0.156873
64580	Ndst4	N-deacetylase/N-sulfotransferase (heparin glucosaminyl) 4	-1.20982	0.156873
70843	Krt28	keratin 28	1.2296	0.156946
67870	Enoph1	enolase-phosphatase 1	-1.29523	0.156976
73166	Tm7sf2	transmembrane 7 superfamily member 2	-1.51543	0.157361
15417	Hoxb9	homeobox B9	-1.42671	0.157432
18624	Pepd	peptidase D	-1.15215	0.157432
227731	Slc25a25	solute carrier family 25 (mitochondrial carrier, phosphate carrier), member 25	1.16573	0.157432
58894	Zfp862	zinc finger protein 862	-1.14427	0.157432
102607	Snx19	sorting nexin 19	-1.23979	0.15816
54373	Prss16	protease, serine, 16 (thymus)	1.17348	0.15816
21425	Tcfeb	transcription factor EB	-1.16514	0.158168
384009	Glipr2	GLI pathogenesis-related 2	-1.40739	0.158168
12504	Cd4	CD4 antigen	1.1329	0.158209
11537	Cfd	complement factor D (adipsin)	-3.53926	0.158251
17433	Mobp	myelin-associated oligodendrocytic basic protein	1.18483	0.158251
225326	Pik3c3	phosphoinositide-3-kinase, class 3	-1.28469	0.158251
231580	Gak	cyclin G associated kinase	-1.16473	0.158251
232854	Zfp418	zinc finger protein 418	-1.17923	0.158251
269823	Pon3	paraoxonase 3	1.33364	0.158251
353283	Eras	ES cell-expressed Ras	1.14157	0.158251
50798	Gne	glucosamine	-1.13762	0.158251
68975	Med27	mediator complex subunit 27	1.20766	0.158251
320502	Lmod3	leiomodin 3 (fetal)	1.1309	0.158307
72388	Ripk4	receptor-interacting serine-threonine kinase 4	-1.30433	0.158431
66925	Sdhd	succinate dehydrogenase complex, subunit D, integral membrane protein	1.22645	0.158945
76260	Ttc8	tetratricopeptide repeat domain 8	-1.13767	0.158945
83796	Smarcd2	SWI/SNF related, matrix associated, actin dependent regulator of chromatin, subfamily d, member 2	-1.19733	0.159408
23887	Ggt5	gamma-glutamyltransferase 5	1.12052	0.159841
20513	Slc1a6	solute carrier family 1 (high affinity aspartate/glutamate transporter), member 6	1.1275	0.159931
71904	Paqr7	progestin and adipoQ receptor family member VII	-1.79631	0.160101
231832	Tmem184a	transmembrane protein 184a	1.2334	0.160614
66256	Ssr2	signal sequence receptor, beta	1.29347	0.161409
233545	2210018M11Rik	RIKEN cDNA 2210018M11 gene	-1.22624	0.161547
66601	Tmigd1	transmembrane and immunoglobulin domain containing 1	-1.30004	0.161763
106522	Pkdcc	protein kinase domain containing, cytoplasmic	-1.95338	0.161766
109108	Slc30a9	solute carrier family 30 (zinc transporter), member 9	1.1484	0.162403
12325	Camk2g	calcium/calmodulin-dependent protein kinase II gamma	-1.25863	0.162403
74741	5730419I09Rik	RIKEN cDNA 5730419I09 gene	1.26742	0.162403
17919	Myo5b	myosin VB	-1.42557	0.162565
192653	Ttc36	tetratricopeptide repeat domain 36	-1.25672	0.162565
231506	Lin54	lin-54 homolog (C. elegans)	-1.22881	0.162565
233168	AI987944	expressed sequence AI987944	-1.44978	0.162565
217335	Fbf1	Fas (TNFRSF6) binding factor 1	1.09541	0.16268
103534	Mgat4b	mannoside acetylglucosaminyltransferase 4, isoenzyme B	-1.16307	0.162917
12577	Cdkn1c	cyclin-dependent kinase inhibitor 1C (P57)	-1.17506	0.162917
14218	Sh3pxd2a	SH3 and PX domains 2A	-1.10159	0.162917
22337	Vdr	vitamin D receptor	-1.32952	0.162917
66401	Nudt2	nudix (nucleoside diphosphate linked moiety X)-type motif 2	1.23862	0.162917
72938	Hspb11	heat shock protein family B (small), member 11	-1.35673	0.162917
74114	Crot	carnitine O-octanoyltransferase	-1.22614	0.162917
19895	Rpia	ribose 5-phosphate isomerase A	1.41562	0.162968
18763	Pkd1	polycystic kidney disease 1 homolog	-1.12424	0.162987
171194	Vmn1r4	vomeronasal 1 receptor 4	-1.12591	0.163495
106633	Ift140	intraflagellar transport 140 homolog (Chlamydomonas)	-1.18822	0.163701
252905	Vmn1r72	vomeronasal 1 receptor 72	1.14413	0.163758
252966	Cables2	CDK5 and Abl enzyme substrate 2	-1.24192	0.163758
70676	Gulp1	GULP, engulfment adaptor PTB domain containing 1	-1.23632	0.163758
74570	Zkscan1	zinc finger with KRAB and SCAN domains 1	-1.20208	0.163758
109019	Obfc2a	oligonucleotide/oligosaccharide-binding fold containing 2A	1.21098	0.16397
19355	Rad1	RAD1 homolog (S. pombe)	-1.2355	0.16397
20775	Sqle	squalene epoxidase	1.69667	0.164022
15254	Hint1	histidine triad nucleotide binding protein 1	-1.17782	0.164113
17000	Ltbr	lymphotoxin B receptor	1.18036	0.164265
67446	Dusp28	dual specificity phosphatase 28	-1.12364	0.164265
66493	Mrpl51	mitochondrial ribosomal protein L51	1.11436	0.164377
20186	Nr1h4	nuclear receptor subfamily 1, group H, member 4	-1.48823	0.164417
16180	Il1rap	interleukin 1 receptor accessory protein	-1.13826	0.164576
269589	Sytl1	synaptotagmin-like 1	-1.16754	0.164681
66932	Rexo1	REX1, RNA exonuclease 1 homolog (S. cerevisiae)	1.12711	0.164681
13106	Cyp2e1	cytochrome P450, family 2, subfamily e, polypeptide 1	-3.44483	0.165189
70425	Csnk1g3	casein kinase 1, gamma 3	-1.21933	0.165189
77864	Ypel2	yippee-like 2 (Drosophila)	-1.82677	0.165189
319885	Zcchc7	zinc finger, CCHC domain containing 7	-1.25259	0.165425
11694	Alx3	aristaless-like homeobox 3	1.28407	0.165899
14164	Fgf1	fibroblast growth factor 1	-1.16062	0.165899
331045	A530083I20Rik	RIKEN cDNA A530083I20 gene	1.14089	0.165899
67997	Ddx59	DEAD (Asp-Glu-Ala-Asp) box polypeptide 59	-1.12928	0.166139
16858	Lgals7	lectin, galactose binding, soluble 7	1.10935	0.166212
29806	Limd1	LIM domains containing 1	-1.38348	0.166212
100502854	LOC100502854	hypothetical LOC100502854	-1.24351	0.166223
634731	Susd1	sushi domain containing 1	1.15296	0.166223
55938	Apom	apolipoprotein M	1.19169	0.166483
73940	Hapln2	hyaluronan and proteoglycan link protein 2	1.15252	0.166575
12854	Cort	cortistatin	1.12257	0.166955
18205	Ntf3	neurotrophin 3	1.19431	0.166955
320560	Dennd5b	DENN/MADD domain containing 5B	1.36209	0.166955
68760	Synpo2l	synaptopodin 2-like	1.21874	0.166955
63856	Taf8	TAF8 RNA polymerase II, TATA box binding protein (TBP)-associated factorq	-1.10236	0.167073
69861	2010003K11Rik	RIKEN cDNA 2010003K11 gene	1.45541	0.167073
170707	Usp48	ubiquitin specific peptidase 48	-1.28759	0.167114
69878	Snrpf	small nuclear ribonucleoprotein polypeptide F	1.15293	0.167114
24070	Mpdu1	mannose-P-dolichol utilization defect 1	1.25525	0.167147
102941	B630019K06Rik	RIKEN cDNA B630019K06 gene	1.11957	0.167235
58803	Pga5	pepsinogen 5, group I	-1.11467	0.167578
76815	Calcoco2	calcium binding and coiled-coil domain 2	1.11938	0.167578
77853	Msl2	male-specific lethal 2 homolog (Drosophila)	-1.20479	0.167695
16970	Lrmp	lymphoid-restricted membrane protein	-1.20055	0.167698
170733	Klra17	killer cell lectin-like receptor, subfamily A, member 17	1.23717	0.167698
18010	Neu1	neuraminidase 1	-1.31489	0.167698
19079	Prkab1	protein kinase, AMP-activated, beta 1 non-catalytic subunit	-1.28564	0.167698
235504	Slc17a5	solute carrier family 17 (anion/sugar transporter), member 5	-1.37429	0.167698
75430	3200002M19Rik	RIKEN cDNA 3200002M19 gene	1.27145	0.167698
111174	Taar1	trace amine-associated receptor 1	1.12008	0.167773
59030	Mkks	McKusick-Kaufman syndrome protein	1.22027	0.16792
17347	Mknk2	MAP kinase-interacting serine/threonine kinase 2	1.18492	0.168092
11720	Mat1a	methionine adenosyltransferase I, alpha	1.13884	0.168131
13557	E2f3	E2F transcription factor 3	1.43858	0.168131
140497	AF251705	cDNA sequence AF251705	1.24059	0.168131
140570	Plxnb2	plexin B2	-1.32506	0.168131
218865	Chdh	choline dehydrogenase	-1.21461	0.168131
26558	Homer3	homer homolog 3 (Drosophila)	1.14577	0.168131
668166	Zxdb	zinc finger, X-linked, duplicated B	-1.59307	0.168131
78239	Spint4	serine protease inhibitor, Kunitz type 4	1.09837	0.168131
93875	Pcdhb4	protocadherin beta 4	1.13213	0.168131
100177	Zmym6	zinc finger, MYM-type 6	-1.15505	0.16849
14367	Fzd5	frizzled homolog 5 (Drosophila)	-1.18117	0.16849
217473	Ankmy2	ankyrin repeat and MYND domain containing 2	-1.33243	0.16849
223435	Trio	triple functional domain (PTPRF interacting)	-1.34872	0.16849
22589	Atrx	alpha thalassemia/mental retardation syndrome X-linked homolog (human)	-1.22159	0.16849
56489	Ikbke	inhibitor of kappaB kinase epsilon	-1.29986	0.16849
64294	Itm2c	integral membrane protein 2C	-1.14299	0.16849
71914	Antxr2	anthrax toxin receptor 2	1.21933	0.16849
29805	Znhit2-ps	zinc finger, HIT domain containing 2, pseudogene	-1.18438	0.168689
258417	Olfr470	olfactory receptor 470	-1.18691	0.169434
54375	Azin1	antizyme inhibitor 1	1.19282	0.169625
54394	Crlf3	cytokine receptor-like factor 3	-1.31234	0.169816
67944	Tex13a	testis expressed 13A	1.16189	0.169816
17085	Ly9	lymphocyte antigen 9	1.12587	0.17024
240120	Zfp119b	zinc finger protein 119b	-1.18181	0.170305
74186	Ccdc3	coiled-coil domain containing 3	1.13838	0.170305
13363	Dhh	desert hedgehog	1.15193	0.170335
12309	S100g	S100 calcium binding protein G	-2.25576	0.170428
19285	Ptrf	polymerase I and transcript release factor	1.11867	0.170724
546134	Gramd2	GRAM domain containing 2	1.17866	0.171075
54525	Syt7	synaptotagmin VII	-1.46645	0.171358
14102	Fas	Fas (TNF receptor superfamily member 6)	-1.52381	0.171559
56012	Pgam2	phosphoglycerate mutase 2	1.12773	0.171559
66747	4933400A11Rik	capping protein (actin filament) muscle Z-line, alpha 1 pseudogene	1.12207	0.171559
67418	Ppil4	peptidylprolyl isomerase (cyclophilin)-like 4	-1.22274	0.171559
71586	Ifih1	interferon induced with helicase C domain 1	-1.32373	0.171559
59288	Dctn5	dynactin 5	1.13734	0.171679
77683	Ehmt1	euchromatic histone methyltransferase 1	-1.30178	0.171679
69655	Cd164l2	CD164 sialomucin-like 2	-1.12065	0.171691
14790	Grcc10	gene rich cluster, C10 gene	-1.24988	0.171764
76742	Snx27	sorting nexin family member 27	-1.13489	0.171764
66530	Ubxn6	UBX domain protein 6	-1.30844	0.171839
71885	2310003H01Rik	RIKEN cDNA 2310003H01 gene	-1.11147	0.171854
12226	Btg1	B-cell translocation gene 1, anti-proliferative	1.36838	0.172063
230770	Tmem39b	transmembrane protein 39b	-1.12017	0.172063
232714	Mgam	maltase-glucoamylase	-1.44684	0.172063
68592	Syf2	SYF2 homolog, RNA splicing factor (S. cerevisiae)	-1.3027	0.172063
94221	Gopc	golgi associated PDZ and coiled-coil motif containing	-1.19093	0.172063
22635	Zan	zonadhesin	1.12986	0.172071
106794	Dhx57	DEAH (Asp-Glu-Ala-Asp/His) box polypeptide 57	-1.1928	0.172186
210108	D130043K22Rik	RIKEN cDNA D130043K22 gene	1.52734	0.172186
268564	Zbtb1	zinc finger and BTB domain containing 1	-1.23313	0.172186
73167	Arhgap8	Rho GTPase activating protein 8	1.20301	0.172186
11480	Acvr2a	activin receptor IIA	-1.24503	0.172284
11512	Adcy6	adenylate cyclase 6	-1.25542	0.172284
26987	Eif4e2	eukaryotic translation initiation factor 4E member 2	-1.14951	0.172284
66161	Pop4	processing of precursor 4, ribonuclease P/MRP family, (S. cerevisiae)	-1.22939	0.172284
66335	Atp6v1c1	ATPase, H+ transporting, lysosomal V1 subunit C1	-1.24363	0.172284
AFFX-GapdhMur/M32599_5	NA	NA	1.2867	0.172284
22770	Zhx1	zinc fingers and homeoboxes 1	-1.21526	0.17268
241226	Itga8	integrin alpha 8	1.31687	0.17268
58220	Pard6b	par-6 (partitioning defective 6) homolog beta (C. elegans)	1.24762	0.17268
78781	Zc3hav1	zinc finger CCCH type, antiviral 1	-1.33373	0.172755
54484	Mkrn1	makorin, ring finger protein, 1	-1.16947	0.17284
16855	Lgals4	lectin, galactose binding, soluble 4	1.10773	0.172971
12848	Cops2	COP9 (constitutive photomorphogenic) homolog, subunit 2 (Arabidopsis thaliana)	-1.16868	0.173614
216150	Cdc34	cell division cycle 34 homolog (S. cerevisiae)	-1.21898	0.173614
71648	Optn	optineurin	-1.43999	0.173918
72482	Acbd6	acyl-Coenzyme A binding domain containing 6	-1.20325	0.174066
13649	Egfr	epidermal growth factor receptor	1.20594	0.174303
19014	Med1	mediator complex subunit 1	-1.28005	0.174303
207839	Galnt6	UDP-N-acetyl-alpha-D-galactosamine:polypeptide N-acetylgalactosaminyltransferase 6	1.23277	0.174303
67489	Ap4b1	adaptor-related protein complex AP-4, beta 1	-1.25906	0.174303
13874	Ereg	epiregulin	-1.72861	0.174592
386612	Thoc6	THO complex 6 homolog (Drosophila)	1.36993	0.174592
67484	Eepd1	endonuclease/exonuclease/phosphatase family domain containing 1	1.28763	0.174592
629884	Ighv1-26	immunoglobulin heavy variable V1-26	4.4725	0.175018
69962	2810422O20Rik	RIKEN cDNA 2810422O20 gene	-1.18372	0.175018
320405	Cadps2	Ca2+-dependent activator protein for secretion 2	-1.25014	0.175192
235072	2007-09-01	septin 7	1.16516	0.175194
109815	H47	histocompatibility 47	1.30908	0.175935
15931	Ids	iduronate 2-sulfatase	-1.17786	0.175935
67143	Ikzf5	IKAROS family zinc finger 5	-1.24569	0.175935
74580	Pyroxd2	pyridine nucleotide-disulphide oxidoreductase domain 2	1.22755	0.175935
69821	Mterfd2	MTERF domain containing 2	-1.22399	0.17605
100503001	LOC100503001	hypothetical protein LOC100503001	1.17234	0.176192
67338	Rffl	ring finger and FYVE like domain containing protein	-1.29256	0.176192
74855	4930417G10Rik	RIKEN cDNA 4930417G10 gene	1.1373	0.176192
108022	Igkv6-15	immunoglobulin kappa variable 6-15	4.0651	0.176389
94094	Trim34a	tripartite motif-containing 34A	-1.56328	0.176942
100978	Nfxl1	nuclear transcription factor, X-box binding-like 1	-1.13808	0.177318
330440	Gm766	predicted gene 766	1.18993	0.177318
436467	Gm5770	predicted gene 5770	1.12035	0.177318
74094	Tjap1	tight junction associated protein 1	1.22245	0.177402
12521	Cd82	CD82 antigen	-1.21594	0.177475
12846	Comt	catechol-O-methyltransferase	-1.14962	0.177475
21843	Tial1	Tia1 cytotoxic granule-associated RNA binding protein-like 1	-1.28431	0.177475
AFFX-r2-Bs-lys-3	NA	NA	-1.10608	0.177475
13518	Dst	dystonin	-1.51761	0.177553
18799	Plcd1	phospholipase C, delta 1	1.27063	0.177553
66200	Commd6	COMM domain containing 6	1.16506	0.177553
94229	Slc4a10	solute carrier family 4, sodium bicarbonate cotransporter-like, member 10	-1.25615	0.177553
12476	Cd151	CD151 antigen	-1.21959	0.177588
73729	Zfp383	zinc finger protein 383	-1.16681	0.177588
54601	Foxo4	forkhead box O4	-1.31135	0.177696
66641	Sike1	suppressor of IKBKE 1	1.31787	0.177861
76952	Nt5c2	5'-nucleotidase, cytosolic II	1.13693	0.178188
18054	Ngp	neutrophilic granule protein	1.1679	0.178341
68272	Rbm28	RNA binding motif protein 28	-1.16535	0.178364
14607	Gip	gastric inhibitory polypeptide	2.04357	0.178386
27965	Spg21	spastic paraplegia 21 homolog (human)	-1.23471	0.178621
244178	Ubqln3	ubiquilin 3	1.13662	0.178792
272589	Tbcel	tubulin folding cofactor E-like	-1.53331	0.178792
68490	Zfp579	zinc finger protein 579	-1.14597	0.178792
12332	Capg	capping protein (actin filament), gelsolin-like	1.74539	0.178986
15891	Ibsp	integrin binding sialoprotein	1.12289	0.179089
67006	Cisd2	CDGSH iron sulfur domain 2	-1.2058	0.179089
20618	Sncg	synuclein, gamma	1.27431	0.179196
381246	Xkr9	X Kell blood group precursor related family member 9 homolog	-1.22168	0.179586
100503739	LOC100503739	hypothetical protein LOC100503739	1.09807	0.179644
320910	Itgb8	integrin beta 8	1.18064	0.179644
71063	Zfp597	zinc finger protein 597	-1.11449	0.18005
271970	Arsj	arylsulfatase J	1.14819	0.180659
75556	1700026D08Rik	RIKEN cDNA 1700026D08 gene	1.12542	0.180721
17858	Mx2	myxovirus (influenza virus) resistance 2	-1.16496	0.180896
20341	Selenbp1	selenium binding protein 1	-1.31716	0.180896
52588	Tspan14	tetraspanin 14	-1.23514	0.180896
16334	Ins2	insulin II	1.08601	0.181014
100504504	LOC100504504	hypothetical LOC100504504	-1.11027	0.181172
171190	Vmn1r26	vomeronasal 1 receptor 26	1.13036	0.181252
20320	Nptn	neuroplastin	-1.13617	0.181252
21975	Top3a	topoisomerase (DNA) III alpha	-1.1204	0.181252
74129	Dmgdh	dimethylglycine dehydrogenase precursor	1.14491	0.181252
74377	Hsf2bp	heat shock transcription factor 2 binding protein	1.1673	0.181252
78541	Asb8	ankyrin repeat and SOCS box-containing 8	1.222	0.181252
50934	Slc7a8	solute carrier family 7 (cationic amino acid transporter, y+ system), member 8	-1.56389	0.181269
100504474	LOC100504474	hypothetical LOC100504474	1.3159	0.181283
225416	Gm4838	predicted gene 4838	1.17553	0.181283
71724	Aox3	aldehyde oxidase 3	1.10247	0.181283
224585	Zfp160	zinc finger protein 160	-1.31252	0.181579
56620	Clec4n	C-type lectin domain family 4, member n	1.22134	0.181615
18784	Pla2g5	phospholipase A2, group V	1.25842	0.181912
27224	Tceb3	transcription elongation factor B (SIII), polypeptide 3	-1.19111	0.181912
75580	Zbtb4	zinc finger and BTB domain containing 4	-1.1229	0.181912
20200	S100a6	S100 calcium binding protein A6 (calcyclin)	1.46659	0.181972
24059	Slco2a1	solute carrier organic anion transporter family, member 2a1	-1.64992	0.181972
195208	Dcdc2a	doublecortin domain containing 2a	1.15567	0.182037
15499	Hsf1	heat shock factor 1	-1.15754	0.182139
100382	AW011738	expressed sequence AW011738	1.16266	0.182164
17151	Ccndbp1	cyclin D-type binding-protein 1	-1.20497	0.182164
216871	Gltpd2	glycolipid transfer protein domain containing 2	1.16688	0.182164
240034	Zfp760	zinc finger protein 760	-1.26533	0.182164
65115	Bean1	brain expressed, associated with Nedd4, 1	1.10108	0.182164
68852	Lrrn4cl	LRRN4 C-terminal like	1.11349	0.182164
71962	Gatsl3	GATS protein-like 3	1.12443	0.182164
100532	Rell1	RELT-like 1	-1.31985	0.182205
102334	Ankrd10	ankyrin repeat domain 10	-1.33044	0.182205
105298	Epdr1	ependymin related protein 1 (zebrafish)	-1.14819	0.182205
12922	Crhr2	corticotropin releasing hormone receptor 2	1.18703	0.182205
140721	Caskin2	CASK-interacting protein 2	-1.14622	0.182205
21429	Ubtf	upstream binding transcription factor, RNA polymerase I	-1.12809	0.182205
28000	Prpf19	PRP19/PSO4 pre-mRNA processing factor 19 homolog (S. cerevisiae)	-1.24818	0.182205
17127	Smad3	MAD homolog 3 (Drosophila)	-1.21983	0.182295
20788	Srebf2	sterol regulatory element binding factor 2	1.27348	0.182421
21391	Tbxas1	thromboxane A synthase 1, platelet	1.15141	0.182533
68553	Col6a4	collagen, type VI, alpha 4	1.12584	0.182701
56210	Rev1	REV1 homolog (S. cerevisiae)	-1.2436	0.182937
98870	AI182371	expressed sequence AI182371	1.15702	0.182937
12017	Bag1	BCL2-associated athanogene 1	-1.21659	0.18323
338523	Jhdm1d	jumonji C domain-containing histone demethylase 1 homolog D (S. cerevisiae)	-1.28699	0.18323
78414	1700034E13Rik	RIKEN cDNA 1700034E13 gene	1.15092	0.183482
234678	D230025D16Rik	RIKEN cDNA D230025D16 gene	-1.18658	0.183689
234797	6430548M08Rik	RIKEN cDNA 6430548M08 gene	1.09341	0.183689
70405	Calml3	calmodulin-like 3	1.11629	0.183689
78388	Mvp	major vault protein	-1.22957	0.183689
22230	Ufd1l	ubiquitin fusion degradation 1 like	-1.13959	0.183813
433111	F630040K05Rik	RIKEN cDNA F630040K05 gene	1.16549	0.183835
76867	Rhbdd1	rhomboid domain containing 1	-1.17471	0.183835
208266	Dot1l	DOT1-like, histone H3 methyltransferase (S. cerevisiae)	1.29787	0.18458
11532	Adh5	alcohol dehydrogenase 5 (class III), chi polypeptide	-1.25168	0.184944
12977	Csf1	colony stimulating factor 1 (macrophage)	1.16667	0.184944
14237	Foxd4	forkhead box D4	1.09771	0.184944
56698	Phax	phosphorylated adaptor for RNA export	-1.27866	0.184944
70036	2700023E23Rik	RIKEN cDNA 2700023E23 gene	1.2899	0.184944
73737	1110008P14Rik	RIKEN cDNA 1110008P14 gene	1.2591	0.184944
20823	Ssb	Sjogren syndrome antigen B	-1.32624	0.184982
223920	Soat2	sterol O-acyltransferase 2	1.3623	0.184982
233490	Crebzf	CREB/ATF bZIP transcription factor	-1.43795	0.184982
381944	Dub1a	deubiquitinating enzyme 1a	1.1426	0.184982
69274	Ctdspl	CTD (carboxy-terminal domain, RNA polymerase II, polypeptide A) small phosphatase-like	-1.2975	0.184982
70552	Lrrc56	leucine rich repeat containing 56	-1.16018	0.184982
66174	Nudt14	nudix (nucleoside diphosphate linked moiety X)-type motif 14	1.21464	0.185578
30049	Scd3	stearoyl-coenzyme A desaturase 3	1.11547	0.18564
102162	Taf5l	TAF5-like RNA polymerase II, p300/CBP-associated factor (PCAF)-associated factor	-1.14331	0.185745
14073	Faah	fatty acid amide hydrolase	1.35618	0.185745
26887	Chst4	carbohydrate (chondroitin 6/keratan) sulfotransferase 4	1.24523	0.185745
78625	1700061G19Rik	RIKEN cDNA 1700061G19 gene	1.23542	0.185745
71603	9130004J05Rik	RIKEN cDNA 9130004J05 gene	1.42154	0.185761
64602	Ireb2	iron responsive element binding protein 2	1.4193	0.185771
227612	A830007P12Rik	RIKEN cDNA A830007P12 gene	-1.17044	0.185841
22668	Sf1	splicing factor 1	-1.16506	0.18593
27357	Gyg	glycogenin	-1.3492	0.18593
621080	AI429214	expressed sequence AI429214	1.10523	0.18593
66786	Olfr701	olfactory receptor 701	1.15037	0.18593
72205	Eml2	echinoderm microtubule associated protein like 2	1.15257	0.18593
76787	Ppfia3	protein tyrosine phosphatase, receptor type, f polypeptide (PTPRF), interacting protein (liprin), alpha 3	-1.36428	0.18593
66771	4933439F18Rik	RIKEN cDNA 4933439F18 gene	-1.28246	0.186034
73316	Calr3	calreticulin 3	1.14007	0.186034
100036520	Gm14318	predicted gene 14318	1.1911	0.18613
20586	Smarca4	SWI/SNF related, matrix associated, actin dependent regulator of chromatin, subfamily a, member 4	-1.18677	0.18613
228715	Gm561	predicted gene 561	-1.27563	0.18613
52202	Rbm34	RNA binding motif protein 34	-1.2733	0.18613
194126	Mtmr11	myotubularin related protein 11	1.35462	0.186346
231834	Snx8	sorting nexin 8	-1.10156	0.186373
277010	Marveld1	MARVEL (membrane-associating) domain containing 1	1.09854	0.186373
59290	Gpa33	glycoprotein A33 (transmembrane)	1.55961	0.186373
109082	Fbxw17	F-box and WD-40 domain protein 17	-1.23721	0.186566
112406	Egln2	EGL nine homolog 2 (C. elegans)	-1.13034	0.186566
19645	Rb1	retinoblastoma 1	-1.13997	0.186958
20776	Tmie	transmembrane inner ear	1.17422	0.186958
231855	C330006K01Rik	RIKEN cDNA C330006K01 gene	-1.12502	0.186958
239985	Arid1b	AT rich interactive domain 1B (SWI-like)	-1.30447	0.186958
241639	Fermt1	fermitin family homolog 1 (Drosophila)	-1.50843	0.186958
70312	2510012J08Rik	RIKEN cDNA 2510012J08 gene	1.12282	0.186958
70611	Fbxo33	F-box protein 33	-1.27453	0.186958
73137	Prrc1	proline-rich coiled-coil 1	1.40378	0.186958
74042	4921501E09Rik	RIKEN cDNA 4921501E09 gene	1.10108	0.186958
108670	Epsti1	epithelial stromal interaction 1 (breast)	-1.30944	0.187159
16846	Lep	leptin	1.19277	0.187394
20661	Sort1	sortilin 1	-1.1478	0.187394
210035	Tmem194	transmembrane protein 194	-1.16915	0.187394
218138	Gmds	GDP-mannose 4, 6-dehydratase	1.50874	0.187394
22341	Vegfc	vascular endothelial growth factor C	-1.17322	0.187394
227627	Lcn13	lipocalin 13	1.17538	0.187394
434234	2610020H08Rik	RIKEN cDNA 2610020H08 gene	-1.15455	0.187394
67448	Plxdc2	plexin domain containing 2	1.16318	0.187394
69806	Slc39a11	solute carrier family 39 (metal ion transporter), member 11	1.27221	0.187394
71804	Fam54a	family with sequence similarity 54, member A	1.12449	0.187394
20909	Stx4a	syntaxin 4A (placental)	-1.21244	0.187679
68953	Chmp2a	chromatin modifying protein 2A	1.15598	0.187925
21338	Tacr3	tachykinin receptor 3	1.11819	0.188066
13860	Eps8	epidermal growth factor receptor pathway substrate 8	1.14812	0.188096
216119	Ybey	ybeY metallopeptidase	-1.1546	0.188384
102566	Ano10	anoctamin 10	-1.37095	0.188423
70571	Tcerg1l	transcription elongation regulator 1-like	1.15889	0.188423
66087	Tmem111	transmembrane protein 111	-1.14044	0.18876
14681	Gnao1	guanine nucleotide binding protein, alpha O	1.12611	0.188813
100126469	Trav13-1	T cell receptor alpha variable 13-1	1.17043	0.188967
12823	Col19a1	collagen, type XIX, alpha 1	1.101	0.188967
14118	Fbn1	fibrillin 1	1.30568	0.188967
17064	Cd93	CD93 antigen	1.36961	0.188967
19651	Rbl2	retinoblastoma-like 2	-1.22952	0.188967
20211	Saa4	serum amyloid A 4	1.12404	0.188967
20585	Hltf	helicase-like transcription factor	-1.15738	0.188967
212139	Cc2d1a	coiled-coil and C2 domain containing 1A	-1.22733	0.188967
228608	Smox	spermine oxidase	1.5478	0.188967
235439	Herc1	hect (homologous to the E6-AP (UBE3A) carboxyl terminus) domain and RCC1 (CHC1)-like domain (RLD) 1	-1.21783	0.188967
23923	Aadat	aminoadipate aminotransferase	-1.15549	0.188967
67602	Necap1	NECAP endocytosis associated 1	1.2325	0.188967
72621	Pdzd11	PDZ domain containing 11	1.17257	0.188967
14537	Gcnt1	glucosaminyl (N-acetyl) transferase 1, core 2	2.1014	0.188976
214063	Dnajc16	DnaJ (Hsp40) homolog, subfamily C, member 16	-1.16024	0.188998
73419	1700052N19Rik	RIKEN cDNA 1700052N19 gene	1.20583	0.189459
17997	Nedd1	neural precursor cell expressed, developmentally down-regulated gene 1	1.23994	0.189553
57755	Dnajb7	DnaJ (Hsp40) homolog, subfamily B, member 7	1.13953	0.189557
68833	Pdcl3	phosducin-like 3	-1.20285	0.18964
71990	Ddx54	DEAD (Asp-Glu-Ala-Asp) box polypeptide 54	-1.24557	0.189719
12822	Col18a1	collagen, type XVIII, alpha 1	1.34204	0.190099
21351	Taldo1	transaldolase 1	-1.14475	0.190099
243958	Siglecg	sialic acid binding Ig-like lectin G	1.12009	0.190099
56395	Tmem115	transmembrane protein 115	-1.23778	0.190099
67048	Vma21	VMA21 vacuolar H+-ATPase homolog (S. cerevisiae)	-1.221	0.190099
240174	Thada	thyroid adenoma associated	1.13841	0.190246
66464	Taf12	TAF12 RNA polymerase II, TATA box binding protein (TBP)-associated factor	1.27726	0.190246
13167	Dbi	diazepam binding inhibitor	1.14383	0.19029
68146	Arl13b	ADP-ribosylation factor-like 13B	-1.18949	0.19029
12039	Bckdha	branched chain ketoacid dehydrogenase E1, alpha polypeptide	-1.2132	0.190426
278304	Zfp385c	zinc finger protein 385C	1.15446	0.190683
74525	8430419L09Rik	RIKEN cDNA 8430419L09 gene	-1.33542	0.190683
16509	Kcne1	potassium voltage-gated channel, Isk-related subfamily, member 1	1.12222	0.190737
100504686	LOC100504686	hypothetical LOC100504686	1.11672	0.190869
103135	Pan2	PAN2 polyA specific ribonuclease subunit homolog (S. cerevisiae)	-1.19324	0.190869
14562	Gdf3	growth differentiation factor 3	1.11112	0.190869
17025	Alad	aminolevulinate, delta-, dehydratase	-1.21486	0.190869
17257	Mecp2	methyl CpG binding protein 2	-1.20823	0.190869
17847	Usp34	ubiquitin specific peptidase 34	1.16468	0.190869
22784	Slc30a3	solute carrier family 30 (zinc transporter), member 3	1.14743	0.190869
474156	Zbtb9	zinc finger and BTB domain containing 9	-1.18761	0.190869
72739	Zkscan3	zinc finger with KRAB and SCAN domains 3	-1.60644	0.190869
77166	8030423J24Rik	RIKEN cDNA 8030423J24 gene	1.10419	0.190869
229302	Tm4sf4	transmembrane 4 superfamily member 4	1.37401	0.191484
107581	Col16a1	collagen, type XVI, alpha 1	1.19551	0.191589
239827	Pigz	phosphatidylinositol glycan anchor biosynthesis, class Z	1.11901	0.191589
258627	Olfr1504	olfactory receptor 1504	1.10984	0.191589
56550	Ube2d2	ubiquitin-conjugating enzyme E2D 2	-1.17313	0.191589
57908	Zfp318	zinc finger protein 318	-1.15035	0.191814
19703	Renbp	renin binding protein	-1.32409	0.191838
246317	Neto1	neuropilin (NRP) and tolloid (TLL)-like 1	1.13474	0.191838
193043	Zfp3	zinc finger protein 3	-1.17741	0.192397
66648	5730494M16Rik	RIKEN cDNA 5730494M16 gene	1.23963	0.192397
76709	Arpc2	actin related protein 2/3 complex, subunit 2	-1.10623	0.192397
97541	Qars	glutaminyl-tRNA synthetase	-1.11608	0.192397
12331	Cap1	CAP, adenylate cyclase-associated protein 1 (yeast)	1.35991	0.192847
14401	Gabrb2	gamma-aminobutyric acid (GABA) A receptor, subunit beta 2	1.12158	0.192847
16069	Igj	immunoglobulin joining chain	2.14752	0.192847
17356	Mllt4	myeloid/lymphoid or mixed-lineage leukemia (trithorax homolog, Drosophila) /// translocated to, 4	-1.10778	0.192847
18091	Nkx2-5	NK2 transcription factor related, locus 5 (Drosophila)	1.10128	0.192847
18536	Pcm1	pericentriolar material 1	-1.24021	0.192847
19122	Prnp	prion protein	-1.36255	0.192847
233571	P2ry6	pyrimidinergic receptor P2Y, G-protein coupled, 6	-1.17776	0.192847
246221	Mpst	mercaptopyruvate sulfurtransferase	-1.54681	0.192847
383229	Gm5226	predicted pseudogene 5226	1.10459	0.192847
66323	1700001K19Rik	RIKEN cDNA 1700001K19 gene	1.14687	0.192847
67419	3632451O06Rik	RIKEN cDNA 3632451O06 gene	-1.32335	0.192847
67610	Rspry1	ring finger and SPRY domain containing 1	-1.28285	0.192847
69987	1700026L06Rik	RIKEN cDNA 1700026L06 gene	1.12292	0.192847
70025	Acot7	acyl-CoA thioesterase 7	1.39113	0.192847
71891	Cdadc1	cytidine and dCMP deaminase domain containing 1	-1.24555	0.192847
72194	Fbxl20	F-box and leucine-rich repeat protein 20	-1.18933	0.192847
73314	Lrrc69	leucine rich repeat containing 69	1.2457	0.192847
76454	Fbxo31	F-box protein 31	-1.12398	0.192847
79565	Wbscr27	Williams Beuren syndrome chromosome region 27 (human)	1.12399	0.192847
13821	Epb4.1l1	erythrocyte protein band 4.1-like 1	-1.37693	0.192929
18741	Pitx2	paired-like homeodomain transcription factor 2	-1.3289	0.192929
216440	Os9	amplified in osteosarcoma	-1.18613	0.192929
67285	Cwc27	CWC27 spliceosome-associated protein homolog (S. cerevisiae)	-1.18552	0.192929
12868	Cox8a	cytochrome c oxidase, subunit VIIIa	1.15636	0.193461
17948	Naip2	NLR family, apoptosis inhibitory protein 2	-1.225	0.193461
20807	Srf	serum response factor	1.14399	0.193461
213449	Fam46d	family with sequence similarity 46, member D	1.09549	0.193461
21420	Tcfap2c	transcription factor AP-2, gamma	1.2491	0.193461
217258	Abca8a	ATP-binding cassette, sub-family A (ABC1), member 8a	-1.17173	0.193461
231225	Tapt1	transmembrane anterior posterior transformation 1	-1.15213	0.193461
23999	Twf2	twinfilin, actin-binding protein, homolog 2 (Drosophila)	-1.28264	0.193461
51897	Atg13	ATG13 autophagy related 13 homolog (S. cerevisiae)	-1.19157	0.193461
56217	Mpp5	membrane protein, palmitoylated 5 (MAGUK p55 subfamily member 5)	1.66512	0.193461
63993	Slc5a7	solute carrier family 5 (choline transporter), member 7	1.13345	0.193461
64139	Ctsm	cathepsin M	-1.14569	0.193461
66975	2410002O22Rik	RIKEN cDNA 2410002O22 gene	-1.20396	0.193461
76707	Clasp1	CLIP associating protein 1	-1.48571	0.193461
245403	Dcaf12l2	DDB1 and CUL4 associated factor 12-like 2	1.09539	0.193469
14872	Gstt2	glutathione S-transferase, theta 2	1.20141	0.193664
19326	Rab11b	RAB11B, member RAS oncogene family	-1.16989	0.193664
74195	Elp3	elongation protein 3 homolog (S. cerevisiae)	-1.26302	0.193664
12006	Axin2	axin2	1.70124	0.193702
98258	Txndc9	thioredoxin domain containing 9	-1.25047	0.193855
22084	Tsc2	tuberous sclerosis 2	-1.17178	0.194466
[truncated: 14,270 more rows]
