# Supplementary material for: C57Bl/6 N mice on a western diet display reduced intestinal and hepatic cholesterol levels despite a plasma hypercholesterolemia
Source: BMC Genomics. 2012 Mar 6;13:84. doi: 10.1186/1471-2164-13-84 (PMC3319424; doi:10.1186/1471-2164-13-84)
Supplement: Additional file 8 — Table S6. Effect of a chronic Western diet on GO Biological Process subsets in the upper small intestine. Data are presented by ascending corrected p-value. [file 1471-2164-13-84-S8.XLS]

## Sheet: ErmineJ - Upper small intestine
GO ID	Name of the biological pathway	Corrected p-value	Gene members
GO:0051262	protein tetramerization	1.903e-11	Acaca|Acacb|Acadl|Acadm|Acads|Acot13|Actn2|Adsl|Aldh1a1|Aldh5a1|Aldoc|Cat|Cbr2|Cbr4|Cda|Cpsf6|Cpsf7|Cryz|Cth|Cutc|Dctpp1|Decr1|Dhps|Dpys|Gfpt1|Gnmt|Gpx3|Hprt|Hsd17b10|Ide|Igf1r|Insr|Kcnj10|Mat1a|Me1|Nlgn1|Nrxn1|Pcbd1|Pcbd2|Pex5|Pfkm|Ppat|Rrm1|Rrm2|Sbf2|Shmt1|Shmt2|Sod2|Tgm3|Tk1|Trp53|Trp63|Trp73|Trpm8|
GO:0051260	protein homooligomerization	1.916e-11	Acaca|Acacb|Acadl|Acadm|Acads|Acat1|Acot13|Actn2|Adipoq|Akr1c6|Alad|Aldh1a1|Aldh5a1|Aldoc|Alox5ap|Anxa5|Apaf1|Aqp4|Arg1|Atl1|Atl2|Axin1|Bax|C1qtnf2|Cav1|Cbr4|Cda|Cep57|Clpp|Col23a1|Cpt1a|Cryz|Cth|Cubn|Cuta|Dctpp1|Decr1|Dgkd|Dhps|Dpys|Ehd3|Eif2ak3|Fas|Gch1|Gfpt1|Glra1|Glul|Gnmt|Gopc|Gphn|Gpx3|Hmox1|Hprt|Hsd17b10|Hsf4|Ide|Ighmbp2|Itpr3|Kcnj10|Lcn2|Lgi1|Lnx1|Lnx2|Lonp1|Mat1a|Mbl2|Muc20|Npm2|Ogt|P2rx…
GO:0050867	positive regulation of cell activation	1.93e-11	Ada|Adora2b|Adora3|Ap3b1|Ap3d1|Bad|Bcl10|Bcl6|Blm|Bloc1s3|Bmi1|Card11|Cav1|Cd1d1|Cd226|Cd24a|Cd27|Cd276|Cd28|Cd38|Cd3e|Cd4|Cd40|Cd40lg|Cd5|Cd74|Cd81|Cd83|Cdkn1a|Chrnb2|Ctgf|Efnb1|Fcer1a|Fcer1g|Fgf10|Flt3l|Foxp3|Gimap5|H2-DMa|Hlx|Hps1|Ifng|Ihh|Ikzf1|Il12a|Il12b|Il12rb1|Il13|Il13ra1|Il15|Il15ra|Il18|Il1b|Il1rl1|Il2|Il21|Il23a|Il2ra|Il2rg|Il33|Il4|Il4ra|Il5|Il6|Il6st|Il7|Il7r|Inpp5d|Irs2|Jak2|Jak3|L…
GO:0051235	maintenance of location	1.944e-11	0610037P05Rik|2310057J16Rik|4831426I19Rik|Alb|Apoe|Arl2|Arl2bp|Aspm|Atp2a1|Bbs4|Bicd2|Brca2|Bub3|Casc5|Cav1|Cd4|Cenpe|Clasp1|Ctnnb1|Enpp1|Faf1|Fbn1|Fbn2|Fgfr1op|Flna|Gaa|Gcc2|Grik5|Grinl1a|Gypa|Hook3|Il1b|Jup|Kdelr1|Kdelr2|Kdelr3|Keap1|Lats1|Morc3|Ndc80|Nfkbia|Nfkbib|Nin|Nuf2|Os9|Pcm1|Pfn1|Pml|Psmd10|Seh1l|Sgol1|Slc17a7|Slc30a3|Slc30a8|Srgn|Sun1|Sun2|Supt7l|Syne1|Syne2|Taf3|Taf8|Tln1|Tln2|Tmsb4x|…
GO:0032259	methylation	1.958e-11	2810422O20Rik|4833442J19Rik|Alkbh8|Ash2l|Asz1|Bhmt2|Btg1|Btg2|Ctcf|Cxxc1|Dnmt3a|Dot1l|Dpy30|Eed|Ehmt1|Ehmt2|Etf1|Ezh2|Fbxo11|Ftsj2|Ftsj3|Ftsjd2|Gamt|Gnmt|Gspt1|Hells|Hemk1|Hnmt|Icmt|Ilf3|Kdm1b|Lcmt1|Lcmt2|Mael|Mbd4|Mecp2|Men1|Mepce|Mettl11a|Mettl4|Mettl5|Mgmt|Mll1|Mll2|Mll3|Mll5|Mtr|N6amt1|N6amt2|Nsd1|Nsun2|Paxip1|Pemt|Prdm9|Prmt1|Prmt10|Prmt3|Prmt5|Prmt6|Prmt7|Prmt8|Rab3b|Rab3d|Rab6|Rbbp5|Rnmt|S…
GO:0032844	regulation of homeostatic process	1.973e-11	Acd|Acvr2a|Ada|Adam17|Adcyap1r1|Adra2a|Ahsg|Akap5|Ankrd54|Ap3d1|Apln|Avp|Avpr1a|Avpr1b|Bak1|Bax|Bcl10|Bdkrb1|Cacna1e|Cacna1g|Calca|Car2|Cartpt|Casq1|Cav1|Cck|Ccl5|Ccr1|Ccr5|Cd24a|Cd38|Cd44|Cnr1|Ctnnb1|Dbi|Dicer1|Drd1a|Ednra|Eif2ak3|Ercc1|Ercc4|Ets1|F2|F2r|Fcer1g|Ffar1|Fkbp1a|Fkbp1b|Gclc|Gclm|Gimap5|Gm98|Hmgb2|Hmgn3|Hoxa5|Htr2a|Htr2b|Htr2c|Iapp|Ibtk|Ifng|Il13|Il1b|Il2|Il2ra|Il3|Inhba|Inpp5d|Kitl|K…
GO:0009896	positive regulation of catabolic process	1.987e-11	Aadac|Abhd5|Acsl5|Adam8|Adam9|Adra1b|Adra2a|Akt1|Akt2|Angptl3|Apc|Apoa2|Apoa4|Apoa5|Apoc2|Apoe|Atg14|Atg4b|Axin1|Becn1|Btg2|Cblb|Cpt1a|Csnk1e|Cul4b|Dab2|Dnajb2|Egln2|Fabp1|Fzr1|Gck|Gclc|Gja1|Hspbp1|Ifng|Igf1|Il1b|Ins2|Insr|Irs1|Irs2|Itch|Mapk15|Mlxipl|Mtdh|Mylip|Ndfip1|Nedd4|Nrd1|Nub1|Pacsin3|Pim2|Plk1|Pnpla2|Prickle1|Psmd10|Rchy1|Sh3d19|Smad7|Snx1|Sox17|Taf1|Tlr9|Tnf|Tnfaip3|Trib1|Trib2|Trib3|Ub…
GO:0071345	cellular response to cytokine stimulus	2.002e-11	5730403B10Rik|Adipoq|Aqp4|Bad|Ccl2|Ccr2|Cd74|Cebpa|Cntfr|Commd7|Csf2rb|Csf2rb2|Csnk2b|Cx3cl1|Cx3cr1|Dab2ip|Duox1|Ebi3|Edn2|Ereg|Fkbp1a|Gab1|Ifit1|Ifit2|Ifnar2|Ifnk|Iigp1|Il10rb|Il12rb1|Il17rb|Il1a|Il1b|Il1r1|Il1rap|Il1rl1|Il21r|Il23r|Il28ra|Il2ra|Il3|Il5|Il6|Il6ra|Il6st|Irak1|Irak2|Irak3|Irak4|Jak1|Jak2|Jak3|Klf6|Kras|Krt18|Lep|Lepr|Lifr|Myd88|Mylk3|Numbl|Nup85|Osmr|Pf4|Prlr|Ptpn6|Ptprn|Pycard|Re…
GO:0046365	monosaccharide catabolic process	2.017e-11	Adpgk|Aldob|Aldoc|Bad|Bpgm|Dhdh|Dlat|Eno2|Eno3|Eno4|Entpd5|G6pdx|Gale|Gck|Glb1|Glyr1|Gpi1|H6pd|Hibadh|Hk1|Hk2|Hk3|Hkdc1|Ldhb|Ldhc|Lrp5|Ogdh|Pdha1|Pdha2|Pdhb|Pfkfb2|Pfkm|Pgam2|Pgd|Pgk2|Pgls|Pgm2|Pklr|Pkm2|Rpe|Rpia|Taldo1|Tkt|
GO:0060191	regulation of lipase activity	2.033e-11	Abhd5|Adcyap1r1|Adra2a|Agt|Agtr1a|Agtr2|Akap6|Angptl3|Apoa2|Apoa4|Apoa5|Apoc1|Apoc2|Apoh|Arhgap6|Calca|Chrm3|Crhr1|Dlc1|Drd1a|Edn1|Ednra|Ednrb|F2r|Fgf2|Fkbp1a|Fkbp1b|Gna11|Gna13|Gna15|Gnaq|Gnb1|Gpihbp1|Gpr139|Gpr55|Hcrt|Hcrtr2|Htr2a|Htr2b|Htr2c|Jak2|Lhcgr|Lmf1|Lpar1|Lpar3|Nckap1l|Nmur1|Nmur2|Npr3|Nr1h2|Nr1h3|Ntsr2|Plcd1|Plce1|Plek|Por|Ppp2r4|Ppt1|Prkcz|Pth1r|Rgs2|Rxfp3|S1pr1|Sele|Slc9a3r1|Sort1|T…
GO:0071375	cellular response to peptide hormone stimulus	2.048e-11	Adcy1|Adcy2|Adcy3|Adcy4|Adcy6|Adcy7|Adcy8|Adcy9|Adipoq|Akt1|Akt2|Bcar1|Capn10|Eif4ebp1|Eif4ebp2|Enpp1|Foxc2|Foxo1|Foxo4|Foxo6|Gcg|Gcgr|Gck|Gh|Ghrhr|Ghsr|Gnb1|Gnb2|Gnb3|Gnb4|Gng10|Gng11|Gng12|Gng2|Gng3|Gng4|Gng7|Gng8|Grb14|Hdac9|Il18|Ins2|Insr|Irs1|Irs2|Jak2|Lpin1|Pak1|Parp1|Pcsk9|Pdpk1|Phip|Pik3r1|Pik3r2|Pik3r3|Pklr|Pparg|Prkaca|Prkacb|Prkar1a|Prkar1b|Prkar2a|Prkar2b|Prkci|Prkcz|Prkdc|Ptpn1|Ptpn2…
GO:0032870	cellular response to hormone stimulus	2.064e-11	Adcy1|Adcy2|Adcy3|Adcy4|Adcy6|Adcy7|Adcy8|Adcy9|Adipoq|Adipor2|Adra2a|Agrp|Agtr1a|Agtr1b|Agtr2|Akt1|Akt2|Aqp1|Ar|Bcar1|Bmp4|Bmp7|Capn10|Cga|Cuzd1|Eif4ebp1|Eif4ebp2|Enpp1|Foxc2|Foxo1|Foxo4|Foxo6|Gata4|Gata6|Gcg|Gcgr|Gck|Gh|Ghrhr|Ghsr|Gnb1|Gnb2|Gnb3|Gnb4|Gng10|Gng11|Gng12|Gng2|Gng3|Gng4|Gng7|Gng8|Gpr30|Grb14|Hdac9|Il18|Inhba|Ins2|Insr|Irs1|Irs2|Jak2|Kdm3a|Lats1|Lats2|Lep|Lepr|Lhcgr|Lpin1|Mmp2|Msx2|…
GO:0046320	regulation of fatty acid oxidation	2.08e-11	Acacb|Acadl|Acadvl|Acsl5|Akt1|Akt2|C1qtnf2|Cab39|Cab39l|Cnr1|Cpt1a|Cpt2|Dbi|Fabp1|Irs1|Irs2|Mtor|Ppara|Pparg|Ppargc1a|Prkaa1|Prkaa2|Prkab1|Prkag1|Prkag3|Slc25a20|Stk11|Strada|
GO:0032869	cellular response to insulin stimulus	2.096e-11	Adipoq|Akt1|Akt2|Bcar1|Capn10|Eif4ebp1|Eif4ebp2|Enpp1|Foxc2|Foxo1|Foxo4|Foxo6|Gck|Gh|Ghrhr|Ghsr|Grb14|Hdac9|Ins2|Insr|Irs1|Irs2|Lpin1|Pak1|Parp1|Pcsk9|Pdpk1|Phip|Pik3r1|Pik3r2|Pik3r3|Pklr|Pparg|Prkci|Prkcz|Prkdc|Ptpn1|Ptpn2|Ptpra|Ptprv|Rpe65|Sgk1|Sh2b2|Slc2a8|Smarcc1|Socs7|Sorbs1|Srebf1|Stat1|Stxbp4|Trib3|Wdtc1|Zfp106|
GO:0032868	response to insulin stimulus	2.113e-11	Aanat|Acvr1c|Adipoq|Akt1|Akt2|Bcar1|Capn10|Cited1|Cyp27b1|Egr1|Egr2|Eif4ebp1|Eif4ebp2|Enpp1|Foxc2|Foxo1|Foxo4|Foxo6|Gck|Ggh|Gh|Ghrhr|Ghsr|Grb14|Hadh|Hdac9|Inpp5k|Inppl1|Ins2|Insr|Irs1|Irs2|Khk|Lep|Lpin1|Mc4r|Mtor|Pak1|Parp1|Pck1|Pcsk9|Pdpk1|Phip|Pik3r1|Pik3r2|Pik3r3|Pklr|Ppara|Pparg|Prkci|Prkcz|Prkdc|Ptpn1|Ptpn2|Ptpra|Ptprv|Rbp4|Retn|Rpe65|Scap|Sgk1|Sh2b2|Slc2a8|Smarcc1|Socs7|Sorbs1|Sort1|Srebf1|…
GO:0019432	triglyceride biosynthetic process	2.129e-11	Acaca|Acly|Acsl3|Acsl4|Acsl5|Acsl6|Agpat1|Agpat6|Agpat9|Dgat2|Elovl1|Elovl2|Elovl3|Elovl4|Elovl5|Elovl6|Elovl7|Fasn|Gpat2|Gpd1|Gyk|Hsd17b12|Lpin1|Lpin2|Lpl|Mogat2|Pck1|Pnpla3|Slc25a1|Tecr|
GO:0016052	carbohydrate catabolic process	2.146e-11	Adpgk|Agl|Akr1a4|Aldob|Aldoc|Bad|Bpgm|Chi3l1|Chi3l3|Chi3l4|Chia|Chid1|Chit1|Cps1|Ctbs|Dhdh|Dlat|Eno2|Eno3|Eno4|Entpd5|G6pc|G6pdx|Gaa|Gale|Galt|Gba2|Gck|Gla|Glb1|Glyr1|Gm2a|Gns|Gpd1|Gpd1l|Gpi1|H6pd|Hexb|Hibadh|Hk1|Hk2|Hk3|Hkdc1|Ldhb|Ldhc|Lrp5|Lyg1|Lyve1|Miox|Naga|Ogdh|Ovgp1|Pdha1|Pdha2|Pdhb|Pfkfb2|Pfkm|Pgam2|Pgd|Pgk2|Pgls|Pglyrp1|Pglyrp4|Pgm2|Pklr|Pkm2|Pygb|Pygl|Pygm|Rpe|Rpia|Sord|Taldo1|Tkt|
GO:0016051	carbohydrate biosynthetic process	2.164e-11	Akt1|Alg1|Alg10b|Alg11|Alg12|Alg13|Alg3|Alg5|Alg6|Alg8|Alg9|Atf3|Atf4|B3galnt1|B3galt1|B3galt2|B3galt6|B3gnt1|B4galt7|Car5a|Ccnd3|Cercam|Chst10|Chst11|Chst12|Chst13|Chst14|Chst3|Chst5|Chst7|Chst8|Chst9|Chsy1|Cmas|Csgalnact1|Dolk|Dolpp1|Dpm1|Dpm2|Dpm3|Dse|Eno2|Ext2|Fbp1|Fbp2|Fpgt|G6pc|G6pc2|G6pc3|G6pdx|Gbe1|Gck|Gfpt1|Gfpt2|Glce|Glt25d1|Gmppa|Gmppb|Gne|Got1|Gpd1|Gpd2|Gpi1|Gyg|Gys1|Gys2|Hs2st1|Hs6st…
GO:0048545	response to steroid hormone stimulus	2.181e-11	Acr|Acsbg1|Adam9|Adh1|Adra1b|Agl|Agtr1a|Agtr1b|Agtr2|Agxt|Akr1c6|Aldh3a1|Alpl|Aqp1|Ar|Areg|Arsa|Arsb|Ash2l|Bche|Bmp4|Bmp7|Brca1|Calcr|Cav1|Cdk4|Cdo1|Cited1|Cpn1|Ctnnb1|Ep300|Esr1|Esr2|Fas|Fosl2|Foxa1|Gata4|Gata6|Gh|Ghrhr|Ghrl|Gnrh1|Gpr30|Gpr81|Hmgb2|Hmox1|Idh1|Il10|Il1rn|Il6|Lcat|Mapk1|Mapk15|Mll2|Mmp2|Msx2|Ncoa1|Nos1|Nos3|Npc1|Nr1h3|Nr3c1|Ogg1|Oxt|Oxtr|Pappa|Pdcd7|Pgr|Pik3r1|Ppara|Prdm2|Prkca|Ra…
GO:0006790	sulfur compound metabolic process	2.199e-11	A930038C07Rik|Adi1|Aldh5a1|Apip|Arsg|Bgn|Bhmt2|Cbs|Cdo1|Chst1|Chst11|Chst12|Chst13|Chst14|Chst3|Chst4|Chst5|Chst7|Chst8|Chst9|Chsy1|Csad|Csgalnact1|Csgalnact2|Cth|Ctns|Cytl1|Dcn|Dld|Dnmt3a|Dse|Egflam|Enoph1|Enpp1|Ext2|G6pdx|Gamt|Gclc|Gclm|Ggt1|Ggt5|Ggt6|Ggt7|Glce|Glo1|Gnmt|Gns|Gpx1|Gpx3|Gsr|Gss|Gsta4|Gstk1|Gstm1|Gstm3|Gstt1|Gstt2|Gstt3|Gstz1|Hagh|Hs2st1|Hs3st3b1|Hs3st5|Hs6st1|Icmt|Idh1|Igf1|Lias|…
GO:0046395	carboxylic acid catabolic process	2.217e-11	A230051G13Rik|A2ld1|Aadat|Aass|Abcd1|Acaa2|Acad8|Acadl|Acadm|Acads|Acadvl|Acot2|Acot7|Acot8|Acox1|Acox2|Acox3|Acoxl|Acsbg2|Adipoq|Afmid|Akr1a4|Akr1d1|Aldh5a1|Aldh6a1|Amdhd1|Asrgl1|BC026590|Bcat1|Bcat2|Bckdha|Bckdhb|Bckdk|Bdh2|Cbs|Cdo1|Crat|Csad|Cyp39a1|Dci|Ddah2|Decr1|Dio2|Dio3|Dmgdh|Dtd1|Echs1|Ehhadh|Etfdh|Faah|Fah|Ftcd|Gad2|Gldc|Gls|Glud1|Got1|Gstz1|Hacl1|Hadh|Hadha|Hal|Hao1|Hdc|Hgd|Hibch|Hpd|H…
GO:0009062	fatty acid catabolic process	2.236e-11	Abcd1|Acaa2|Acadl|Acadm|Acads|Acadvl|Acot2|Acot7|Acot8|Acox1|Acox2|Acox3|Acoxl|Acsbg2|Adipoq|Bdh2|Crat|Dci|Decr1|Echs1|Ehhadh|Etfdh|Faah|Hacl1|Hadh|Hadha|Hao1|Hsd17b4|Lep|Lpin1|Peci|Pex13|Pex5|Pex7|Phyh|Slc27a2|Slc27a4|
GO:0009064	glutamine family amino acid metabolic process	2.255e-11	Aadat|Aldh18a1|Aldh4a1|Aldh5a1|Amdhd1|Arg1|Arg2|Asl|Asns|Asnsd1|Asrgl1|Cps1|Ddah1|Ddah2|Fah|Gad2|Gclc|Gclm|Gfpt1|Gfpt2|Ggh|Gls|Gls2|Glud1|Glul|Gmps|Got1|Lgsn|Mecp2|Nags|Nos1|Nos2|Nos3|Pfas|Prodh|Prodh2|Pycr2|Pycrl|Slc1a3|Tat|
GO:0042445	hormone metabolic process	2.274e-11	Aanat|Ace|Adh1|Adh4|Adm|Afp|Agt|Akr1c18|Akr1d1|Aldh1a1|Aldh1a2|Aldh1a3|Aldh8a1|Atp6ap2|Bbs1|Bco2|Bmpr1b|Cga|Chst8|Comt|Corin|Cpe|Crabp2|Crh|Crhbp|Crym|Cyp11b1|Cyp11b2|Cyp17a1|Cyp19a1|Cyp1a1|Cyp1b1|Cyp21a1|Cyp26a1|Cyp26b1|Cyp26c1|Ddo|Dio1|Dio2|Dio3|Ece1|Ece2|Esr1|Fgf2|Foxa1|Foxe3|Fshb|Furin|Ghrhr|H2-Ke6|Hfe|Hsd11b1|Hsd11b2|Hsd17b1|Hsd17b11|Hsd17b2|Ide|Kcnj6|Lcn5|Lep|Lrat|Mecp2|Med1|Ngf|Nr3c1|Pcsk1…
GO:0060541	respiratory system development	2.293e-11	Acvr2b|Ada|Adamts2|Aldh1a2|Aldh1a3|Asah1|Ascl1|Atp7a|Axin1|Bag6|Bmp4|Bmpr1a|Bmpr2|Cebpa|Celsr1|Cfc1|Cftr|Chd7|Clcn2|Crh|Ctgf|Ctnnb1|Ctsh|Cux1|Cyp1a2|Dhcr7|Dicer1|Eda|Edaradd|Ep300|Epas1|Errfi1|Fgf1|Fgf10|Fgf18|Fgf2|Fgf7|Fgf8|Fgf9|Fgfr1|Fgfr2|Fgfr4|Fgfrl1|Foxa1|Foxa2|Foxj1|Foxp2|Fzd1|Gata6|Gh|Gli1|Gli2|Gli3|Hes1|Hesx1|Hhex|Hhip|Hoxa5|Hs6st1|Hsd11b1|Ift88|Igf1|Jmjd6|Kdr|Lama1|Lama5|Lif|Lipa|Lrp6|Lt…
GO:0006720	isoprenoid metabolic process	2.313e-11	Adh1|Adh4|Adh5|Aldh1a1|Aldh1a2|Aldh1a3|Aldh8a1|Amacr|Bcmo1|Bco2|Coq2|Crabp2|Cyp1a1|Cyp1a2|Cyp26a1|Cyp26b1|Cyp26c1|Cyp2d22|Cyp2e1|Cyp2j6|Dhrs4|Dolk|Dpm1|Dpm2|Ggps1|Hmgcr|Hmgcs2|Ispd|Lcn5|Lrat|Mvd|Mvk|Pmvk|Ppard|Rbp1|Rbp2|Rbp4|Rdh1|Rdh8|Retsat|Rpe65|Sdr16c5|Srd5a3|
GO:0006725	cellular aromatic compound metabolic process	2.333e-11	1190003J15Rik|Aadat|Aanat|Ada|Afmid|Aldh1l2|Aldh6a1|Ampd2|Ampd3|Anpep|Aoc2|Aprt|Atp2b2|Atp7a|Cad|Cga|Clybl|Comt|Cpox|Crym|Cyp1a1|Cyp1a2|Cyp1b1|Cyp2a12|Cyp2d22|Cyp2f2|Cyp4b1|Dbh|Dct|Ddc|Dhfr|Dhodh|Dio2|Dio3|Dnmt3a|Dpyd|Dpys|Eif2ak1|Epas1|Ephx1|Ephx2|Fah|Fech|Flad1|Folh1|Folr1|Foxe3|Fpgs|Gart|Gata3|Gch1|Gphn|Gstm4|Gstz1|Hdc|Hgd|Hpd|Hpdl|Hprt|Icmt|Ido1|Ido2|Ireb2|Kcnj6|Kmo|Kynu|Maoa|Mapk1|Med1|Mocos…
GO:0006766	vitamin metabolic process	2.354e-11	Adh1|Adh4|Akr1a4|Aldh1a1|Aldh1a2|Aldh1a3|Aldh8a1|Bco2|Cbr1|Cbr3|Crabp2|Cubn|Cyp1a1|Cyp24a1|Cyp26a1|Cyp26b1|Cyp26c1|Cyp27b1|Cyp2r1|Dhrs4|Fgf23|Folr1|Gc|Gclc|Gif|Gsto1|Gulo|Lcn5|Lgmn|Lrat|Lrp2|Mmab|Pdxk|Pltp|Pnpo|Ppard|Rbp1|Rbp4|Rdh1|Rdh8|Retsat|Rfk|Rgn|Rpe65|Sdr16c5|Shmt1|Slc19a2|Slc19a3|Thtpa|Tpk1|Ttpa|Ubiad1|Vkorc1|Vnn1|Vnn3|
GO:0051188	cofactor biosynthetic process	2.374e-11	A230051G13Rik|Abcb6|Acly|Acss1|Acss2|Alad|Alas1|Ank1|Aspdh|BC016495|Bdh2|Ciao1|Coasy|Coq2|Coq3|Coq4|Coq5|Coq6|Coq7|Coq9|Cox10|Cox15|Cpox|Dbt|Dcakd|Dhfr|Dlat|Dld|Fech|Flad1|Fpgs|Fxn|G6pdx|Gcdh|Gch1|Gphn|Haao|Hmbs|Ireb2|Isca2|Itgb1bp3|Kmo|Kynu|Lias|Lipt2|Mat1a|Mat2a|Mat2b|Mmab|Mocos|Mocs1|Mocs2|Mocs3|Mthfd1|Mthfd1l|Mthfd2|Mthfsd|Nadsyn1|Nampt|Naprt1|Narfl|Nfs1|Nfu1|Nmnat2|Nmnat3|Nubp1|Pank3|Pank4|P…
GO:0017038	protein import	2.396e-11	Aip|Akt1|Bcl3|Bcl6|Bid|Cep57|Cry2|Cubn|Drd1a|Dusp18|Dusp21|F2r|Fgf2|Fgf9|Gckr|Hspa4|Ifng|Il20|Immp2l|Ipo13|Ipo4|Ipo5|Ipo9|Jak2|Jun|Kpna1|Kpna3|Kpna4|Kpna6|Kpnb1|Lrp2|Mapk1|Mfn2|Mtx1|Mtx2|Nfkbia|Nop58|Nup214|Nutf2|Olfr412|Oprd1|Pex1|Pex10|Pex12|Pex13|Pex14|Pex26|Pex3|Pex5|Pex7|Phip|Pik3r1|Pml|Pola2|Ppp2r2b|Prickle1|Prl|Pttg1ip|Ran|Rbm22|Rpain|Samm50|Six2|Six3|Slc11a1|Snupn|Spnb2|Stat3|Tgfb1|Tgfb2|…
GO:0034440	lipid oxidation	2.417e-11	Abcd1|Acaa2|Acadl|Acadm|Acads|Acadvl|Acot8|Acox1|Acox2|Acox3|Acoxl|Acsbg2|Adipoq|Adipor2|Bdh2|Cd36|Crat|Dci|Decr1|Echs1|Ehhadh|Etfdh|Gcdh|Hacl1|Hadh|Hadha|Hao1|Hsd17b4|Mapk14|Peci|Pex13|Pex5|Pex7|Phyh|Por|Ppard|Pparg|Prkaa1|
GO:0051169	nuclear transport	2.439e-11	Aaas|Adam10|Akap13|Akt1|Ankrd54|Anp32a|Axin1|Bcl3|Bcl6|Camk1|Cchcr1|Cdk5|Cep57|Cry2|Ddx25|Ddx39|Ddx39b|Drd1a|Eif5a|F2r|Fgf2|Fgf9|Fyttd1|Gckr|Gle1|Gsk3b|Hhex|Hspa9|Ifng|Il20|Ipo13|Ipo4|Ipo5|Ipo9|Jak2|Jun|Kpna1|Kpna3|Kpna4|Kpna6|Kpnb1|Lsg1|Mapk1|Mlx|Mlxip|Ncbp1|Nfkbia|Nmd3|Nop58|Nup107|Nup133|Nup155|Nup160|Nup214|Nup54|Nupl1|Nutf2|Nxf2|Nxf3|Nxt1|Olfr412|Oprd1|Pabpn1|Phax|Phip|Pik3r1|Pml|Pola2|Pou1f…
GO:0010638	positive regulation of organelle organization	2.461e-11	Anxa1|Anxa2|Apc|Arf6|Arl2|Arpc2|Arrb1|Bak1|Brd7|Btc|Cav1|Cav3|Ccl11|Ccl24|Cd28|Cdc42ep5|Cdkn1b|Cenpe|Dlg1|Doc2b|Drd3|Dstn|Edn1|Edn3|Egf|Ep300|Epgn|Ereg|Fgf8|Fmn1|Foxp3|Gpr65|Hoxa13|Igf1|Igf2|Il1a|Il1b|Ins2|Insr|Jarid2|Jmy|Katnb1|Kiss1r|Lpin1|Lrp5|Map3k1|Mapk8|Men1|Met|Mlst8|Mtap1b|Mtor|Nck2|Nckap1l|Nes|Nf2|Nipbl|Nos1|Nox4|Nusap1|ORF19|Ogt|P2rx7|Paxip1|Pfn1|Pfn2|Phip|Pink1|Pla2g4a|Plek|Plk4|Pml|Po…
GO:0031667	response to nutrient levels	2.484e-11	Aacs|Abca1|Acadm|Acer2|Adh1|Adsl|Agl|Akt1|Alad|Alb|Aqp1|Aqp3|Arsa|Arsb|Asns|Atg12|Atg13|Atg16l1|Atg3|Atg4b|Atg4c|Atg5|Atg9a|Atg9b|Bche|Becn1|Capn10|Cartpt|Cbs|Cck|Cckar|Cd3e|Cdkn2b|Chrna7|Clk2|Cln3|Crhr1|Ctsd|Ctsh|Cubn|Cyp24a1|Cyp27b1|Dap|Dkk1|Dpyd|Foxa3|Gas6|Gatm|Gcg|Gck|Gdap1|Gdap2|Gh|Ghrh|Ghrl|Ghsr|Hdac6|Hrk|Hsd17b2|Hspa5|Igf2r|Jun|Klf4|Kynu|Lct|Lefty1|Lep|Lrp6|Map1lc3a|Mest|Mill2|Mll5|Mtap7|N…
GO:0018205	peptidyl-lysine modification	2.507e-11	Apbb1|Arrb1|Atp7a|Bag6|Bmi1|Brca2|Brd1|Brpf1|Brpf3|Ccdc101|Csrp2bp|Cth|Dhps|Dmap1|Dohh|Dot1l|Dr1|Ehmt1|Ehmt2|Eif5a|Eif5a2|Ep300|Ep400|Epc1|Hat1|Hdac4|Hdac6|Hdac9|Ing3|Ing5|Irf4|Jmjd6|Kat2a|Kat5|Ldb1|Map3k7|Mbd3|Mbip|Mecp2|Mettl8|Mll1|Mll3|Msl1|Msl2|Msl3|Myst1|Myst2|Myst3|Myst4|Nsd1|Pcgf2|Phf15|Phf17|Plod1|Pole4|Por|Prdm9|Ruvbl2|Sap130|Setd2|Setd6|Setd7|Setd8|Sirt1|Smarca4|Smyd2|Supt3h|Supt7l|Suv3…
GO:0051329	interphase of mitotic cell cycle	2.531e-11	Acvr1|Adam17|Akt1|Birc5|Brsk1|C77370|Cables1|Camk2a|Camk2d|Camk2g|Ccnd1|Ccnd2|Ccng1|Cdc123|Cdc25a|Cdca5|Cdk1|Cdk14|Cdk4|Cdkn1a|Cdkn1b|Cdkn2a|Cdkn2b|Cdkn2c|Cenpf|Chek1|Cit|Dbf4|Dnajc2|E2f4|E2f5|E2f6|Egfr|Eif4e|Eif4ebp1|Ezh2|Fgf10|Foxo4|Gpr132|Hspa2|Id4|Inhba|Itgb1|Jmjd5|Katna1|Lats1|Lats2|Lrwd1|Lsm10|Lsm11|Map3k11|Mcmbp|Mnat1|Mtbp|Myb|Nbn|Nfatc1|Npat|Phf8|Pola1|Pold1|Ppm1d|Rb1|Rbbp8|Rcc1|Rhou|Rps6…
GO:0043087	regulation of GTPase activity	2.555e-11	Acap1|Acap2|Adap1|Agap1|Agap3|Agfg1|Agfg2|Amph|Arap1|Arap2|Arfgap1|Arfgap2|Arhgap1|Arhgap27|Arhgap6|Arhgef16|Arhgef19|Arl2|Asap3|Bcl6|Ccl11|Ccl24|Chm|Chml|D630037F22Rik|Dab2ip|Dgki|Dock7|Epha2|Fgd1|Foxj1|Fzd10|Gdi1|Git1|Git2|Gmip|Gnao1|Gpr65|Grhl3|Grtp1|Gsk3b|Jub|Mlst8|Mtor|Ndel1|Nf1|Ptk2b|Ptprn2|Rab3gap1|Rabgap1|Rabgap1l|Ralbp1|Ralgapa2|Rap1gap|Rap1gds1|Rasgrp3|Rgs9|Rhog|Rictor|S1pr1|Scrib|Sgsm1…
GO:0051346	negative regulation of hydrolase activity	2.58e-11	A2m|Adora2a|Aip|Akt2|Angptl3|Apoa2|Apoc1|Arl2|Birc5|Cflar|Cnn3|Cst3|Cstb|Ctla2b|Dab2ip|Dhcr24|Ecm1|Fkbp1a|Fkbp1b|Fzd10|Gchfr|Gmip|Gpi1|Gpx1|Gzma|Hbxip|Herpud1|Hrg|Hspa1b|Hspa5|Ifit1|Igbp1|Il6|Ints1|Lepr|Lxn|Nckap1l|Nos1|Nos3|Nr4a1|Oxa1l|Pcid2|Pcsk1n|Plek|Por|Ppp2r4|Prkcz|Prol1|Ptprn2|Pttg1|Pxk|Pzp|Rag1|Reck|Rgs2|Serpina1b|Serpinb12|Serpinb1b|Serpinb7|Serpinb8|Serpinb9|Serpine1|Serpine2|Serping1|S…
GO:0016125	sterol metabolic process	2.605e-11	Abca1|Abca2|Abcg1|Akr1d1|Angptl3|Apoa2|Apoa4|Apob|Apobr|Apoc1|Apoe|Apof|Cat|Cebpa|Cel|Cftr|Ch25h|Cln6|Cln8|Cubn|Cyb5r1|Cyb5r2|Cyp27a1|Cyp39a1|Cyp46a1|Cyp51|Cyp7a1|Cyp7b1|Dhcr24|Dhcr7|Ebp|Ebpl|Fdxr|Fech|G6pdx|Hdlbp|Hmgcr|Hmgcs2|Hsd17b7|Il4|Insig2|Lcat|Ldlr|Ldlrap1|Lep|Lepr|Lipa|Lipc|Lipe|Lrp5|Mbtps1|Mttp|Mvd|Mvk|Npc1l1|Nsdhl|Pcsk9|Pctp|Pmvk|Pon1|Prkaa1|Prkaa2|Saa1|Sc5d|Scap|Scarb1|Sigmar1|Soat1|So…
GO:0043414	macromolecule methylation	2.63e-11	2810422O20Rik|4833442J19Rik|Alkbh8|Ash2l|Asz1|Btg1|Btg2|Ctcf|Cxxc1|Dnmt3a|Dot1l|Dpy30|Eed|Ehmt1|Ehmt2|Etf1|Ezh2|Fbxo11|Ftsj2|Ftsj3|Ftsjd2|Gspt1|Hells|Hemk1|Icmt|Ilf3|Kdm1b|Lcmt1|Lcmt2|Mael|Mbd4|Mecp2|Men1|Mepce|Mettl11a|Mll1|Mll2|Mll3|Mll5|Mtr|N6amt1|Nsd1|Nsun2|Paxip1|Prdm9|Prmt1|Prmt10|Prmt3|Prmt5|Prmt6|Prmt7|Prmt8|Rab3b|Rab3d|Rab6|Rbbp5|Rnmt|Satb1|Setd1b|Setd2|Setd6|Setd7|Setd8|Setdb2|Smarca4|S…
GO:0016126	sterol biosynthetic process	2.656e-11	Cftr|Ch25h|Cyb5r1|Cyb5r2|Cyp51|Dhcr24|Dhcr7|Ebp|G6pdx|Hmgcr|Hmgcs2|Hsd17b7|Insig2|Mvd|Mvk|Npc1l1|Nsdhl|Pmvk|Prkaa1|Prkaa2|Sc5d|Sigmar1|Tm7sf2|
GO:0043406	positive regulation of MAP kinase activity	2.683e-11	Adra2a|Adra2b|Adra2c|Arrb1|Avpi1|Axin1|C1qtnf2|Cd24a|Cd74|Cd81|Chrna7|Cspg4|Dab2ip|Dvl2|Dvl3|Edn1|Edn3|Efna1|Egf|Egfr|Epgn|Erbb2|Ercc6|Fcer1a|Fgd4|Fgf10|Frs2|Fzd10|Gab1|Ghrl|Grm1|Grm4|Htr2a|Htr2b|Il1b|Il1rn|Ilk|Ins2|Insr|Irak1|Itga1|Jub|Kitl|Kras|Lpar1|Lpar2|Lpar3|Madd|Maged1|Map2k3|Map2k4|Map2k7|Map3k1|Map3k11|Map3k4|Map3k5|Map3k7|Mdfi|Mdfic|Met|Muc20|Mul1|P2rx7|Pak1|Pdcd10|Pde5a|Pde6g|Pde6h|Pdg…
GO:0015908	fatty acid transport	2.71e-11	Abcc1|Abcc2|Abcd1|Acacb|Ace|Acsl4|Acsl5|Acsl6|Anxa1|Cd36|Cpt1a|Cpt2|Crot|Drd3|Fabp1|Fabp2|Kiss1r|Lhcgr|Nmb|Nmur2|Pla2g5|Plin2|Pparg|Prkaa2|Slc25a20|Slc27a2|Slc27a4|Slc27a5|Slco2a1|Slco3a1|
GO:0032368	regulation of lipid transport	2.738e-11	Abca1|Abca2|Abcg1|Abcg5|Abcg8|Acsl5|Acsl6|Adipoq|Akt1|Akt2|Apoa2|Apoa4|Apoc1|Apoc2|Apoe|Il1b|Irak1|Irs2|Itgav|Itgb3|Lep|Lipg|Mapk9|Nfkbia|Nr1h2|Nr1h3|Oxt|P2rx7|P2ry2|Pla2g10|Pon1|Ppara|Thbs1|Tnfrsf11a|Tnfsf11|
GO:0030198	extracellular matrix organization	2.766e-11	A930038C07Rik|Abi3bp|Acan|Adamts2|Adamts20|Adamtsl4|Agt|Ambn|Anxa2|Apbb1|Aplp1|Atp7a|B4galt7|Bcl3|Ccdc80|Col11a2|Col18a1|Col19a1|Col1a2|Col3a1|Col4a3|Col4a4|Col4a6|Col5a1|Col5a2|Col5a3|Comp|Crispld2|Cst3|Ctgf|Dmp1|Dpt|Ecm2|Egfl6|Egflam|Elf3|Eln|Emilin1|Eng|Ercc2|Fbln1|Fbln5|Fkbp1a|Fn1|Foxc1|Foxc2|Foxf2|Gfap|Gfod2|Hsd17b12|Hspg2|Ibsp|Ihh|Ilk|Itga8|Kazald1|Lamb2|Lamc1|Lgals3|Lmx1b|Mia1|Mmp9|Muc5ac|…
GO:0019318	hexose metabolic process	2.795e-11	Adipoq|Adpgk|Aimp1|Akt1|Aldh5a1|Aldob|Aldoc|Atf3|Atf4|B3galtl|Bad|Bpgm|Car5a|Chst1|Cpt1a|Dcxr|Dlat|Dpm1|Eno2|Eno3|Eno4|Entpd5|Fbp1|Fbp2|Fpgt|Fuca1|Fuca2|G6pc|G6pc2|G6pc3|G6pdx|Gale|Galk1|Galk2|Galm|Galt|Ganc|Gck|Gfpt1|Glb1|Glyr1|Gmds|Gpd1|Gpd2|Gpi1|H6pd|Hibadh|Hk1|Hk2|Hk3|Hkdc1|Igf2|Igfbp5|Inppl1|Ins1|Ins2|Kcnj11|Khk|Ldhb|Ldhc|Lep|Lrp5|Man1c1|Man2a1|Man2b2|Man2c1|Mapk14|Mpi|Myc|Ogdh|Pck1|Pck2|Pcx…
GO:0032318	regulation of Ras GTPase activity	2.824e-11	Acap1|Acap2|Agap1|Agap3|Agfg1|Agfg2|Arap1|Arap2|Arfgap1|Arfgap2|Arhgap27|Arhgef16|Arhgef19|Asap3|Bcl6|Ccl11|Ccl24|D630037F22Rik|Dab2ip|Dgki|Dock7|Epha2|Fgd1|Foxj1|Fzd10|Git1|Git2|Gmip|Gpr65|Grhl3|Grtp1|Gsk3b|Mlst8|Mtor|Ndel1|Nf1|Ptk2b|Rabgap1|Rabgap1l|Ralbp1|Ralgapa2|Rap1gap|Rap1gds1|Rhog|Rictor|S1pr1|Scrib|Sgsm1|Sgsm2|Sipa1l1|Smap1|Smap2|Spry1|Spry2|Stmn3|Tbc1d1|Tbc1d10b|Tbc1d10c|Tbc1d12|Tbc1d13…
GO:0006662	glycerol ether metabolic process	2.854e-11	Acaca|Acly|Acsl3|Acsl4|Acsl5|Acsl6|Agpat1|Agpat5|Agpat6|Agpat9|Angptl3|Apoa2|Apoa5|Apob|Apobr|Apoc1|Apoe|Apoh|Cat|Cav1|Cav3|Cd36|Cdipt|Cds1|Cps1|Cpt1a|Dbi|Dgat2|Dgkd|Dgkk|Elovl1|Elovl2|Elovl3|Elovl4|Elovl5|Elovl6|Elovl7|Fasn|G6pc|Gnpat|Gpat2|Gpd1|Gpx1|Gyk|Hsd17b12|Il6st|Insig2|Lipc|Lipe|Lpin1|Lpin2|Lpl|Mogat1|Mogat2|Mttp|Nkx2-3|Pck1|Pcsk9|Pdia2|Pdia3|Pdia4|Pdia5|Pdia6|Pex7|Pnpla2|Pnpla3|Ppap2a|Pt…
GO:0006665	sphingolipid metabolic process	2.885e-11	A3galt2|Acer1|Acer2|Acer3|Aldh5a1|Arv1|Asah2|B3gnt5|B4galnt1|B4galt6|Bax|Cel|Cerk|Cln3|Cln6|Cln8|Col4a3bp|Crem|Degs2|Elovl1|Enpp7|Gal3st1|Galc|Gba|Gba2|Gla|Gm2a|Hexa|Hexb|Itgb8|Kdsr|Lass2|Lass3|Lass4|Lass5|Mtap7|Naga|Ormdl1|Ormdl2|Ormdl3|P2rx1|P2rx7|Pla2g15|Ppap2a|Psap|Samd8|Serinc1|Sftpb|Sgms1|Sgms2|Sgpl1|Sgpp1|Sgpp2|Smpd1|Smpd2|Smpd3|Smpd4|Smpdl3a|Smpdl3b|Sphk1|Sphk2|Sptlc1|Sptlc2|Sptlc3|St6gal…
GO:0019216	regulation of lipid metabolic process	2.916e-11	Aadac|Abcg1|Abhd5|Acacb|Acadl|Acadvl|Acer1|Acsl4|Acsl5|Acsl6|Adipoq|Adora1|Adora2b|Adra2a|Agt|Agtr1a|Akr1c18|Akt1|Akt2|Angptl3|Anxa1|Apoa2|Apoa4|Apoa5|Apob|Apoc1|Apoc2|Apoe|Apom|Atp1a1|Avp|Avpr1a|Bbs4|Bcl11b|Brca1|C1qtnf2|Cab39|Cab39l|Cav1|Cd81|Cdc42|Cidea|Cnr1|Cpt1a|Cpt2|Cyp17a1|Cyp7a1|Dbi|Dhcr7|Dhh|Dkk3|Drd3|Eif2ak3|Fabp1|Fgf1|Fgf15|Gal|Ghsr|Gimap5|Hnf4a|Hrh1|Ifng|Il1a|Il1b|Ins2|Insig2|Irs1|Irs…
GO:0019218	regulation of steroid metabolic process	2.948e-11	Abcg1|Acadl|Acadvl|Adora2b|Agt|Agtr1a|Akr1c18|Apoa2|Apoa4|Apob|Apoe|Atp1a1|Cyp17a1|Cyp7a1|Dhcr7|Dhh|Dkk3|Fgf1|Fgf15|Gal|Hrh1|Ifng|Il1a|Insig2|Lep|Lmf1|Nr3c1|Por|Prox1|Scap|Scd1|Sec14l2|Sf1|Srebf1|Star|Stat5a|Stat5b|Thrb|Tnf|Tspo|
GO:0019217	regulation of fatty acid metabolic process	2.981e-11	Acacb|Acadl|Acadvl|Acsl4|Acsl5|Adipoq|Agt|Akt1|Akt2|Anxa1|Apoa4|Apoa5|Apoc1|Apoc2|Avp|Avpr1a|Brca1|C1qtnf2|Cab39|Cab39l|Cav1|Cnr1|Cpt1a|Cpt2|Dbi|Eif2ak3|Fabp1|Ghsr|Hnf4a|Ins2|Insig2|Irs1|Irs2|Mapk9|Mid1ip1|Mlxipl|Mtor|Nr1h2|Nr1h3|Pla2g4a|Ppara|Pparg|Ppargc1a|Prkaa1|Prkaa2|Prkab1|Prkag1|Prkag3|Scap|Slc25a20|Srebf1|Stk11|Strada|Trib3|Wdtc1|
GO:0006694	steroid biosynthetic process	3.015e-11	Acbd3|Akr1c21|Akr1c6|Akr1d1|Amacr|Bmpr1b|Cftr|Ch25h|Crh|Cyb5r1|Cyb5r2|Cyp11b1|Cyp11b2|Cyp17a1|Cyp19a1|Cyp21a1|Cyp27b1|Cyp39a1|Cyp51|Cyp7a1|Cyp7b1|Dhcr24|Dhcr7|Ebp|Fgf2|G6pdx|H2-Ke6|Hint2|Hmgcr|Hmgcs2|Hsd11b1|Hsd17b1|Hsd17b11|Hsd17b12|Hsd17b2|Hsd17b3|Hsd17b7|Hsd3b1|Hsd3b2|Hsd3b5|Insig2|Med1|Mvd|Mvk|Npc1l1|Nr0b1|Nsdhl|Pbx1|Pmvk|Prkaa1|Prkaa2|Sc5d|Scarb1|Sdr42e1|Sigmar1|Srd5a1|Srd5a2|Star|Stard3|Sta…
GO:0014070	response to organic cyclic compound	3.049e-11	Aacs|Aanat|Abat|Acaca|Acacb|Adora2a|Adra1b|Adrbk1|Ahr|Aldh3a1|Alpl|Anxa7|Atp12a|Axin1|Axin2|Bcl2l1|Bmp2|Btrc|Casp1|Casp9|Cd83|Cdk5|Cdkn1b|Cdkn2a|Cebpa|Chrna4|Chrna5|Chrna7|Chrnb1|Chrnb2|Chrnb4|Cnr1|Ctnnb1|Dhfr|Dlg4|Drd1a|Drd3|Drd5|Ednra|Ephx1|Fkbp1a|Fnta|Fntb|Gli2|Grin1|Hdac5|Hmox1|Hrh3|Htr1b|Htr2c|Idh1|Igf2|Il13|Ncam1|Oxt|P2rx7|Pld2|Pparg|Ppp2r2a|Ppp5c|Prkaa1|Prkaa2|Ryr2|Sfrp1|Slc37a4|Slc6a1|Slc…
GO:0006695	cholesterol biosynthetic process	3.084e-11	Cftr|Cyp51|Dhcr24|Dhcr7|Ebp|G6pdx|Hmgcr|Hmgcs2|Hsd17b7|Insig2|Mvd|Mvk|Npc1l1|Nsdhl|Pmvk|Prkaa1|Prkaa2|Sc5d|Tm7sf2|
GO:0042326	negative regulation of phosphorylation	3.12e-11	Atxn7|Bak1|Bax|Bdkrb1|Bmp4|Bmp7|Camk2n1|Cav1|Cdkn1a|Cdkn1b|Cdkn1c|Cdkn2a|Cdkn2b|Cdkn2c|Cnksr3|Dkk1|Dnajc10|Dnajc3|Dusp6|Dvl1|Eng|Enpp1|Errfi1|Fam129a|Fkbp1a|Gfra2|Hnf4a|Ibtk|Igfbp3|Il2|Impact|Inpp5k|Insr|Jun|Lrp6|Mas1|Men1|Met|Mlxipl|Nf2|Nlrp12|Park2|Pkia|Ppap2b|Prkca|Prkcz|Prkrip1|Psen1|Pten|Ptpn6|Rhoh|Sfrp1|Sfrp2|Slit2|Smad3|Smad6|Smad7|Socs1|Socs5|Tgfb1|Traf3ip1|Ube2b|Wwtr1|
GO:0072329	monocarboxylic acid catabolic process	3.156e-11	Abcd1|Acaa2|Acadl|Acadm|Acads|Acadvl|Acot2|Acot7|Acot8|Acox1|Acox2|Acox3|Acoxl|Acsbg2|Adipoq|Akr1d1|Bdh2|Crat|Cyp39a1|Dci|Decr1|Echs1|Ehhadh|Etfdh|Faah|Hacl1|Hadh|Hadha|Hao1|Hsd17b4|Irg1|Lep|Lpin1|Peci|Pex13|Pex5|Pex7|Phyh|Slc27a2|Slc27a4|
GO:0042304	regulation of fatty acid biosynthetic process	3.194e-11	Acadl|Acadvl|Agt|Anxa1|Apoa4|Apoa5|Apoc1|Apoc2|Avp|Avpr1a|Brca1|Hnf4a|Insig2|Mapk9|Mid1ip1|Mlxipl|Nr1h2|Nr1h3|Pla2g4a|Scap|Srebf1|Trib3|Wdtc1|
GO:0034504	protein localization to nucleus	3.233e-11	Akt1|Arl2|Arl2bp|Bbs4|Bcl3|Bcl6|Bmp4|Bmp7|Cep57|Cry2|Drd1a|Dvl1|F2r|Fgf2|Fgf9|Gckr|Hhex|Ifng|Il20|Ipo13|Ipo4|Ipo5|Ipo9|Jak2|Jun|Kpna1|Kpna3|Kpna4|Kpna6|Kpnb1|Mapk1|Morc3|Nfkbia|Nop58|Nup214|Nutf2|Olfr412|Oprd1|Phip|Pik3r1|Pikfyve|Pml|Pola2|Prickle1|Prl|Pttg1ip|Ran|Rbm22|Rpain|Six1|Six2|Six3|Slc11a1|Snupn|Spnb2|Stat3|Sun1|Sun2|Supt7l|Syne1|Syne2|Taf3|Taf8|Tgfb1|Tgfb2|Tgfb3|Tmco6|Tnf|Tob1|Topors|Tr…
GO:0055088	lipid homeostasis	3.272e-11	Abca1|Abcg1|Abcg5|Abcg8|Acaca|Angptl3|Apoa2|Apoa4|Apoa5|Apob|Apoc2|Apoc4|Apoe|Asgr2|Cav1|Cav3|Col4a3bp|Cyp7a1|G6pc|Gckr|Gip|Got1|Gpihbp1|Hnf4a|Ins2|Lcat|Ldlr|Ldlrap1|Lipc|Lipg|Lpl|Lrp5|Mttp|Mylip|Npc1|Npc1l1|Npc2|Nr1h2|Nr1h3|Pcsk9|Plscr3|Scarb1|Slc37a4|
GO:0006633	fatty acid biosynthetic process	3.312e-11	2010111I01Rik|Acaca|Acacb|Acly|Acsl3|Acsm1|Acsm3|Alox12b|Alox12e|Alox15|Alox5|Alox5ap|Alox8|Aloxe3|Awat2|Brca1|Cbr4|Cd74|Ch25h|Cyp4a14|Degs1|Degs2|Edn1|Edn2|Elovl1|Elovl2|Elovl3|Elovl4|Elovl5|Elovl6|Elovl7|Fads2|Fasn|Fcer1a|Ggt5|H2-Ke6|Hpgds|Lias|Lipc|Lipt2|Lpl|Ltc4s|Mcat|Mecr|Mgst2|Myo5a|Nr1h3|Olah|Oxsm|Pecr|Pla2g1b|Pla2g5|Plp1|Prg3|Prkaa1|Prkaa2|Prkab1|Prkag1|Prkag3|Ptgds|Ptges|Ptges2|Ptges3|Pt…
GO:0048872	homeostasis of number of cells	3.354e-11	Add1|Akt1|Ank1|Axin1|Axl|Bak1|Bax|Bcl2l11|Bcl6|Bmp4|Bpgm|Ccnb2|Cd7|Cebpg|Chst3|Csf1|Dyrk3|Epas1|Epb4.2|Epo|Ercc2|F2r|Fas|Fech|Fh1|Foxp3|G6pdx|Gimap5|Hba-x|Hcls1|Heph|Hmox1|Hoxb6|Id2|Ifng|Ikbkb|Ikbkg|Il20rb|Il2ra|Il6|Il7|Il7r|Ildr2|Ireb2|Jak2|Jmjd6|Klf1|Klf2|Klhl10|Ldb1|Lipa|Lyn|Maea|Mb|Mecom|Men1|Mfsd7b|Mll5|Mtap7|Nckap1l|Niacr1|Nkx2-3|P2rx7|Pik3cd|Pknox1|Ppp3cb|Prdx2|Rb1|Rpa1|Rps6|Rrn3|Sash3|Sfp…
GO:0006643	membrane lipid metabolic process	3.396e-11	A3galt2|Acer1|Acer2|Acer3|Aldh5a1|Arv1|Asah2|B3gnt5|B4galnt1|B4galt6|Bax|Cel|Cerk|Cln3|Cln6|Cln8|Col4a3bp|Crem|Degs2|Elovl1|Enpp7|Gal3st1|Galc|Gba|Gba2|Gla|Gm2a|Hexa|Hexb|Itgb8|Kdsr|Lass2|Lass3|Lass4|Lass5|Mtap7|Naga|Ormdl1|Ormdl2|Ormdl3|P2rx1|P2rx7|Pla2g15|Pnliprp2|Ppap2a|Psap|Samd8|Serinc1|Sftpb|Sgms1|Sgms2|Sgpl1|Sgpp1|Sgpp2|Smpd1|Smpd2|Smpd3|Smpd4|Smpdl3a|Smpdl3b|Sphk1|Sphk2|Sptlc1|Sptlc2|Sptl…
GO:0006641	triglyceride metabolic process	3.44e-11	Acaca|Acly|Acsl3|Acsl4|Acsl5|Acsl6|Agpat1|Agpat6|Agpat9|Angptl3|Apoa5|Apob|Apobr|Apoc1|Apoe|Apoh|Cat|Cav1|Cav3|Cd36|Cps1|Cpt1a|Dbi|Dgat2|Elovl1|Elovl2|Elovl3|Elovl4|Elovl5|Elovl6|Elovl7|Fasn|G6pc|Gpat2|Gpd1|Gpx1|Gyk|Hsd17b12|Il6st|Insig2|Lipc|Lipe|Lpin1|Lpin2|Lpl|Mogat2|Mttp|Nkx2-3|Pck1|Pcsk9|Pnpla2|Pnpla3|Ptpn11|Slc22a4|Slc25a1|Slc27a5|Slc37a4|Tecr|Tnxb|
GO:0006639	acylglycerol metabolic process	3.484e-11	Acaca|Acly|Acsl3|Acsl4|Acsl5|Acsl6|Agpat1|Agpat5|Agpat6|Agpat9|Angptl3|Apoa2|Apoa5|Apob|Apobr|Apoc1|Apoe|Apoh|Cat|Cav1|Cav3|Cd36|Cdipt|Cds1|Cps1|Cpt1a|Dbi|Dgat2|Dgkd|Dgkk|Elovl1|Elovl2|Elovl3|Elovl4|Elovl5|Elovl6|Elovl7|Fasn|G6pc|Gpat2|Gpd1|Gpx1|Gyk|Hsd17b12|Il6st|Insig2|Lipc|Lipe|Lpin1|Lpin2|Lpl|Mogat1|Mogat2|Mttp|Nkx2-3|Pck1|Pcsk9|Pnpla2|Pnpla3|Ppap2a|Ptpn11|Slc22a4|Slc25a1|Slc27a5|Slc37a4|Tecr…
GO:0006635	fatty acid beta-oxidation	3.53e-11	Abcd1|Acaa2|Acadl|Acadm|Acads|Acadvl|Acot8|Acox1|Acox2|Acox3|Acoxl|Acsbg2|Adipoq|Bdh2|Crat|Dci|Decr1|Echs1|Ehhadh|Etfdh|Hadh|Hadha|Hsd17b4|Peci|Pex5|Pex7|
GO:0010741	negative regulation of intracellular protein kinase cascade	3.577e-11	Adipoq|Akt1|Apc|Cav1|Cav3|Cdc42se1|Cnksr3|Dab1|Dab2ip|Drd3|Dusp1|Dusp10|Dusp19|Dusp2|Dusp3|Dusp6|Dusp7|Dusp8|Dusp9|Foxo1|Gps2|Hdac3|Hgs|Hnf4a|Igbp1|Igf1|Igf1r|Il1rl1|Itch|Klf4|Lax1|Lif|Mecom|Men1|Ndrg2|Neurod1|Nf1|Nf2|Nfkbid|Nlrp12|Otud7b|P2rx7|Pea15b|Phlda3|Prkca|Psmd10|Pten|Ptpn6|Rhoh|Sfrp4|Sfrp5|Slc9a3r1|Socs1|Spred2|Spred3|Spry1|Spry2|Taok3|Tlr4|Tnfaip3|Traf3ip1|Tsc2|Vrk3|
GO:0006638	neutral lipid metabolic process	3.626e-11	Abca17|Acaca|Acly|Acsl3|Acsl4|Acsl5|Acsl6|Agpat1|Agpat5|Agpat6|Agpat9|Angptl3|Apoa2|Apoa5|Apob|Apobr|Apoc1|Apoe|Apoh|Cat|Cav1|Cav3|Cd36|Cdipt|Cds1|Cps1|Cpt1a|Dbi|Dgat2|Dgkd|Dgkk|Elovl1|Elovl2|Elovl3|Elovl4|Elovl5|Elovl6|Elovl7|Fasn|G6pc|Gpat2|Gpd1|Gpx1|Gyk|Hsd17b12|Il6st|Insig2|Lipc|Lipe|Lpin1|Lpin2|Lpl|Mogat1|Mogat2|Mttp|Nkx2-3|Pck1|Pcsk9|Pnpla2|Pnpla3|Ppap2a|Ptpn11|Slc22a4|Slc25a1|Slc27a5|Slc37…
GO:0006650	glycerophospholipid metabolic process	3.675e-11	Abhd5|Agpat1|Agpat6|Aldh5a1|Alg12|Alg9|Apoa2|Apoa4|Cd81|Cdipt|Cds1|Chka|Chpt1|Cwh43|Dpm1|Dpm2|Dpm3|Drd1a|Etnk1|Etnk2|Fgf7|Fig4|Galr2|Gpaa1|Gpld1|Htr2a|Htr2b|Htr2c|Impa1|Inpp5e|Ip6k1|Ip6k3|Ipmk|Jub|Lcat|Lipc|Lpcat2|Lrat|Mecp2|Ocrl|Pcyt1a|Pemt|Pgap1|Pgap2|Pgap3|Pi4k2a|Piga|Pigc|Pigf|Pigh|Pigm|Pigo|Pigp|Pigq|Pigs|Pigv|Pigw|Pigx|Pigy|Pigyl|Pigz|Pik3c2a|Pik3c2g|Pik3c3|Pik3ca|Pik3cb|Pik3cd|Pik3cg|Pik3r…
GO:0009101	glycoprotein biosynthetic process	3.726e-11	A4gnt|Acan|Alg1|Alg10b|Alg11|Alg12|Alg13|Alg3|Alg5|Alg6|Alg8|Alg9|Atp4b|Atp7a|B3galnt1|B3galnt2|B3galt1|B3galt2|B3galt4|B3galt5|B3galt6|B3gnt3|B3gnt4|B3gnt5|B3gnt6|B3gnt7|B4galnt2|Ces2a|Chst11|Chst12|Chst13|Chst14|Chst3|Chst7|Chst8|Chsy1|Cog3|Cog7|Csgalnact1|Csgalnact2|Cytl1|D730048I06Rik|Ddost|Dolk|Dolpp1|Dpm1|Dpm2|Dpm3|Dse|Entpd5|Ext2|Fkrp|Fut10|Fut11|Fut2|Fut4|Fut7|Fut9|Gal3st4|Galnt1|Galnt10|…
GO:0015837	amine transport	3.779e-11	Abcc1|Abcc2|Acacb|Adora3|Apba1|Aqp9|Arl2|Arl6ip5|Btk|Cacnb4|Cckbr|Cln3|Cln8|Cpt1a|Cpt2|Crym|Ctns|Drd1a|Fcer1a|Fcgr3|Folr1|Folr2|Folr4|Kcnj10|Lyn|Mecp2|Nat3|Nfkbie|P2rx1|Park2|Park7|Pdzk1|Pick1|Prkaa2|Psen1|Serinc1|Serpinb7|Slc11a1|Slc13a3|Slc15a4|Slc16a10|Slc17a6|Slc17a7|Slc17a8|Slc18a3|Slc19a1|Slc1a1|Slc1a2|Slc1a3|Slc1a4|Slc1a5|Slc1a6|Slc22a1|Slc22a21|Slc22a3|Slc22a4|Slc22a8|Slc25a12|Slc25a13|Sl…
GO:0045017	glycerolipid biosynthetic process	3.833e-11	Abhd5|Acaca|Acly|Acsl3|Acsl4|Acsl5|Acsl6|Agpat1|Agpat6|Agpat9|Alg12|Alg9|Apoa2|Cd81|Cdipt|Cds1|Chka|Chpt1|Cwh43|Dgat2|Dpm1|Dpm2|Dpm3|Elovl1|Elovl2|Elovl3|Elovl4|Elovl5|Elovl6|Elovl7|Etnk1|Etnk2|Fasn|Fgf7|Gnpat|Gpaa1|Gpat2|Gpd1|Gyk|Hsd17b12|Htr2a|Htr2b|Htr2c|Impa1|Jub|Lcat|Lpcat2|Lpin1|Lpin2|Lpl|Mogat1|Mogat2|Pck1|Pcyt1a|Pemt|Pex7|Pgap1|Pgap2|Pgap3|Pi4k2a|Piga|Pigc|Pigf|Pigh|Pigm|Pigo|Pigp|Pigq|Pi…
GO:0001676	long-chain fatty acid metabolic process	3.888e-11	Acadl|Acot1|Acot2|Acot4|Acot5|Acsbg1|Acsl6|Cd36|Cpt1a|Cyp2j6|Cyp4a14|Cyp4f15|Elovl6|Ephx2|Myo5a|Plp1|Slc27a2|Slc27a3|Slc27a4|Slc27a5|Slc27a6|
GO:0045923	positive regulation of fatty acid metabolic process	3.946e-11	Acsl5|Adipoq|Agt|Akt2|Anxa1|Apoa4|Apoa5|Apoc2|Avp|Avpr1a|C1qtnf2|Cpt1a|Fabp1|Ghsr|Hnf4a|Irs1|Irs2|Mapk9|Mid1ip1|Mlxipl|Nr1h2|Nr1h3|Pla2g4a|Ppara|Pparg|Ppargc1a|Srebf1|
GO:0010565	regulation of cellular ketone metabolic process	4.004e-11	Acacb|Acadl|Acadvl|Acsl4|Acsl5|Adipoq|Agt|Akt1|Akt2|Anxa1|Apoa4|Apoa5|Apoc1|Apoc2|Arpp19|Avp|Avpr1a|Brca1|C1qtnf2|Cab39|Cab39l|Cav1|Cnr1|Comt|Cpt1a|Cpt2|Cyp7a1|Dbi|Dlat|Dld|Eif2ak3|Fabp1|Fgf15|Foxo1|Gck|Ghsr|Gnmt|Hnf4a|Il6|Ins2|Insig2|Irs1|Irs2|Lep|Mapk9|Mid1ip1|Mlxipl|Mtor|Ncor2|Nr1h2|Nr1h3|Nr3c1|Pdha1|Pdhb|Pdhx|Pdk1|Pdk2|Pdk3|Pdk4|Pdp1|Pdp2|Pla2g4a|Ppara|Pparg|Ppargc1a|Prkaa1|Prkaa2|Prkab1|Prka…
GO:0010563	negative regulation of phosphorus metabolic process	4.065e-11	Akap1|Atxn7|Bak1|Bax|Bdkrb1|Bmp4|Bmp7|Camk2n1|Cav1|Cdkn1a|Cdkn1b|Cdkn1c|Cdkn2a|Cdkn2b|Cdkn2c|Cnksr3|Dkk1|Dnajc10|Dnajc3|Dusp6|Dvl1|Eng|Enpp1|Errfi1|Fam129a|Fkbp1a|Gfra2|Hnf4a|Ibtk|Igbp1|Igfbp3|Il2|Impact|Inpp5k|Insr|Jun|Lrp6|Mas1|Men1|Met|Mlxipl|Nf2|Nlrp12|Park2|Pkia|Ppap2b|Ppp2r4|Prkca|Prkcz|Prkrip1|Psen1|Pten|Ptpn6|Rhoh|Sfrp1|Sfrp2|Slit2|Smad3|Smad6|Smad7|Socs1|Socs5|Tgfb1|Traf3ip1|Ube2b|Wwtr1|…
GO:0030258	lipid modification	4.128e-11	Abcd1|Acaa2|Acadl|Acadm|Acads|Acadvl|Acot8|Acox1|Acox2|Acox3|Acoxl|Acsbg2|Adipoq|Adipor2|Alg13|B4galnt1|B4galnt2|Bdh2|Cd36|Cerk|Crat|D3Bwg0562e|Dci|Decr1|Dgkz|Echs1|Ehhadh|Etfdh|Gbgt1|Gcdh|Hacl1|Hadh|Hadha|Hao1|Hsd17b4|Ip6k1|Ipmk|Lcat|Mapk14|Ocrl|Peci|Pex13|Pex5|Pex7|Phyh|Pi4k2a|Pik3c2a|Pik3c2b|Pik3c2g|Pik3c3|Pik3ca|Pik3cb|Pik3cd|Pik3cg|Pik3r1|Pikfyve|Pip4k2b|Pip5k1a|Pip5k1b|Pip5k1c|Pip5kl1|Por|P…
GO:0090208	positive regulation of triglyceride metabolic process	4.192e-11	Aadac|Abhd5|Acsl5|Acsl6|Apoa4|Apoa5|Apoc2|Nr1h2|Nr1h3|Pnpla2|Srebf1|
GO:0044242	cellular lipid catabolic process	4.259e-11	Abcd1|Acaa2|Acadl|Acadm|Acads|Acadvl|Acer1|Acot2|Acot7|Acot8|Acox1|Acox2|Acox3|Acoxl|Acsbg2|Adipoq|Amacr|Angptl3|Apoa2|Apoa5|Apob|Bdh2|Cel|Cps1|Crat|Dci|Decr1|Drd1a|Echs1|Ehhadh|Enpp7|Etfdh|Faah|Galc|Gba2|Gla|Gm2a|Hacl1|Hadh|Hadha|Hao1|Hexa|Hexb|Hsd17b4|Lep|Lipc|Lipe|Lpin1|Lpl|Naga|Napepld|Peci|Pex13|Pex5|Pex7|Phyh|Pla2g1b|Pla2g2c|Pla2g4a|Pla2g4c|Pla2g4d|Pla2g4e|Pla2g4f|Plcg2|Pld1|Pld2|Pnliprp2|P…
GO:0070085	glycosylation	4.327e-11	Alg1|Alg10b|Alg11|Alg12|Alg13|Alg3|Alg5|Alg6|Alg8|Alg9|Atp4b|B3galnt1|B3galnt2|B3galt1|B3galt2|B3galt4|B3galt5|B3galt6|B3gnt3|B3gnt4|B3gnt5|B3gnt6|B3gnt7|B4galnt1|B4galnt2|Ces2a|Cog3|Cog7|D730048I06Rik|Ddost|Dolk|Dolpp1|Dpm1|Dpm2|Dpm3|Entpd5|Fut10|Fut11|Fut2|Fut4|Fut7|Fut9|Galnt1|Galnt10|Galnt13|Galnt2|Galnt3|Galnt7|Ganab|Gbgt1|Gcnt3|Gfpt1|Gfpt2|Gmppa|Gmppb|Gnptg|Krtcap2|Lmf1|Man2a1|Mgat1|Mgat2|M…
GO:0042157	lipoprotein metabolic process	4.398e-11	Abca1|Alg12|Alg9|Apoa2|Apoa4|Apoa5|Apob|Apobec1|Apoc1|Apoe|Apom|Atg10|Atm|Cd4|Clip3|Cwh43|Dpm1|Dpm2|Dpm3|Gpaa1|Hhat|Lcat|Ldlr|Mttp|Nmt1|Npc1l1|Olr1|Pcsk9|Pgap1|Pgap2|Pgap3|Piga|Pigc|Pigf|Pigh|Pigm|Pigo|Pigp|Pigq|Pigs|Pigv|Pigw|Pigx|Pigy|Pigyl|Pigz|Plaur|Ppara|Ppt1|Zdhhc1|Zdhhc15|Zdhhc17|Zdhhc2|Zdhhc3|Zdhhc7|
GO:0044275	cellular carbohydrate catabolic process	4.472e-11	Adpgk|Agl|Aldob|Aldoc|Bad|Bpgm|Cps1|Dhdh|Dlat|Eno2|Eno3|Eno4|Entpd5|G6pc|G6pdx|Gaa|Gale|Galt|Gba2|Gck|Gla|Glb1|Glyr1|Gpd1|Gpd1l|Gpi1|H6pd|Hibadh|Hk1|Hk2|Hk3|Hkdc1|Ldhb|Ldhc|Lrp5|Miox|Naga|Ogdh|Pdha1|Pdha2|Pdhb|Pfkfb2|Pfkm|Pgam2|Pgd|Pgk2|Pgls|Pgm2|Pklr|Pkm2|Pygb|Pygl|Pygm|Rpe|Rpia|Sord|Taldo1|Tkt|
GO:0043122	regulation of I-kappaB kinase/NF-kappaB cascade	4.547e-11	Adipoq|Atp2c1|BC031181|Bst2|Btrc|Cant1|Card11|Card6|Cc2d1a|Cd36|Chuk|Clec4n|Ctnnb1|Cxxc5|Dab2ip|Ecm1|Ect2|Eda|Eef1d|Fkbp1a|Flna|Gja1|Golt1b|Hmox1|Ikbkb|Il1a|Il1b|Il1rl1|Jub|Lgals1|Lgals9|Litaf|Map3k14|Map3k7|Mavs|Mib2|Mier1|Mtdh|Mul1|Myd88|Ndfip1|Ndfip2|Nek6|Nfkbid|Nlrp12|Nod1|Nod2|Nup62|Otud7b|Park2|Pdcd11|Pim2|Pink1|Plekhg5|Plk2|Ppm1a|Ppp5c|Prkcb|Rbck1|Rhoc|Rhoh|Rnf31|S100a13|S100a4|S100b|Sectm…
GO:0006006	glucose metabolic process	4.626e-11	Adipoq|Adpgk|Aimp1|Akt1|Aldh5a1|Aldob|Aldoc|Atf3|Atf4|Bad|Bpgm|Car5a|Cpt1a|Dcxr|Dlat|Eno2|Eno3|Eno4|Entpd5|Fbp1|Fbp2|G6pc|G6pc2|G6pc3|G6pdx|Galt|Ganc|Gck|Glyr1|Gpd1|Gpd2|Gpi1|H6pd|Hibadh|Hk1|Hk2|Hk3|Hkdc1|Igf2|Igfbp5|Inppl1|Ins1|Ins2|Kcnj11|Ldhb|Ldhc|Lep|Lrp5|Mapk14|Myc|Ogdh|Pck1|Pck2|Pcx|Pdha1|Pdha2|Pdhb|Pdk1|Pdk2|Pdk3|Pdk4|Pfkfb2|Pfkm|Pgam2|Pgd|Pgk2|Pgls|Pgm1|Pgm2|Pgm2l1|Pgm3|Pgm5|Pik3ca|Pik3r1…
GO:0071902	positive regulation of protein serine/threonine kinase activity	4.707e-11	Adam17|Adra2a|Adra2b|Adra2c|Akt1|Arrb1|Avpi1|Axin1|C1qtnf2|Card10|Ccnd1|Ccnd2|Ccnd3|Cd24a|Cd74|Cd81|Cdk5r2|Chrna7|Cspg4|Dab2ip|Dvl2|Dvl3|Edn1|Edn3|Efna1|Egf|Egfr|Epgn|Erbb2|Ercc6|Fcer1a|Fgd4|Fgf10|Frs2|Fzd10|Gab1|Ghrl|Grm1|Grm4|Hspa2|Htr2a|Htr2b|Ikbkg|Il1b|Il1rn|Ilk|Ins2|Insr|Irak1|Itga1|Jub|Kitl|Kras|Lpar1|Lpar2|Lpar3|Madd|Maged1|Map2k3|Map2k4|Map2k7|Map3k1|Map3k11|Map3k4|Map3k5|Map3k7|Mdfi|Mdfi…
GO:0052548	regulation of endopeptidase activity	4.791e-11	Adora2a|Aifm1|Aifm3|Akt2|Apaf1|Bad|Bak1|Bax|Bbc3|Bcl10|Birc5|C6|C9|Casp12|Casp8ap2|Casp9|Cck|Cdkn2a|Cflar|Col4a3|Cstb|Ctgf|Ctla2b|Dap|Dhcr24|Diablo|Dlc1|Eif2ak3|F2r|F3|Fasl|Foxl2|Foxq1|Furin|Gpi1|Gpx1|Hbxip|Herpud1|Hip1|Hrg|Hspa1b|Hspa5|Ifi27l1|Ifnb1|Ift57|Igbp1|Il6|Ints1|Khdc1b|Lxn|Mapk9|Men1|Mgmt|Mtch1|Mul1|Myc|Ngfrap1|Nlrc4|Nlrp12|Nlrp1a|Nlrp2|Nlrp3|Nod1|Nr4a1|Nrd1|P2rx1|Pcid2|Pcsk1n|Pdcd6|Pma…
GO:0006979	response to oxidative stress	4.878e-11	Abcc1|Adam9|Adrbk1|Aldh1a1|Aldh3a2|Anxa1|Apex1|Apoa4|Apoe|Aptx|Aqp1|Arnt|Atox1|Atp7a|Atrn|Axl|Btk|Camk2g|Car3|Casp6|Cat|Ccs|Cd36|Cd38|Chrna4|Cln8|Coq7|Cst3|Cygb|Dgkk|Dhrs2|Epas1|Epx|Ercc1|Ercc2|Ercc3|Ercc6|Ercc8|Etfdh|Fgf8|Fos|Fxn|G6pdx|Gab1|Gclc|Gclm|Gja3|Glrx2|Gpx1|Gpx2|Gpx3|Gpx5|Gpx7|Gpx8|Hdac6|Hmox1|Hp|Idh1|Jak2|Lcn2|Lias|Lonp1|Lrrk2|Mapk8|Mb|Mill2|Mmp2|Mmp9|Mpo|Mt3|Mtf1|Mutyh|Naprt1|Ndufa6|N…
GO:0046165	alcohol biosynthetic process	4.969e-11	Acer2|Acer3|Atf3|Atf4|Atp7a|Car5a|Cmas|Dbh|Ddc|Dolk|Eno2|Fbp1|Fbp2|Fpgt|G6pc|G6pc2|G6pc3|G6pdx|Gata3|Gch1|Gfpt1|Got1|Gpd1|Gpd2|Gpi1|Hdc|Isyna1|Pck1|Pck2|Pcx|Pgam2|Pgd|Pgm3|Pmm1|Pygl|Rbp4|Sds|Sigmar1|Slc6a3|Sord|Sptlc1|Sptlc2|Tgfb2|Th|Tkt|
GO:0046164	alcohol catabolic process	5.062e-11	Adh1|Adh4|Adpgk|Aldob|Aldoc|Bad|Bpgm|Comt|Dbh|Dhdh|Dio2|Dio3|Dlat|Eno2|Eno3|Eno4|Entpd5|G6pdx|Gale|Gck|Glb1|Glyr1|Gpd1|Gpd1l|Gpi1|H6pd|Hao1|Hibadh|Hk1|Hk2|Hk3|Hkdc1|Ldhb|Ldhc|Lrp5|Maoa|Miox|Ogdh|Pdha1|Pdha2|Pdhb|Pfkfb2|Pfkm|Pgam2|Pgd|Pgk2|Pgls|Pgm2|Pklr|Pkm2|Rpe|Rpia|Slc6a3|Sord|Srd5a3|Taldo1|Tkt|Tomt|
GO:0033124	regulation of GTP catabolic process	5.16e-11	Acap1|Acap2|Adap1|Agap1|Agap3|Agfg1|Agfg2|Amph|Arap1|Arap2|Arfgap1|Arfgap2|Arhgap1|Arhgap27|Arhgap6|Arhgef16|Arhgef19|Arl2|Asap3|Bcl6|Ccl11|Ccl24|Chm|Chml|D630037F22Rik|Dab2ip|Dgki|Dock7|Epha2|Fgd1|Foxj1|Fzd10|Gdi1|Git1|Git2|Gmip|Gnao1|Gpr65|Grhl3|Grtp1|Gsk3b|Jub|Mlst8|Mtor|Ndel1|Nf1|Pde6d|Ptk2b|Ptprn2|Rab3gap1|Rabgap1|Rabgap1l|Ralbp1|Ralgapa2|Rap1gap|Rap1gds1|Rasgrp3|Rgs9|Rhog|Rictor|S1pr1|Scrib…
GO:0006576	cellular biogenic amine metabolic process	5.261e-11	Aadat|Aanat|Afmid|Agmat|Agpat6|Aoc2|Apoa2|Apoa4|Atp2b2|Atp7a|Azin1|Bche|Chdh|Chka|Chpt1|Comt|Cyp2d22|Dbh|Ddc|Dhps|Epas1|Etnk1|Etnk2|Fgf7|Gata3|Gch1|Hdc|Hprt|Ido1|Ido2|Kmo|Kynu|Lcat|Lipc|Lpcat2|Lrat|Maoa|Mecp2|Moxd1|Moxd2|Npr1|Park2|Pcyt1a|Pde1b|Pemt|Pla2g15|Pla2g1b|Pla2g5|Pon1|Prg3|Sat2|Slc5a7|Slc6a3|Smox|Sms|Sncaip|Sncb|Spr|Sult1a1|Tgfb2|Th|Tomt|Tph1|Tph2|
GO:0006575	cellular modified amino acid metabolic process	5.366e-11	A2ld1|Aadat|Afmid|Aldh5a1|Asl|Carns1|Ccbl2|Cdo1|Cga|Chdh|Ckm|Ckmt1|Ckmt2|Crym|Csad|Cth|Ctns|Ddah1|Ddah2|Dhps|Dio2|Dio3|Dnmt3a|Dohh|Eif5a|Eif5a2|Folr1|Foxe3|G6pdx|Gamt|Gatm|Gclc|Gclm|Ggt1|Ggt5|Ggt6|Ggt7|Glo1|Gnmt|Gpx1|Gpx3|Gsr|Gss|Gsta4|Gstk1|Gstm1|Gstm3|Gstt1|Gstt2|Gstt3|Gstz1|Hagh|Icmt|Idh1|Ido1|Ido2|Kcnj6|Kmo|Kynu|Mat1a|Mat2a|Mat2b|Med1|Mgst2|Ocln|Oplah|P4ha1|P4ha2|Padi1|Padi2|Padi3|Padi4|Padi6…
GO:0033121	regulation of purine nucleotide catabolic process	5.476e-11	Acap1|Acap2|Adap1|Agap1|Agap3|Agfg1|Agfg2|Aldob|Amph|Arap1|Arap2|Arfgap1|Arfgap2|Arhgap1|Arhgap27|Arhgap6|Arhgef16|Arhgef19|Arl2|Asap3|Bcl6|Casr|Ccl11|Ccl24|Chm|Chml|Cnn3|D630037F22Rik|Dab2ip|Dgki|Dnajc10|Dock7|Epha2|Fgd1|Fgf10|Foxj1|Fzd10|Gdi1|Git1|Git2|Gmip|Gnao1|Gpr65|Grhl3|Grtp1|Gsk3b|Jub|Mlst8|Mtor|Myh6|Myl4|Ndel1|Nf1|Oxa1l|Pde6d|Ptk2b|Ptprn2|Pxk|Rab3gap1|Rabgap1|Rabgap1l|Ralbp1|Ralgapa2|Rap…
GO:0006518	peptide metabolic process	5.59e-11	Ace|Adamts13|Aldh5a1|Bdh2|Cpe|Cth|Ctns|Ece1|Furin|G6pdx|Gclc|Gclm|Ggt1|Ggt5|Ggt6|Ggt7|Glo1|Gpx1|Gpx3|Gsr|Gss|Gsta4|Gstk1|Gstm1|Gstm3|Gstt1|Gstt2|Gstt3|Gstz1|Hagh|Ide|Idh1|Lnpep|Lonp2|Mgst2|Mme|Mmp13|Oplah|Pam|Pcsk1|Pcsk5|Sec11a|Sod2|Spcs1|Spcs2|Tapbp|Thop1|Tpp1|Txnrd3|Xpnpep1|
GO:0030323	respiratory tube development	5.709e-11	Acvr2b|Ada|Adamts2|Aldh1a2|Asah1|Ascl1|Atp7a|Bag6|Bmp4|Bmpr1a|Bmpr2|Cebpa|Celsr1|Cfc1|Cftr|Clcn2|Crh|Ctgf|Ctnnb1|Ctsh|Cux1|Cyp1a2|Dhcr7|Dicer1|Ep300|Epas1|Errfi1|Fgf1|Fgf10|Fgf18|Fgf2|Fgf7|Fgf8|Fgf9|Fgfr1|Fgfr2|Fgfr4|Foxa1|Foxa2|Foxj1|Foxp2|Fzd1|Gata6|Gh|Gli1|Gli2|Gli3|Hes1|Hhex|Hhip|Hoxa5|Hs6st1|Hsd11b1|Ift88|Igf1|Jmjd6|Kdr|Lama1|Lama5|Lif|Lipa|Ltbp3|Man1a2|Man2a1|Meg3|Mgp|Mmp14|Mycn|Nfib|Nkx2-1…
GO:0030324	lung development	5.833e-11	Acvr2b|Ada|Adamts2|Aldh1a2|Asah1|Ascl1|Atp7a|Bag6|Bmp4|Bmpr1a|Bmpr2|Cebpa|Celsr1|Cfc1|Cftr|Clcn2|Crh|Ctgf|Ctnnb1|Ctsh|Cux1|Cyp1a2|Dhcr7|Dicer1|Ep300|Epas1|Errfi1|Fgf1|Fgf10|Fgf18|Fgf2|Fgf7|Fgf8|Fgf9|Fgfr1|Fgfr2|Fgfr4|Foxa1|Foxa2|Foxj1|Foxp2|Fzd1|Gata6|Gh|Gli1|Gli2|Gli3|Hes1|Hhex|Hhip|Hoxa5|Hs6st1|Hsd11b1|Ift88|Igf1|Jmjd6|Kdr|Lama1|Lama5|Lif|Lipa|Ltbp3|Man1a2|Man2a1|Meg3|Mgp|Mmp14|Mycn|Nfib|Nkx2-1…
GO:0070482	response to oxygen levels	5.962e-11	Abat|Acot2|Ada|Adam17|Adam8|Aldh3a1|Aqp1|Arnt|Arnt2|Atm|Birc2|Bmp2|Camk2d|Camk2g|Casp1|Cav1|Cd38|Chrna4|Chrna7|Chrnb2|Cited2|Crhr1|Ddit4|Ece1|Edn1|Ednra|Egln1|Egln2|Egln3|Eng|Ep300|Epas1|Epo|Fosl2|Gata6|Hif3a|Hyou1|Il18|Itpr1|Kcnk3|Kdr|Lct|Lonp1|Mb|Mecp2|Mmp2|Mt3|Narfl|Nf1|Nos2|Oxtr|P2rx2|P2rx3|Pak1|Pdia2|Plat|Plau|Pld2|Pml|Ppara|Prl4a1|Prl8a2|Pygm|Raf1|Ryr1|Scap|Slc2a8|Slc8a1|Smad3|Smad4|Sod2|So…
GO:2000116	regulation of cysteine-type endopeptidase activity	6.098e-11	Adora2a|Aifm1|Aifm3|Akt2|Apaf1|Bad|Bak1|Bax|Bbc3|Bcl10|Birc5|C6|C9|Casp12|Casp8ap2|Casp9|Cck|Cdkn2a|Cflar|Col4a3|Ctgf|Dap|Dhcr24|Diablo|Dlc1|Eif2ak3|F2r|F3|Fasl|Foxl2|Foxq1|Gpi1|Gpx1|Hbxip|Herpud1|Hip1|Hspa1b|Hspa5|Ifi27l1|Ifnb1|Ift57|Igbp1|Il6|Ints1|Khdc1b|Mapk9|Men1|Mgmt|Mtch1|Mul1|Myc|Ngfrap1|Nlrc4|Nlrp12|Nlrp1a|Nlrp2|Nlrp3|Nod1|Nr4a1|P2rx1|Pcid2|Pdcd6|Pmaip1|Pml|Por|Pparg|Pycard|Rag1|Rnf7|Rob…
GO:0046504	glycerol ether biosynthetic process	6.24e-11	Acaca|Acly|Acsl3|Acsl4|Acsl5|Acsl6|Agpat1|Agpat6|Agpat9|Cds1|Dgat2|Elovl1|Elovl2|Elovl3|Elovl4|Elovl5|Elovl6|Elovl7|Fasn|Gnpat|Gpat2|Gpd1|Gyk|Hsd17b12|Lpin1|Lpin2|Lpl|Mogat1|Mogat2|Pck1|Pex7|Pnpla3|Ppap2a|Slc25a1|Tecr|
GO:0008654	phospholipid biosynthetic process	6.388e-11	Abhd5|Acsl5|Acsl6|Agpat1|Agpat4|Agpat5|Agpat6|Agpat9|Alg12|Alg9|Apoa2|Cd81|Cdipt|Cds1|Cds2|Cept1|Chka|Chpt1|Crls1|Cwh43|Dpm1|Dpm2|Dpm3|Ept1|Etnk1|Etnk2|Fgf7|Gpaa1|Gpat2|Hexb|Htr2a|Htr2b|Htr2c|Impa1|Isyna1|Jub|Lcat|Lclat1|Lpcat2|Lpcat2b|Lpcat3|Lpcat4|Lpgat1|Mboat7|Mvd|Mvk|Pcyt1a|Pcyt1b|Pemt|Pgap1|Pgap2|Pgap3|Pgs1|Pi4k2a|Piga|Pigc|Pigf|Pigh|Pigm|Pigo|Pigp|Pigq|Pigs|Pigv|Pigw|Pigx|Pigy|Pigyl|Pigz|Pi…
GO:0042632	cholesterol homeostasis	6.544e-11	Abca1|Abcg1|Abcg5|Abcg8|Angptl3|Apoa2|Apoa4|Apoa5|Apob|Apoe|Cav1|Cav3|Cyp7a1|G6pc|Gpihbp1|Lcat|Ldlr|Ldlrap1|Lipc|Lipg|Lrp5|Mttp|Mylip|Npc1|Npc1l1|Npc2|Nr1h2|Nr1h3|Pcsk9|Plscr3|Scarb1|Slc37a4|
GO:0045444	fat cell differentiation	6.708e-11	1100001G20Rik|Adipoq|Adrb1|Adrb2|Adrb3|Aldh6a1|Arl4a|Cby1|Ccnd1|Cebpa|Cebpb|Cebpd|Ctbp1|Egr2|Eif2ak3|Fgf10|Gpx1|Gsk3b|Id4|Itga6|Klf4|Lama4|Lamb3|Lpin1|Lrg1|Mb|Med1|Mettl8|Mrap|Ncor2|Nipbl|Noc3l|Pparg|Prdm16|Ptgs2|Retn|Rgs2|Runx1t1|Scd1|Selenbp1|Sh2b2|Slc2a4|Socs1|Socs7|Sox8|
GO:0030301	cholesterol transport	6.879e-11	Abca1|Abcg1|Abcg5|Abcg8|Apoa2|Apoa4|Apob|Apoc1|Apoc2|Apoe|Apom|Cav1|Cd36|Cftr|Lcat|Ldlr|Ldlrap1|Lipc|Lipg|Lrp6|Msr1|Npc1|Npc1l1|Npc2|Pnlip|Scarb1|Soat1|Soat2|Stx12|
GO:0030308	negative regulation of cell growth	7.061e-11	Acvrl1|Adipor2|Agt|Ahsg|Apbb1|Arhgap4|Bbc3|Bcl6|Bdkrb1|Bmp10|Bmpr2|Caprin2|Ccdc85b|Ccr5|Cda|Cdhr2|Cdkn1a|Cdkn1b|Cdkn2a|Cdkn2aip|Cdkn2c|Cgref1|Cgrrf1|Crlf3|Cth|Cyp27b1|Dab2|Dab2ip|Dcbld2|Dcun1d3|Dnajb2|Dnajc2|Eaf2|Ei24|Enpp1|Fgf2|Frzb|Gdf2|Gdf9|Gng4|Grem1|Hnf4a|Hspa1b|Il7|Inhba|Mul1|Myl2|Ndufa13|Nf2|Nme6|Nppa|Nppb|Ntn1|Osgin1|Plxna3|Pml|Ppard|Pparg|Ppt1|Prdm4|Psrc1|Ptprj|Rbbp7|Rerg|Rnf6|Rrad|Rtn4|…
GO:0018904	organic ether metabolic process	7.251e-11	Acaca|Acly|Acsl3|Acsl4|Acsl5|Acsl6|Agpat1|Agpat5|Agpat6|Agpat9|Angptl3|Apoa2|Apoa5|Apob|Apobr|Apoc1|Apoe|Apoh|Cat|Cav1|Cav3|Cd36|Cdipt|Cds1|Cps1|Cpt1a|Cyp1a1|Cyp1a2|Dbi|Dgat2|Dgkd|Dgkk|Elovl1|Elovl2|Elovl3|Elovl4|Elovl5|Elovl6|Elovl7|Fasn|G6pc|Gnpat|Gpat2|Gpd1|Gpx1|Gyk|Hsd17b12|Il6st|Insig2|Lipc|Lipe|Lpin1|Lpin2|Lpl|Mogat1|Mogat2|Mttp|Nkx2-3|Pck1|Pcsk9|Pdia2|Pdia3|Pdia4|Pdia5|Pdia6|Pex7|Pnpla2|Pn…
GO:0008286	insulin receptor signaling pathway	7.453e-11	Akt1|Akt2|Bcar1|Eif4ebp1|Eif4ebp2|Foxc2|Foxo1|Foxo4|Foxo6|Grb14|Ins2|Insr|Irs1|Irs2|Phip|Pik3r1|Pik3r2|Pik3r3|Prkcz|Ptpn1|Ptpn2|Ptpra|Rpe65|Sh2b2|Slc2a8|Smarcc1|Socs7|Sorbs1|Srebf1|Stxbp4|Zfp106|
GO:0045834	positive regulation of lipid metabolic process	7.666e-11	Aadac|Abcg1|Abhd5|Acsl5|Acsl6|Adipoq|Adora2b|Agt|Agtr1a|Akt1|Akt2|Angptl3|Anxa1|Apoa2|Apoa4|Apoa5|Apoc2|Apoe|Avp|Avpr1a|C1qtnf2|Cd81|Cdc42|Cpt1a|Cyp17a1|Cyp7a1|Dbi|Fabp1|Fgf1|Ghsr|Hnf4a|Ifng|Il1a|Il1b|Ins2|Irs1|Irs2|Klk1b4|Mapk9|Mid1ip1|Mlxipl|Nr1h2|Nr1h3|Pla2g4a|Pnpla2|Por|Ppara|Pparg|Ppargc1a|Scd1|Sec14l2|Sorbs1|Srebf1|Tgfb1|Tnf|Vav3|
GO:0015718	monocarboxylic acid transport	7.891e-11	Abcb11|Abcc1|Abcc2|Abcc3|Abcd1|Acacb|Ace|Acsl4|Acsl5|Acsl6|Anxa1|Aqp8|Aqp9|Bsg|Cd36|Cpt1a|Cpt2|Crot|Drd3|Fabp1|Fabp2|Kiss1r|Lhcgr|Mip|Nmb|Nmur2|Pla2g5|Plin2|Pparg|Prkaa2|Slc10a1|Slc10a2|Slc17a5|Slc1a4|Slc25a20|Slc26a6|Slc27a2|Slc27a4|Slc27a5|Slc5a6|Slco1a4|Slco1a5|Slco1b2|Slco1c1|Slco2a1|Slco3a1|
GO:0050905	neuromuscular process	8.13e-11	Abr|Adora2a|Agtpbp1|Atp2b2|Bcr|Cdh23|Chrna1|Clic5|Cln3|Cln8|Ctnna2|Drd3|Dvl1|Fabp7|Fxn|Gaa|Gch1|Glra1|Glrb|Gm2a|Grin1|Grin2c|Hexa|Hexb|Hmx3|Hoxc10|Hoxd10|Mecp2|Myo5a|Myo7a|Nbn|Nkx6-2|Park2|Pcdh15|Pex5|Pou4f1|Pou4f2|Pou4f3|Scn1a|Slc1a3|Slc6a3|Tcf15|Tnr|Tpp1|Uchl1|Ush1c|Ush1g|
GO:0042493	response to drug	8.384e-11	Aacs|Abat|Abcb11|Abcb1a|Abcb1b|Abcc1|Abcc2|Abcc3|Abcc4|Abcg2|Abp1|Adam17|Add3|Akr1c6|Alad|Aldh1a1|Aldh3a1|Apobec1|Aqp1|Atg5|Atp1a1|Atp1a3|Atp4a|Bche|Bdnf|Blmh|Bloc1s3|Card9|Casp1|Cd38|Cdk4|Cdkn2a|Creb1|Crot|Cybb|Cyp1a2|Cyp27b1|Cyp2b10|Cyp2d26|Cyp4b1|Dgcr2|Dpyd|Drd1a|Drd3|Ei24|Emx1|Emx2|Ep300|Fos|Fzd1|Gabrg3|Gata6|Gclm|Ggh|Hadh|Hadha|Hdac4|Hiat1|Hiatl1|Htr1b|Htr2a|Htr2b|Htr2c|Igf2|Jun|Kcnj11|Kcnk3…
GO:0009791	post-embryonic development	8.655e-11	Acadm|Aco1|Acvr2b|Aldh5a1|Alx4|Apob|Asl|Bak1|Bax|Bcl11b|Bcl2l11|Bhlhe23|Bmp4|Ccdc47|Cdh23|Cela1|Cfc1|Chst11|Csrnp1|Cyp1a2|Dhcr7|Dlk1|Dscam|Emx1|Ercc1|Ercc2|Etnk2|Fgfr2|Foxp2|Foxp3|Fzd5|Gabrg2|Gdf5|Gnaq|Grk1|Helt|Inppl1|Invs|Ireb2|Itpr1|Klf4|Krtap16-7|Mecom|Mecp2|Meg3|Morc3|Mut|Myo1e|Myo7a|Ndn|Nkx2-3|Nppc|Pnlip|Ppp1r13l|Psen1|Pygo1|Pygo2|Rab3a|Sema3c|Sepp1|Serp1|Serpina7|Sgpl1|Siah1a|Slc37a4|Sod2|…
GO:0050954	sensory perception of mechanical stimulus	8.943e-11	Accn1|Accn3|Aqp4|Atp2b2|Atp6v0a4|Atp6v1b1|Axin1|Barhl1|Bsnd|Cacna1d|Cdh23|Cdkn1b|Chd7|Chrna10|Chrna9|Chrnb2|Clic5|Cntn5|Coch|Col11a2|Crym|Dfna5|Diap1|Fbxo11|Fgfr1|Fyn|Fzd4|Gjb2|Gjb3|Gjb6|Gpr98|Gpx1|Grm7|Hexa|Hexb|Il18|Itga2|Lhfpl5|Loxhd1|Marveld2|Mkks|Mpv17|Mtap1a|Myc|Myo15|Myo1a|Myo6|Myo7a|Nipbl|Otoa|Otof|Otog|Otos|Pcdh15|Pgap1|Pou4f2|Pou4f3|Rab3a|Serpine2|Slc12a2|Slc17a8|Slc1a3|Slc26a5|Sobp|Spn…
GO:0043254	regulation of protein complex assembly	9.252e-11	Actr3b|Add1|Add2|Ahr|Apc|Arf6|Arl2|Arpc1a|Arpc2|Arpc3|Arpc5l|Avil|Cand1|Capg|Capza2|Capza3|Cav1|Cav3|Cck|Ccl11|Ccl24|Cd24a|Cdc42|Cdc42ep5|Cdkn1b|Clip3|Clu|Crbn|Csf2|Ctnnbip1|Dkk1|Dlg1|Eif4ebp1|Eln|Faf1|Fmn1|Foxc2|Gsk3b|Gsn|Hcfc1|Hdac6|Il5|Jmy|Jub|Kank1|Lats1|Map3k1|Mapk8|Mapre1|Mlst8|Mtap1b|Mtor|Napa|Napb|Nck2|Nckap1l|Nkx2-5|ORF19|Paxip1|Pfn1|Pfn2|Pink1|Plek|Ppp2r5b|Prex1|Prkcz|Psrc1|Ralb|Rasa1|R…
GO:0008203	cholesterol metabolic process	9.582e-11	Abca1|Abca2|Abcg1|Akr1d1|Angptl3|Apoa2|Apoa4|Apob|Apobr|Apoc1|Apoe|Apof|Cat|Cebpa|Cel|Cftr|Ch25h|Cln6|Cln8|Cubn|Cyp27a1|Cyp39a1|Cyp46a1|Cyp51|Cyp7a1|Cyp7b1|Dhcr24|Dhcr7|Ebp|Fdxr|Fech|G6pdx|Hdlbp|Hmgcr|Hmgcs2|Hsd17b7|Il4|Insig2|Lcat|Ldlr|Ldlrap1|Lep|Lepr|Lipc|Lipe|Lrp5|Mbtps1|Mttp|Mvd|Mvk|Npc1l1|Nsdhl|Pcsk9|Pctp|Pmvk|Pon1|Prkaa1|Prkaa2|Saa1|Sc5d|Scap|Scarb1|Soat1|Soat2|Sqle|Srebf1|Srebf2|Tm7sf2|Tn…
GO:0032147	activation of protein kinase activity	9.937e-11	Acvr2b|Adam9|Adcy1|Adcy2|Adcy3|Adcy4|Adcy6|Adcy7|Adcy8|Adcy9|Adora1|Adora2a|Adra2a|Adra2b|Adra2c|Axin1|Bdkrb1|Bmp4|Calca|Camkk1|Card10|Cartpt|Ccdc88a|Cck|Cerk|Cish|Clspn|Dgka|Dgke|Dgkg|Dgkq|Dgkz|Dlg1|Edn1|Edn2|Ednra|Egf|Egfr|Ercc6|F2r|Fgf2|Gadd45b|Gadd45g|Grm1|Grm5|Hcrt|Htr1b|Htr2b|Ikbkg|Il2|Ins2|Insr|Irak1|Itgb3|Jak2|Kiss1r|Lamtor2|Lamtor3|Lrp1|Lrrk2|Map3k1|Map3k11|Map3k13|Map3k7|Mapkbp1|Nrg1|Nr…
GO:0007605	sensory perception of sound	1.032e-10	Accn1|Aqp4|Atp2b2|Atp6v0a4|Atp6v1b1|Axin1|Barhl1|Bsnd|Cacna1d|Cdh23|Cdkn1b|Chd7|Chrna10|Chrna9|Chrnb2|Clic5|Cntn5|Coch|Col11a2|Crym|Dfna5|Diap1|Fbxo11|Fgfr1|Fzd4|Gjb2|Gjb3|Gjb6|Gpr98|Gpx1|Grm7|Hexa|Hexb|Lhfpl5|Loxhd1|Marveld2|Mkks|Mpv17|Mtap1a|Myc|Myo15|Myo1a|Myo6|Myo7a|Nipbl|Otoa|Otof|Otog|Otos|Pcdh15|Pgap1|Pou4f2|Pou4f3|Slc12a2|Slc17a8|Slc1a3|Slc26a5|Sobp|Spnb4|Spry2|Strc|Tbx1|Tecta|Tectb|Thrb|…
GO:0010876	lipid localization	1.073e-10	1110014N23Rik|Abca1|Abca4|Abca7|Abcc1|Abcc2|Abcd1|Abcg1|Abcg5|Abcg8|Acacb|Ace|Acsl4|Acsl5|Acsl6|Acvr1c|Angptl3|Anxa1|Apoa2|Apoa4|Apoa5|Apob|Apobr|Apoc1|Apoc2|Apoc4|Apoe|Apof|Apoh|Apom|Atp10a|Atp10d|Atp11a|Atp11c|Atp8a1|Atp8a2|Atp8b2|Atp8b3|Atp8b5|Atp9b|B4galnt1|Cav1|Cd36|Cftr|Cidea|Col4a3bp|Cpt1a|Cpt2|Crot|Drd3|Enpp1|Fabp1|Fabp2|Fzd4|Gltp|Gltpd1|Gltpd2|Gm2a|Gpihbp1|Gulp1|Hdlbp|Hexa|Hexb|Il1b|Inhb…
GO:0048193	Golgi vesicle transport	1.118e-10	1190002N15Rik|Ap1b1|Ap1g1|Ap1m1|Ap1m2|Ap1s1|Arcn1|Arfgap1|Arrb1|Bet1|Bloc1s1|Bloc1s3|Blzf1|Clint1|Cltc|Cno|Cog2|Cog3|Cog4|Cog5|Cog7|Copa|Copb1|Copb2|Cope|Copg|Copg2|Copz1|Cux1|D230025D16Rik|Dnajc6|Dtnbp1|Ergic1|Gbf1|Gcc2|Golga5|Gosr1|Kif1c|Krt18|Lman1|Lmf1|Napa|Nbea|Nrbp1|Optn|Pacs1|Plcb3|Pldn|Prkci|Pum1|Rab1|Rab31|Rab6|Rer1|Sar1b|Scyl1|Sec13|Sec22a|Sec22b|Sec23a|Sec23b|Sec24a|Sec24c|Sec24d|Sec31…
GO:0006869	lipid transport	1.167e-10	1110014N23Rik|Abca1|Abca4|Abca7|Abcc1|Abcc2|Abcd1|Abcg1|Abcg5|Abcg8|Acacb|Ace|Acsl4|Acsl5|Acsl6|Anxa1|Apoa2|Apoa4|Apoa5|Apob|Apobr|Apoc1|Apoc2|Apoc4|Apoe|Apof|Apoh|Apom|Atp10a|Atp10d|Atp11a|Atp11c|Atp8a1|Atp8a2|Atp8b2|Atp8b3|Atp8b5|Atp9b|Cav1|Cd36|Cftr|Col4a3bp|Cpt1a|Cpt2|Crot|Drd3|Fabp1|Fabp2|Fzd4|Gltp|Gltpd1|Gltpd2|Gm2a|Gpihbp1|Gulp1|Hdlbp|Inhba|Kcnn4|Kiss1r|Lbp|Lcat|Ldlr|Ldlrap1|Lhcgr|Lipc|Lip…
GO:0010952	positive regulation of peptidase activity	1.22e-10	Acrbp|Aifm1|Aifm3|Apaf1|Bak1|Bax|Bbc3|Bcl10|C6|C9|Casp12|Casp8ap2|Casp9|Cav1|Cck|Cdkn2a|Col4a3|Ctgf|Dap|Diablo|Dlc1|Eif2ak3|F2r|F3|Fasl|Fbln1|Fn1|Foxl2|Foxq1|Hip1|Ifi27l1|Ifnb1|Ift57|Khdc1b|Mapk9|Men1|Mmp25|Mtch1|Mul1|Myc|Nlrc4|Nlrp1a|Nlrp2|Nlrp3|Nod1|P2rx1|Pcolce|Pcolce2|Pdcd6|Pmaip1|Pml|Pparg|Psme1|Psme3|Pycard|Rnf7|Robo1|Rps3|Sfrp2|Siva1|Slc11a2|Smad3|Sox7|Terf1|Tnf|Tnfrsf10b|Tnfsf15|Trp53|Uac…
GO:0071496	cellular response to external stimulus	1.278e-10	Abca1|Adora2b|Aes|Alb|Aqp1|Aqp2|Asgr1|Asns|Atg12|Atg13|Atg16l1|Atg3|Atg4b|Atg4c|Atg5|Atg9a|Atg9b|Axl|Becn1|Cartpt|Cdkn1a|Cdkn2b|Cln3|Cnn2|Ctsd|Dap|Fos|Fosl1|Foxa3|Gas6|Gck|Gsdmd|Hdac6|Hrk|Hspa5|Itga6|Jun|Kif26a|Map1lc3a|Mll5|Mmp9|Myocd|Nuak2|Nudt1|Ogt|P2rx7|Pcsk9|Pik3c3|Ppan|Psen1|Rara|Rptor|Rxrb|Sfrp2|Sipa1|Slc1a2|Slc2a1|Slc39a4|Slc39a5|Sox9|Srebf1|Stra8|Tnrc6a|Trp53|Vdr|Wipi2|Wrn|
GO:0006479	protein methylation	1.342e-10	2810422O20Rik|4833442J19Rik|Ash2l|Btg1|Btg2|Cxxc1|Dot1l|Dpy30|Eed|Ehmt1|Ehmt2|Etf1|Ezh2|Fbxo11|Gspt1|Hemk1|Icmt|Ilf3|Lcmt1|Lcmt2|Mecp2|Men1|Mepce|Mettl11a|Mll1|Mll2|Mll3|Mll5|Mtr|N6amt1|Nsd1|Paxip1|Prdm9|Prmt1|Prmt10|Prmt3|Prmt5|Prmt6|Prmt7|Prmt8|Rab3b|Rab3d|Rab6|Rbbp5|Satb1|Setd1b|Setd2|Setd6|Setd7|Setd8|Setdb2|Smyd2|Suv39h2|Suv420h1|Suv420h2|Suz12|Wbp7|Wdr5|Wdr82|Wdr92|Whsc1|Whsc1l1|
GO:0006488	dolichol-linked oligosaccharide biosynthetic process	1.412e-10	Alg1|Alg10b|Alg11|Alg12|Alg13|Alg3|Alg5|Alg6|Alg8|Alg9|Dolk|Dolpp1|Dpm1|Dpm2|Dpm3|Gfpt1|Gfpt2|Gmppa|Gmppb|Mpi|Pgm3|Pmm1|Srd5a3|Uap1|
GO:0006487	protein N-linked glycosylation	1.491e-10	Alg1|Alg10b|Alg11|Alg12|Alg13|Alg3|Alg5|Alg6|Alg8|Alg9|D730048I06Rik|Ddost|Dolk|Dolpp1|Dpm1|Dpm2|Dpm3|Entpd5|Ganab|Gfpt1|Gfpt2|Gmppa|Gmppb|Gnptg|Krtcap2|Man2a1|Mgat1|Mgat2|Mgat3|Mpi|Pgm3|Pmm1|Pomgnt1|Prkcsh|Rpn2|Serpina1b|Srd5a3|Stt3b|Uap1|
GO:0006486	protein glycosylation	1.578e-10	Alg1|Alg10b|Alg11|Alg12|Alg13|Alg3|Alg5|Alg6|Alg8|Alg9|Atp4b|B3galnt1|B3galnt2|B3galt1|B3galt2|B3galt4|B3galt5|B3galt6|B3gnt3|B3gnt4|B3gnt5|B3gnt6|B3gnt7|B4galnt2|Ces2a|Cog3|Cog7|D730048I06Rik|Ddost|Dolk|Dolpp1|Dpm1|Dpm2|Dpm3|Entpd5|Fut10|Fut11|Fut2|Fut4|Fut7|Fut9|Galnt1|Galnt10|Galnt13|Galnt2|Galnt3|Galnt7|Ganab|Gcnt3|Gfpt1|Gfpt2|Gmppa|Gmppb|Gnptg|Krtcap2|Lmf1|Man2a1|Mgat1|Mgat2|Mgat3|Mpi|Ogt|Pg…
GO:0006888	ER to Golgi vesicle-mediated transport	1.677e-10	Bet1|Cog3|Ergic1|Gosr1|Lman1|Lmf1|Nrbp1|Rab1|Sar1b|Sec13|Sec22a|Sec22b|Sec23a|Sec23b|Sec24a|Sec24c|Sec24d|Sec31a|Spast|Trappc1|Trappc2l|Trappc3|Trappc4|Ykt6|
GO:0046034	ATP metabolic process	1.789e-10	2310067B10Rik|Abca2|Abca4|Abca8b|Abcb1a|Abcc1|Abcc3|Abcc6|Abcg5|Abcg8|Actc1|Ak3|Ak5|Atp10a|Atp10d|Atp11a|Atp11c|Atp12a|Atp13a1|Atp13a2|Atp13a3|Atp13a5|Atp1a1|Atp1a2|Atp1a3|Atp1a4|Atp1b2|Atp1b3|Atp1b4|Atp2a1|Atp2a2|Atp2a3|Atp2b2|Atp2c1|Atp2c2|Atp4a|Atp4b|Atp5a1|Atp5b|Atp5d|Atp5e|Atp5g3|Atp5j|Atp5j2|Atp5k|Atp5s|Atp6v0a4|Atp6v0b|Atp6v0d1|Atp6v1a|Atp6v1b2|Atp6v1c1|Atp6v1c2|Atp6v1e1|Atp6v1e2|Atp6v1g2|…
GO:0010038	response to metal ion	1.916e-10	Aanat|Abat|Abcb6|Abcc8|Aco1|Adam9|Alad|Aldob|Alox5ap|Anxa7|Apobec1|Aqp1|Aqp2|Aqp9|Atp12a|Atp7a|Cacna1g|Casp6|Casr|Cav1|Cdk4|Cdkn1b|Cebpa|Clic4|Cnga3|Cp|Cuta|Cybrd1|Cyp27b1|D2hgdh|Egfr|Entpd6|Ep300|Fas|Fga|Fgb|Fgg|Fos|Fosb|Fxn|Gatm|Gdi1|Ggh|Gipr|Gpx1|Gsn|Gss|Haao|Htr2b|Hvcn1|Id2|Il1a|Itpr3|Jun|Junb|Jund|Kcnmb1|Kcnmb2|Kcnmb3|Kcnmb4|Khk|Krt10|Lcat|Lct|Mapk8|Mapk9|Mnat1|Mt2|Mt4|Mtf1|Myog|Ncam1|Nedd4l…
GO:0006417	regulation of translation	2.064e-10	Abcf1|Aco1|Akt1|Aplp1|Barhl2|Bcl3|Caprin1|Caprin2|Cdk4|Cirbp|Cpeb1|Cpeb2|Ctif|Dazl|Ddx25|Eefsec|Eif2a|Eif2ak1|Eif2ak3|Eif2b1|Eif2b3|Eif2b4|Eif2b5|Eif2c1|Eif2c2|Eif2c3|Eif2c4|Eif3b|Eif3k|Eif4a3|Eif4e|Eif4e2|Eif4e3|Eif4ebp1|Eif4ebp2|Eif4g1|Eif4g2|Eif4g3|Eif5a2|Eif5b|Ep300|Fam129a|Fmr1|Gatc|Igf1|Igf2bp1|Igf2bp2|Igf2bp3|Igfbp5|Il6|Impact|Ireb2|Itga2|Krt7|Lin28a|Lsm14a|Lsm14b|Mapk1|Mif4gd|Mknk1|Mknk2|…
GO:0006814	sodium ion transport	2.236e-10	2010001E11Rik|2010110P09Rik|AI317395|Accn1|Accn2|Accn3|Accn4|Accn5|Atp1a1|Atp1a2|Atp1a3|Atp1a4|Atp1b2|Atp1b3|Atp1b4|Atp4b|Catsper3|Catsper4|Fxyd2|Hcn1|Hcn2|Hcn4|Nalcn|Nhedc2|Prss30|Scn10a|Scn11a|Scn1a|Scn1b|Scn2a1|Scn2b|Scn3b|Scn4a|Scn4b|Scn5a|Scn8a|Scnn1a|Scnn1b|Scnn1g|Slc10a1|Slc10a2|Slc10a5|Slc10a6|Slc10a7|Slc12a1|Slc12a2|Slc12a3|Slc12a4|Slc12a5|Slc12a7|Slc13a2|Slc13a3|Slc13a5|Slc17a1|Slc17a2|…
GO:0046460	neutral lipid biosynthetic process	2.439e-10	Acaca|Acly|Acsl3|Acsl4|Acsl5|Acsl6|Agpat1|Agpat6|Agpat9|Cds1|Dgat2|Elovl1|Elovl2|Elovl3|Elovl4|Elovl5|Elovl6|Elovl7|Fasn|Gpat2|Gpd1|Gyk|Hsd17b12|Lpin1|Lpin2|Lpl|Mogat1|Mogat2|Pck1|Pnpla3|Ppap2a|Slc25a1|Tecr|
GO:0050996	positive regulation of lipid catabolic process	2.683e-10	Aadac|Abhd5|Acsl5|Akt2|Angptl3|Apoa2|Apoa4|Apoa5|Apoc2|Cpt1a|Fabp1|Il1b|Irs1|Irs2|Pnpla2|
GO:0006457	protein folding	2.981e-10	A830007P12Rik|Aip|Aipl1|Apoa2|Bag1|C80913|Calr3|Canx|Cct2|Cct3|Cct5|Cct6a|Cct7|Cd74|Chordc1|Cwc27|Dnaja1|Dnaja2|Dnaja4|Dnajb1|Dnajb11|Dnajb14|Dnajb2|Dnajb3|Dnajb4|Dnajb5|Dnajb7|Dnajb8|Dnajb9|Dnajc10|Dnajc11|Dnajc12|Dnajc14|Dnajc16|Dnajc18|Dnajc22|Dnajc24|Dnajc27|Dnajc3|Dnajc4|Dnajc5b|Dnajc7|Dnajc8|Edem1|Edem2|Edem3|Entpd5|Ero1lb|Erp44|Fkbp10|Fkbp14|Fkbp15|Fkbp1a|Fkbp1b|Fkbp2|Fkbp3|Fkbp5|Fkbp6|Fkb…
GO:0046889	positive regulation of lipid biosynthetic process	3.354e-10	Abcg1|Acsl5|Acsl6|Adora2b|Agt|Akt1|Anxa1|Apoa4|Apoa5|Apoc2|Avp|Avpr1a|Cyp17a1|Cyp7a1|Dbi|Fgf1|Hnf4a|Ifng|Il1a|Mapk9|Mid1ip1|Mlxipl|Nr1h2|Nr1h3|Pla2g4a|Por|Sec14l2|Sorbs1|Srebf1|Tnf|
GO:0046890	regulation of lipid biosynthetic process	3.833e-10	Abcg1|Acadl|Acadvl|Acsl5|Acsl6|Adora2b|Agt|Akr1c18|Akt1|Anxa1|Apoa4|Apoa5|Apob|Apoc1|Apoc2|Apoe|Atp1a1|Avp|Avpr1a|Brca1|Cyp17a1|Cyp7a1|Dbi|Dhcr7|Dhh|Dkk3|Fgf1|Fgf15|Hnf4a|Hrh1|Ifng|Il1a|Insig2|Lep|Mapk9|Mid1ip1|Mlxipl|Nr1h2|Nr1h3|Nr3c1|Pdgfa|Pdgfb|Pla2g4a|Por|Prox1|Scap|Sec14l2|Sf1|Sorbs1|Srebf1|Star|Thrsp|Tnf|Trib3|Tspo|Wdtc1|
GO:0030879	mammary gland development	4.472e-10	Agpat6|Aprt|Ar|Areg|Atp2b2|Bcl2l11|Bmp4|Brca2|Bsx|Btrc|Cav1|Ccl11|Ccnd1|Cdo1|Cebpb|Chuk|Creb1|Csf1|Ddr1|Egf|Eif2ak3|Elf3|Elf5|Esr1|Fgf10|Fgf2|Fgfr2|Foxb1|Frzb|Ghrhr|Gli2|Gli3|Hoxa5|Hoxb9|Hoxd9|Id2|Igf1|Igf1r|Igfbp5|Irs1|Irs2|Jak2|Lrp5|Lrp6|Med1|Ncoa3|Nme1|Notch4|Nr3c1|Nrg3|Ntn1|Pax3|Pgr|Phb2|Pml|Prl|Prlr|Pthlh|Robo1|Rxfp1|Scrib|Sfrp4|Slc12a2|Slc6a3|Slit2|Src|Stat5a|Stat5b|Tbx2|Tbx3|Tcfap2c|Tgfa|T…
GO:0031331	positive regulation of cellular catabolic process	5.366e-10	Aadac|Abhd5|Acsl5|Adam8|Adam9|Adra1b|Adra2a|Akt1|Akt2|Apoa4|Apoa5|Apoc2|Apoe|Atg14|Axin1|Becn1|Btg2|Cpt1a|Csnk1e|Dab2|Dnajb2|Fabp1|Gck|Gclc|Hspbp1|Ifng|Igf1|Il1b|Ins2|Insr|Irs1|Irs2|Mlxipl|Mtdh|Nrd1|Nub1|Pacsin3|Pim2|Plk1|Pnpla2|Prickle1|Psmd10|Rchy1|Sh3d19|Smad7|Taf1|Tlr9|Tnf|Trib1|Trib2|Trib3|Ube2v2|Usp5|Zfp36|
GO:0045785	positive regulation of cell adhesion	6.708e-10	A930038C07Rik|Abi3bp|Adam9|Apc|Calca|Ccdc80|Ccr5|Cd24a|Cd36|Cdh13|Chrd|Cited2|Col8a1|Csf1|Cx3cl1|Cyth3|Dmp1|Ecm2|Edil3|Egfl6|Egflam|Emilin1|Erbb2|Fgf1|Foxc2|Fstl3|Gsk3b|Hsd17b12|Ifng|Il12a|Il12b|Ilk|Itga2|Itga3|Itga5|Itga6|Itgb1|Kdr|Kif26b|L1cam|Ldb1|Lgals1|Myo10|Nckap1l|Npy2r|Nrg1|Pld2|Plekha2|Podxl|Ppap2b|Prkcz|Ptk2|Rell2|Saa1|Sdc4|Selp|Smad3|Smad7|Smoc1|Smoc2|Spp1|Src|Tdgf1|Tek|Tgfb2|Tgm2|Thbs…
GO:0042537	benzene-containing compound metabolic process	8.943e-10	Aoc2|Atp7a|Cga|Comt|Crym|Cyp1a1|Cyp1a2|Cyp2d22|Cyp2f2|Cyp4b1|Dbh|Ddc|Dio2|Dio3|Epas1|Foxe3|Gata3|Gch1|Gstm4|Hdc|Hprt|Kcnj6|Kynu|Maoa|Med1|Moxd1|Moxd2|Npr1|Park2|Reln|Slc6a3|Slco4a1|Sncaip|Sncb|Spr|Sult1a1|Sult1b1|Tgfb2|Th|Tomt|Ugt2b1|
GO:0009311	oligosaccharide metabolic process	1.342e-09	Alg1|Alg10b|Alg11|Alg12|Alg13|Alg3|Alg5|Alg6|Alg8|Alg9|B3galnt1|B3galt1|B3galt2|Ctbs|Dolk|Dolpp1|Dpm1|Dpm2|Dpm3|Ganab|Gfpt1|Gfpt2|Gla|Gm2a|Gmppa|Gmppb|Gnptg|Hexb|Lalba|Man2a1|Mgat2|Mogs|Mpdu1|Mpi|Naga|Pgm3|Pmm1|Prkcsh|Srd5a3|Treh|Uap1|
GO:0009312	oligosaccharide biosynthetic process	2.683e-09	Alg1|Alg10b|Alg11|Alg12|Alg13|Alg3|Alg5|Alg6|Alg8|Alg9|B3galnt1|B3galt1|B3galt2|Dolk|Dolpp1|Dpm1|Dpm2|Dpm3|Gfpt1|Gfpt2|Gmppa|Gmppb|Lalba|Mgat2|Mpdu1|Mpi|Pgm3|Pmm1|Srd5a3|Uap1|
GO:0035023	regulation of Rho protein signal transduction	8.491e-05	Abr|Adra1b|Als2cl|Arap1|Arhgap27|Arhgef1|Arhgef10|Arhgef10l|Arhgef15|Arhgef16|Arhgef17|Arhgef18|Arhgef19|Arhgef2|Arhgef25|Arhgef3|Arhgef38|Arhgef4|Arhgef6|Arhgef7|Arhgef9|Arrb1|Bcl6|Bcr|Ccl11|Ccl24|Cul3|Dlc1|Dock7|E130306D19Rik|Ect2|Epha2|Farp2|Fgd1|Fgd2|Fgd3|Fgd4|Fgd5|Fgd6|Foxj1|Fzd10|Gmip|Gpr55|Gpr65|Grhl3|Gsk3b|Kalrn|Kctd13|Lpar1|Lpar2|Mcf2l|Mlst8|Mtor|Ndel1|Ngef|Obscn|Plekhg2|Plekhg3|Plekhg5|…
GO:0033344	cholesterol efflux	8.545e-05	Abca1|Abcg1|Abcg5|Abcg8|Apoa2|Apoa4|Apoc1|Apoc2|Apoe|Apom|Cav1|Npc1|Npc2|Scarb1|Soat1|Soat2|Stx12|
GO:0051348	negative regulation of transferase activity	8.599e-05	Abl1|Adora2a|Akt1|Akt1s1|Apc|Apoe|Bmp4|Bmp7|Cav1|Cav3|Cblc|Cdk5rap1|Cdkn1a|Cdkn1b|Cdkn1c|Cdkn2a|Chordc1|Cln8|Dab2ip|Dbndd2|Dnajc3|Drd1a|Drd5|Dusp1|Dusp10|Dusp19|Dusp2|Dusp3|Dusp6|Dusp7|Dusp8|Dusp9|Dvl1|Errfi1|Fgfr1op|Gadd45a|Gadd45b|Gadd45g|Gckr|Gnaq|Gsk3b|Hexim2|Hipk3|Hmgcr|Ibtk|Il1b|Il6|Ilk|Inppl1|Irak3|Irs2|Jub|Lats1|Lats2|Lax1|Lrp5|Lrp6|Men1|Mllt1|Nf1|Nf2|Nprl2|Nr2f2|Nup62|Pdpk1|Pif1|Pkia|Pki…
GO:0019320	hexose catabolic process	8.655e-05	Adpgk|Aldob|Aldoc|Bad|Bpgm|Dlat|Eno2|Eno3|Eno4|Entpd5|G6pdx|Gale|Gck|Glb1|Glyr1|Gpi1|H6pd|Hibadh|Hk1|Hk2|Hk3|Hkdc1|Ldhb|Ldhc|Lrp5|Ogdh|Pdha1|Pdha2|Pdhb|Pfkfb2|Pfkm|Pgam2|Pgd|Pgk2|Pgls|Pgm2|Pklr|Pkm2|Rpe|Rpia|Taldo1|Tkt|
GO:0033044	regulation of chromosome organization	8.711e-05	Acd|Arrb1|Axin2|Bcor|Brd7|Bub1|Cdca5|Cenpv|Ctcf|Ctnnb1|Ercc1|Ercc4|Foxp3|Fshr|Jarid2|Lpin1|Mecp2|Men1|Mll1|Msx3|Myc|Myocd|Nipbl|Nos1|Ogt|Pax5|Paxip1|Pif1|Pml|Pot1a|Pou5f1|Recql4|Rnf4|Srebf1|Taf7|Tal1|Terf1|Terf2|Terf2ip|Tgfb1|Tinf2|Tlk1|Tnks|Trp53|Ube2b|Ube2n|Wapal|
GO:0019882	antigen processing and presentation	8.768e-05	Ap3b1|Ap3d1|Azgp1|Bag6|Cd1d1|Cd74|Ctse|Fcer1g|Fcgr1|Fcgr2b|Fcgr3|Fcgrt|H2-Ab1|H2-DMa|H2-DMb2|H2-Eb1|H2-Eb2|H2-M3|H2-Oa|H2-Ob|H2-Q10|H2-T3|Hfe|Icam1|Ifi30|Ifng|March1|March8|Mr1|Procr|Psmb8|Psmb9|Psme1|Relb|Slc11a1|Tap1|Tap2|Tapbp|Tapbpl|Unc93b1|
GO:0010720	positive regulation of cell development	8.826e-05	Ace|Akap5|Anapc2|Arhgdia|Arhgef1|Ascl1|Aspa|Axin2|Bambi|Bcl9l|Bdnf|Bex1|Bmp2|Caprin1|Caprin2|Cdh4|Ctnnb1|Cxcl12|Dct|Dicer1|Disc1|Dixdc1|Dll3|Dscam|Ep300|Faim|Fxn|Gdnf|Gfap|Gh|Golga2|Grm5|Hdac2|Hoxa11|Hoxd11|Il6st|Ilk|Kdr|Lif|Lig4|Lyn|Mapk9|Met|Metrn|Mtap1b|Ndel1|Ngf|Ngfr|Nkx2-2|Nkx6-1|Nkx6-2|Notch1|Nptn|Ntf3|Ntn1|Ntrk3|Numbl|Olig2|Otp|Pax6|Pde5a|Pias2|Plxnb1|Plxnb2|Pparg|Prpf19|Ptk2|Ptpra|Ptprf|R…
GO:0006637	acyl-CoA metabolic process	8.884e-05	Acadsb|Acnat2|Acot1|Acot10|Acot12|Acot2|Acot4|Acot5|Acot8|Acot9|Acsm4|Agpat6|Baat|Ces1d|Dbt|Ehhadh|Gcdh|Hmgcl|Hnf4a|Oxsm|Slc27a3|
GO:0001666	response to hypoxia	8.943e-05	Abat|Acot2|Ada|Adam17|Adam8|Aldh3a1|Aqp1|Arnt|Arnt2|Atm|Birc2|Bmp2|Camk2d|Camk2g|Casp1|Cav1|Cd38|Chrna4|Chrna7|Chrnb2|Cited2|Crhr1|Ddit4|Ece1|Edn1|Ednra|Egln1|Egln2|Egln3|Eng|Ep300|Epas1|Epo|Fosl2|Gata6|Hif3a|Hyou1|Il18|Itpr1|Kcnk3|Kdr|Lct|Lonp1|Mb|Mecp2|Mmp2|Mt3|Narfl|Nf1|Nos2|P2rx2|P2rx3|Pak1|Pdia2|Plat|Plau|Pld2|Pml|Ppara|Prl4a1|Prl8a2|Pygm|Raf1|Ryr1|Scap|Slc2a8|Slc8a1|Smad3|Smad4|Sod3|Sox4|Tg…
GO:0007589	body fluid secretion	9.003e-05	Agpat6|Agr2|Anxa2|Aprt|Aqp5|Atp2b2|Cav1|Cckar|Ccnd1|Cdo1|Cel|Chuk|Copa|Creb1|Edn1|Eif2ak3|Fgf10|Foxb1|Ghrhr|Guca2b|Kcnn4|Med1|Nme1|Prl|Prlr|Rab14|Slc6a3|Stat5a|Stat5b|Trp73|Ucn|Vdr|Vegfa|Xdh|
GO:0006913	nucleocytoplasmic transport	9.064e-05	Aaas|Adam10|Akap13|Akt1|Ankrd54|Anp32a|Axin1|Bcl3|Bcl6|Camk1|Cchcr1|Cdk5|Cep57|Cry2|Ddx25|Ddx39|Ddx39b|Drd1a|Eif5a|F2r|Fgf2|Fgf9|Fyttd1|Gckr|Gle1|Gsk3b|Hhex|Hspa9|Ifng|Il20|Ipo13|Ipo4|Ipo5|Ipo9|Jak2|Jun|Kpna1|Kpna3|Kpna4|Kpna6|Kpnb1|Lsg1|Mapk1|Mlx|Mlxip|Ncbp1|Nfkbia|Nmd3|Nop58|Nup107|Nup133|Nup155|Nup160|Nup214|Nup54|Nupl1|Nutf2|Nxf2|Nxf3|Nxt1|Olfr412|Oprd1|Pabpn1|Phax|Phip|Pik3r1|Pml|Pola2|Prick…
GO:0007626	locomotory behavior	9.126e-05	1190005F20Rik|Abat|Adam22|Adora2a|Adra1b|Apba1|Arrb2|Asl|Astn1|Atp1a2|Atp1a3|Atp2b2|Atp7a|Avp|Axin1|Bsx|Cacna1e|Cacnb4|Calb1|Cdh23|Celsr1|Chd7|Chl1|Chrna4|Chrnb2|Chrnb4|Cln6|Cln8|Cnp|Cntn2|Cstb|Cxcl12|Dab1|Dbh|Dlg4|Dmbx1|Drd1a|Drd3|Dscam|Efnb3|Epha4|Eps8|Fig4|Fxn|Fzd4|Gaa|Glra1|Glrb|Gnao1|Gng7|Grin1|Grin2c|Grm1|Grm5|Grm6|Hexa|Hexb|Hoxb8|Hoxd10|Hoxd9|Htra2|Kcnj10|Klhl1|Lgi4|Mecp2|Myo15|Myo5a|Myo6|…
GO:0043648	dicarboxylic acid metabolic process	9.188e-05	Aadat|Acmsd|Acot4|Aldh5a1|Ccbl2|Cs|Dld|Dlst|Fh1|Gad2|Got1|Gpt2|Grhpr|Haao|Idh1|Idh3a|Idh3g|Kynu|Mdh1b|Mdh2|Me1|Me2|Me3|Ogdh|Pah|Pck1|Pck2|Pcx|Sdha|Sdhb|Stat5a|Stat5b|Sucla2|Suclg1|Tat|
GO:0010498	proteasomal protein catabolic process	9.252e-05	Amfr|Anapc1|Anapc10|Anapc2|Anapc4|Anapc5|Anapc7|Arrb1|Arrb2|Birc2|Bub3|Ccnf|Cd2ap|Cdc16|Cdc20|Cdc27|Cdc34|Cdk1|Crbn|Cul1|Cul3|Ddb1|Derl1|Derl2|Dnajb2|Dnajb9|Dnajc10|Edem1|Edem3|Ercc8|Erlec1|Erlin1|Erlin2|Fbxl5|Fbxo2|Fbxo31|Fbxo4|Fbxo6|Fbxw11|Fbxw7|Foxred2|Fzr1|H47|Hectd3|Jkamp|Kctd13|Klhl20|Mad2l1|Man1b1|Nhlrc1|Os9|Pcbp2|Psma1|Psma2|Psma6|Psma7|Psma8|Psmb10|Psmb11|Psmb3|Psmb4|Psmb6|Psmb7|Psmb8|Ps…
GO:0006081	cellular aldehyde metabolic process	9.316e-05	Adh1|Adh4|Adh5|Agxt|Akr1a4|Aldh1a2|Aldh1a3|Aldh3a1|Aldh3a2|Aldh3b1|Aldh8a1|Aldh9a1|Bco2|Dao|Dhrs4|Glo1|Gpi1|Grhpr|Hao1|Idh1|Kdm3a|Rbp4|Rpe65|Sdr16c5|Taldo1|
GO:0009309	amine biosynthetic process	9.381e-05	Aanat|Acadm|Adi1|Agmat|Agxt|Aldh18a1|Aldh4a1|Apip|Asl|Asns|Asnsd1|Atp7a|Azin1|Bcat1|Bcat2|Bhmt2|Carns1|Cbs|Chdh|Chka|Ckm|Cth|Dbh|Ddc|Dhfr|Dhps|Dohh|Eif5a|Eif5a2|Enoph1|Etnk1|Etnk2|Gamt|Gata3|Gatm|Gch1|Gclc|Gclm|Ggt1|Ggt5|Ggt6|Ggt7|Glud1|Glul|Got1|Gss|Hagh|Hdc|Lgsn|Mat1a|Mat2a|Mat2b|Mgst2|Mri1|Mthfd1|Mthfr|Mtr|Nags|Padi1|Padi2|Padi3|Padi4|Padi6|Pah|Prg3|Prodh|Prodh2|Psat1|Psph|Pycr2|Pycrl|Shmt1|Sh…
GO:0007595	lactation	9.447e-05	Agpat6|Aprt|Atp2b2|Cav1|Ccnd1|Cdo1|Chuk|Creb1|Eif2ak3|Foxb1|Ghrhr|Med1|Nme1|Prl|Prlr|Slc6a3|Stat5a|Stat5b|Vdr|Vegfa|Xdh|
GO:0051648	vesicle localization	0.0001405	1190002N15Rik|Arcn1|Arfgap1|Copa|Copb1|Copb2|Cope|Copg|Copz1|Dync1i1|Gbf1|Gpr143|Hap1|Kif5b|Mlph|Myo1a|Myo5a|Myo7a|Myrip|Nde1|Ndel1|Nlgn1|Pclo|Pik3cg|Prkcz|Psen1|Rab27a|Scrib|Shroom2|Vps33a|Vps33b|Ykt6|
GO:0051640	organelle localization	0.0001412	1190002N15Rik|Alb|Arcn1|Arfgap1|Arhgef2|Aspm|Atp2a1|Bhlha15|Birc5|Brca2|Ccdc99|Cdc42|Cdc42bpa|Cdca5|Cenpa|Cenpf|Cep120|Copa|Copb1|Copb2|Cope|Copg|Copz1|Dab1|Dync1i1|Fez1|Fmn2|Gbf1|Golga2|Gpr143|Grinl1a|Hap1|Hdac6|Hhex|Hook3|Kif18a|Kif1b|Kif5b|Lrrk2|Mfn2|Mlh1|Mlph|Msto1|Mtap1b|Mul1|Myh9|Myo1a|Myo5a|Myo7a|Myrip|Ndc80|Nde1|Ndel1|Nlgn1|Nmd3|Ntn1|Nusap1|Pclo|Pcm1|Pex1|Pex13|Pik3cg|Plxna2|Prkcz|Psen1|P…
GO:0051224	negative regulation of protein transport	0.000142	Akap1|Anxa1|Apc2|Apoa2|Axin2|Bard1|Cd36|Cdk5|Cidea|Cx3cl1|Cyld|Dab2ip|Dph3|Drd3|Emd|Faf1|Fbxw11|Flna|Foxp3|Fzd1|Gpr120|Hnf4a|Il10|Il33|Il6|Ins2|Keap1|Lats1|Lrrc32|Mapk7|Mtor|Ndfip1|Ndfip2|Nf1|Nfkbia|Nfkbib|Nlrp12|Nlrp3|Nr1h3|Pkdcc|Pkia|Psmd10|Sergef|Sfrp5|Srgn|Tnf|Tnfrsf4|Tnfsf4|Txn1|Uaca|Wwp2|Wwtr1|Ywhab|
GO:0043900	regulation of multi-organism process	0.0001427	Ada|Ap2a1|Ap2a2|Ap2b1|Ap2s1|Atp6v1h|Camp|Cd28|Cd36|Cnr1|Ctsg|Ddx58|Elane|Elmod2|Fcer2a|Hs3st5|Ifit1|Ifng|Il10|Il12b|Il12rb1|Il15|Il23a|Il23r|Il28ra|Il2ra|Irf8|Itch|Lbp|Lta|Mavs|Mbl1|Mbl2|Mill2|Mpo|Myd88|Nod2|Nos2|Oxt|Oxtr|P2ry1|P2ry2|Pcbp2|Pml|Prdm1|Prdx2|Ptgdr|Scd1|Shh|Spn|Tirap|Tlr2|Tnf|Traf3|Trib1|Zc3hav1|Zcchc11|
GO:0050873	brown fat cell differentiation	0.0001435	Adipoq|Adrb1|Adrb2|Adrb3|Aldh6a1|Arl4a|Cebpa|Cebpb|Itga6|Lama4|Lamb3|Lrg1|Mb|Mrap|Pparg|Prdm16|Ptgs2|Rgs2|Scd1|Selenbp1|Sh2b2|Slc2a4|
GO:0006749	glutathione metabolic process	0.0001442	Aldh5a1|Cth|Ctns|G6pdx|Gclc|Gclm|Ggt1|Ggt5|Ggt6|Ggt7|Glo1|Gpx1|Gpx3|Gsr|Gss|Gsta4|Gstk1|Gstm1|Gstm3|Gstt1|Gstt2|Gstt3|Gstz1|Hagh|Idh1|Mgst2|Oplah|Sod2|Txnrd3|
GO:0031669	cellular response to nutrient levels	0.000145	Abca1|Alb|Aqp1|Asns|Atg12|Atg13|Atg16l1|Atg3|Atg4b|Atg4c|Atg5|Atg9a|Atg9b|Becn1|Cartpt|Cdkn2b|Cln3|Ctsd|Dap|Foxa3|Gas6|Gck|Hdac6|Hrk|Hspa5|Jun|Map1lc3a|Mll5|Nuak2|Ogt|Pcsk9|Pik3c3|Psen1|Rara|Rptor|Rxrb|Slc2a1|Slc39a4|Slc39a5|Sox9|Srebf1|Stra8|Tnrc6a|Trp53|Vdr|Wipi2|Wrn|
GO:0031668	cellular response to extracellular stimulus	0.0001458	Abca1|Adora2b|Aes|Alb|Aqp1|Aqp2|Asgr1|Asns|Atg12|Atg13|Atg16l1|Atg3|Atg4b|Atg4c|Atg5|Atg9a|Atg9b|Axl|Becn1|Cartpt|Cdkn1a|Cdkn2b|Cln3|Ctsd|Dap|Fos|Fosl1|Foxa3|Gas6|Gck|Gsdmd|Hdac6|Hrk|Hspa5|Itga6|Jun|Kif26a|Map1lc3a|Mll5|Mmp9|Myocd|Nuak2|Nudt1|Ogt|P2rx7|Pcsk9|Pik3c3|Ppan|Psen1|Rara|Rptor|Rxrb|Sfrp2|Sipa1|Slc1a2|Slc2a1|Slc39a4|Slc39a5|Sox9|Srebf1|Stra8|Tnrc6a|Trp53|Vdr|Wipi2|Wrn|
GO:0030111	regulation of Wnt receptor signaling pathway	0.0001466	2610109H07Rik|Aes|Apc|Apc2|Axin1|Axin2|Bambi|Barx1|Bmp2|Caprin2|Cav1|Cby1|Ccnd1|Cdk14|Chd8|Csnk1e|Cthrc1|Ctnnbip1|Cxxc4|Cyld|Dab2|Dab2ip|Ddit3|Disc1|Dkk1|Dkk2|Dkk3|Dkk4|Dlx5|Dvl1|Eda|Egr1|Emd|Fgf10|Fgf9|Fgfr2|Fgfr3|Frzb|Fzd1|Fzd6|Gli1|Gli3|Gsc|Hdac2|Hhex|Ilk|Invs|Jup|Lats1|Lats2|Lrp1|Lrp4|Lrp5|Lrp6|Mbd2|Mdfi|Mdfic|Med12|Nfkb1|Nkx2-5|Nlk|Pfdn5|Pou5f1|Ppap2b|Ppm1a|Prickle1|Ror2|Rspo1|Rspo2|Sfrp1|Sf…
GO:0051325	interphase	0.0001474	Acvr1|Adam17|Akt1|Birc5|Brsk1|C77370|Cables1|Camk2a|Camk2d|Camk2g|Ccnd1|Ccnd2|Ccng1|Cdc123|Cdc25a|Cdca5|Cdk1|Cdk14|Cdk4|Cdkn1a|Cdkn1b|Cdkn2a|Cdkn2b|Cdkn2c|Cenpf|Chek1|Cit|Dbf4|Dnajc2|E2f4|E2f5|E2f6|Egfr|Eif4e|Eif4ebp1|Ezh2|Fgf10|Foxo4|Gpr132|Hspa2|Id4|Inhba|Itgb1|Jmjd5|Katna1|Krt7|Lats1|Lats2|Lrwd1|Lsm10|Lsm11|Map3k11|Mcmbp|Mnat1|Mtbp|Myb|Nbn|Nfatc1|Npat|Phf8|Pola1|Pold1|Ppm1d|Rb1|Rbbp8|Rcc1|Rhou…
GO:0050727	regulation of inflammatory response	0.0001482	A2m|Abr|Ace|Acp5|Ada|Adora1|Adora2a|Adora2b|Adora3|Adrb2|Ager|Ahsg|Anxa1|Aoah|Aoc3|Bcl6|Bcr|C3|C6|Calca|Calcrl|Ccl24|Ccl5|Ccr1|Ccr5|Cd24a|Cd276|Cd28|Cd46|Cd55|Cfh|Chrna7|Cnr1|Cnr2|Dusp10|Ednra|F12|Fcer1a|Fcer1g|Fcgr1|Fcgr2b|Fcgr3|Foxp3|Ghrl|Ghsr|Gpr120|Gpx1|Gpx2|H47|Ido1|Il10|Il12b|Il1b|Il1rl1|Il2|Il20rb|Il2ra|Il33|Il4|Il6|Ins2|Itga2|Jak2|Lbp|Lta|Mbl2|Myd88|Ndfip1|Nod2|Npy5r|Nt5e|Pde5a|Pik3cg|Pla…
GO:0050730	regulation of peptidyl-tyrosine phosphorylation	0.0001491	Adipoq|Agt|Angpt4|Arl2bp|Cav1|Cck|Cd24a|Cd36|Cd3e|Cd4|Cd44|Cd74|Cd81|Csf2|Cspg4|Egf|Egfr|Epo|Errfi1|Fcer1a|Fgf10|Fgf7|Fgfr3|Gh|Hcls1|Hnf4a|Hpx|Ifng|Igf1|Il11|Il12a|Il12b|Il2|Il22ra2|Il23a|Il3|Il4|Il5|Il6|Il6ra|Il6st|Ins2|Itga5|Itgb1|Itgb2|Itgb3|Jak2|Kitl|Lif|Lyn|Mlst8|Mtor|Musk|Nf2|Nod2|Osm|Pak2|Pdgfa|Pdgfb|Pdgfc|Pdgfrb|Ppap2b|Ppp2r5b|Prkca|Prkce|Prkcz|Ptpn6|Rictor|Sfrp1|Sfrp2|Socs1|Sykb|Tdgf1|Th…
GO:0060249	anatomical structure homeostasis	0.0001499	1500010J02Rik|Acaca|Acd|Acp5|Add1|Adrb2|Aipl1|Ankrd11|Apc|Bax|Bbs1|Bbs10|Bbs4|Blm|Cav3|Cd7|Chrna1|Col11a2|Col9a1|Csf1|Ctnnb1|Ctsk|Dclre1b|Dclre1c|Epas1|Erbb4|Ercc4|F2r|Fbxo4|Fgf7|Fggy|Fh1|Gaa|Gpr55|Haao|Hoxa13|Hspa1a|Hspa1b|Il20rb|Il6|Il7|Ildr2|Itga2|Itgb1|Kdr|Klhl10|Large|Ldb1|Ldb2|Lipa|Mtm1|Nbn|Ncdn|Nox4|Obfc1|P2rx7|Parp1|Pdgfrb|Pfkm|Pla2g4a|Plg|Pot1a|Prkdc|Pth1r|Pthlh|Rac2|Rad50|Rbp4|Rpa1|Rtel…
GO:0016571	histone methylation	0.0001507	Ash2l|Cxxc1|Dot1l|Dpy30|Eed|Ehmt1|Ehmt2|Ezh2|Mecp2|Men1|Mll1|Mll2|Mll3|Mll5|Nsd1|Paxip1|Prdm9|Prmt1|Prmt6|Prmt7|Prmt8|Rbbp5|Satb1|Setd1b|Setd2|Setd7|Setd8|Setdb2|Suv39h2|Suv420h1|Suv420h2|Suz12|Wbp7|Wdr5|Wdr82|Wdr92|Whsc1|Whsc1l1|
GO:0042306	regulation of protein import into nucleus	0.0001516	Agtr2|Akap1|Akap5|Apc2|Axin1|Axin2|Bambi|Bmp4|Bmpr1a|Cd36|Cdk1|Cdkn1a|Cyld|Dab2ip|Eda|Egf|Egfr|Emd|Ep300|Faf1|Fbxw11|Flna|Fzd1|Fzd7|Gli3|Gnaq|Grem1|Hnf4a|Il1b|Il6|Jak2|Jup|Keap1|Lep|Mapk7|Mbtps1|Mtor|Nf1|Nfkbia|Nfkbib|Nlrp12|Nlrp3|Nolc1|Ogg1|Pkia|Pou5f1|Prkcq|Psmd10|Rbck1|Sfrp5|Shh|Sirt1|Smad3|Smad4|Smo|Sphk1|Tgfb1|Tgfbr1|Tlr2|Tlr3|Tlr4|Tlr7|Tlr9|Tnf|Tnfsf14|Trip6|Txn1|Uaca|Ubr5|Wnt3a|Wwtr1|Zic1|
GO:0090276	regulation of peptide hormone secretion	0.0001524	Aacs|Abcc8|Acvr1c|Adra2a|Blk|Cacna1e|Capn10|Cartpt|Cckar|Cckbr|Cd38|Chd7|Cnr1|Cpt1a|Doc2b|Ensa|Ffar1|G6pc2|Gabbr1|Gcg|Gck|Ghrh|Ghrhr|Ghrl|Ghsr|Gip|Gipr|Glud1|Glul|Hadh|Hmgn3|Hnf4a|Ifng|Il1b|Inhbb|Irs1|Irs2|Isl1|Jak2|Kcnj11|Lep|Lrp5|Mgea5|Nkx6-1|Nnat|Nos1|Nos2|Npff|Nr0b2|Oit1|Oxct1|Pde1c|Pde3b|Pde4c|Pde8b|Pfkfb2|Pfkm|Ppard|Psmd9|Ptpn11|Ptprv|Rbp4|Rfx3|Serp1|Sfrp1|Sirt4|Srebf1|Sstr5|Syt7|Syt9|Sytl4…
GO:0045940	positive regulation of steroid metabolic process	0.0001533	Abcg1|Adora2b|Agt|Agtr1a|Apoa2|Apoa4|Apoe|Cyp17a1|Cyp7a1|Fgf1|Ifng|Il1a|Por|Scd1|Sec14l2|Srebf1|Tnf|
GO:0045927	positive regulation of growth	0.0001542	Adam10|Adam17|Adrb2|Agt|Akt1|Anapc2|Arx|Avp|Avpr1a|BC048355|Cacna2d2|Cd38|Cd81|Cdh4|Chd7|Creb1|Csda|Csf1|Cxcl12|Cxcl16|Cyba|Derl2|Dio3|Dlg1|Dscam|Ep300|Extl3|F2|Fgfr1op|Flt4|Fxn|Gh|Ghrh|Ghrhr|Ghsr|Hbegf|Hlx|Hsf1|Igf1|Ikzf1|Il7|Il9|Il9r|Ilk|Insr|Map2k5|Mtap1b|Musk|Myod1|N6amt1|Ndel1|Ngf|Nipbl|Nol8|Nrg1|Ntn1|Ntrk3|Pex5|Pou1f1|Pou3f2|Prox1|Psmd10|Ptk2|Ptk2b|Sash3|Sema7a|Serp1|Sfrp1|Sfrp2|Sgk1|Slc6a3…
GO:0051004	regulation of lipoprotein lipase activity	0.0001551	Abhd5|Agtr2|Akap6|Angptl3|Apoa4|Apoa5|Apoc1|Apoc2|Apoh|Fkbp1a|Fkbp1b|Gpihbp1|Jak2|Lmf1|Nckap1l|Nr1h2|Nr1h3|Ppp2r4|Sort1|Tiprl|Vrk3|
GO:0090207	regulation of triglyceride metabolic process	0.000156	Aadac|Abhd5|Acsl5|Acsl6|Apoa4|Apoa5|Apoc2|Lmf1|Nr1h2|Nr1h3|Pnpla2|Srebf1|Thrb|Thrsp|
GO:0043123	positive regulation of I-kappaB kinase/NF-kappaB cascade	0.0001569	Adipoq|Atp2c1|BC031181|Bst2|Cant1|Card11|Cc2d1a|Cd36|Chuk|Clec4n|Ctnnb1|Cxxc5|Ecm1|Ect2|Eda|Eef1d|Fkbp1a|Flna|Gja1|Golt1b|Hmox1|Il1a|Il1b|Jub|Lgals1|Lgals9|Litaf|Map3k14|Map3k7|Mavs|Mib2|Mier1|Mtdh|Mul1|Myd88|Ndfip1|Ndfip2|Nek6|Nod1|Nod2|Nup62|Park2|Pdcd11|Pim2|Pink1|Plekhg5|Plk2|Ppm1a|Ppp5c|Prkcb|Rbck1|Rhoc|Rnf31|S100a13|S100a4|S100b|Sectm1a|Shisa5|Slc20a1|Slc35b2|Slc44a2|Terf2ip|Tfg|Tgm2|Ticam1…
GO:0007005	mitochondrion organization	0.0001578	1110002N22Rik|2310003L22Rik|2410091C18Rik|Agtpbp1|Aifm1|Aip|Akt1|Atg3|Atp2a1|Atp7a|Bak1|Bax|Bbc3|Bcl2l1|Bcs1l|Bhlha15|Bid|Casp7|Cav2|Cck|Cd24a|Cdkn2a|Cebpa|Cln8|Col4a3bp|Coq7|Cox10|Cox18|Cstad|Cxadr|Dap3|Dctn6|Dna2|Dnm1l|Dusp18|Dusp21|Epas1|Fancg|Fis1|Fxn|Gfm2|Gimap5|Gpx1|Hk2|Hmgcl|Hspa4|Htra2|Immp2l|Jun|Letm1|Lonp1|Lrrk2|Man2a1|Map3k1|Mapk9|Mfn1|Mfn2|Mpv17|Mrpl12|Mrpl17|Mrpl39|Msto1|Mterf|Mtfp1|…
GO:0000187	activation of MAPK activity	0.0001588	Adra2a|Adra2b|Adra2c|Arrb1|Avpi1|Axin1|C1qtnf2|Cd74|Cd81|Chrna7|Cspg4|Dab2ip|Efna1|Epgn|Ercc6|Fcer1a|Fgd4|Fgf10|Frs2|Gab1|Ghrl|Grm1|Grm4|Il1b|Ins2|Insr|Itga1|Lpar1|Lpar2|Lpar3|Madd|Map2k3|Map2k4|Map2k7|Map3k1|Map3k11|Map3k5|Mdfi|Mdfic|Met|Muc20|Mul1|P2rx7|Pde6g|Pde6h|Plce1|Prdx2|Ptpn11|Pxn|Spag9|Sykb|Tdgf1|Tgfa|Tgfb3|Thbs1|Tirap|Tlr4|Tnf|Trp73|Wnt5a|Wnt7b|
GO:0032102	negative regulation of response to external stimulus	0.0001597	Abr|Acp5|Ada|Adora1|Adora2a|Adrb2|Angpt2|Anxa1|Aoah|Bcr|Calcrl|Cartpt|Cck|Cd276|Chrna7|Cln3|Cnr2|Crhr1|Ctnna2|Drd3|Dusp10|Dvl1|Fabp7|Fcgr2b|Foxp3|Gcg|Ghrl|Ghsr|Gpr120|Gpx1|Gpx2|Grem1|Grin1|H47|Hc|Il10|Il12b|Il2|Il20rb|Il2ra|Il4|Ins2|Klk8|Lep|Mtor|Ndfip1|Nod2|Npc1|Npff|Nt5e|Plxna3|Ppara|Ppard|Pparg|Psma1|Psmb4|Pyy|Robo1|Ryk|Sema3a|Sema3f|Serpinc1|Serpine1|Serpinf1|Slc6a3|Slit1|Slit2|Spn|Tnfrsf1b|T…
GO:0043281	regulation of cysteine-type endopeptidase activity involved in apoptotic process	0.0001607	Adora2a|Aifm1|Aifm3|Akt2|Apaf1|Bad|Bak1|Bax|Bbc3|Bcl10|Birc5|C6|C9|Casp12|Casp8ap2|Casp9|Cck|Cdkn2a|Cflar|Col4a3|Ctgf|Dap|Dhcr24|Diablo|Dlc1|Eif2ak3|F2r|F3|Fasl|Foxl2|Foxq1|Gpi1|Gpx1|Hbxip|Herpud1|Hip1|Hspa1b|Hspa5|Ifi27l1|Ifnb1|Ift57|Igbp1|Il6|Ints1|Khdc1b|Mapk9|Men1|Mgmt|Mtch1|Mul1|Myc|Ngfrap1|Nlrc4|Nlrp12|Nlrp1a|Nlrp2|Nlrp3|Nod1|Nr4a1|P2rx1|Pdcd6|Pmaip1|Pml|Por|Pparg|Pycard|Rag1|Rnf7|Robo1|Rps…
GO:0043623	cellular protein complex assembly	0.0001616	1110017D15Rik|2310003L22Rik|2410091C18Rik|Acvr1c|Ahctf1|Aldob|Ap1b1|Ap2b1|Arpc4|Atf1|Atpaf2|Axin1|Bcs1l|Cadps2|Caly|Cav1|Ccdc40|Cenpa|Cenpj|Clint1|Cog4|Cox10|Cox15|Cox18|Cyba|Diap1|Diap2|Eid2|Eps15|Fbxo5|Fgb|Fgg|Fhad1|Fkbp1a|Gsn|H2-Ke2|Hip1|Hspa4|Kif13a|Lonp1|Lrrc50|Mbd2|Mid1ip1|Mis12|Mlh1|Msto1|Mtss1|Mybpc3|Ndufaf4|Ndufs4|Ndufs5|Ndufs7|Ndufs8|Nlrp5|Nrg1|Nubpl|Ooep|Oxa1l|Pde4dip|Pdgfc|Pex13|Pogz|…
GO:0006865	amino acid transport	0.0001626	Abcc1|Abcc2|Acacb|Apba1|Arl6ip5|Cacnb4|Cln3|Cln8|Cpt1a|Cpt2|Crym|Ctns|Folr1|Folr2|Folr4|Kcnj10|Nat3|Nfkbie|Pdzk1|Prkaa2|Psen1|Serinc1|Slc11a1|Slc13a3|Slc15a4|Slc16a10|Slc17a6|Slc17a7|Slc17a8|Slc19a1|Slc1a1|Slc1a2|Slc1a3|Slc1a4|Slc1a5|Slc1a6|Slc22a21|Slc22a4|Slc22a8|Slc25a12|Slc25a13|Slc25a20|Slc25a22|Slc25a26|Slc36a1|Slc36a2|Slc38a1|Slc38a10|Slc38a2|Slc38a3|Slc38a4|Slc38a5|Slc38a7|Slc38a8|Slc38a9…
GO:0034763	negative regulation of transmembrane transport	0.0001636	Akap1|Akt1|Akt2|Apc2|Apoa2|Axin2|Cd36|Crbn|Cyld|Dab2ip|Emd|Faf1|Fbxw11|Fzd1|Irs2|Keap1|Mapk7|Mtor|Nf1|Nfkbia|Nfkbib|Nlrp3|Pkia|Psmd10|Sfrp5|Slc30a1|Thbs1|Uaca|Wwtr1|
GO:0050994	regulation of lipid catabolic process	0.0001646	Aadac|Abhd5|Acsl5|Adora1|Adra2a|Akt1|Akt2|Angptl3|Apoa2|Apoa4|Apoa5|Apoc1|Apoc2|Cidea|Cnr1|Cpt1a|Dbi|Fabp1|Gimap5|Il1b|Irs1|Irs2|Mtor|Niacr1|Pde3b|Pnpla2|Tnf|
GO:0006084	acetyl-CoA metabolic process	0.0001656	Acaa2|Acaca|Acacb|Acly|Aco1|Aco2|Acot12|Acss1|Acss2|Cs|Dlat|Dld|Dlst|Fh1|Idh1|Idh3a|Idh3g|Kynu|Mdh1b|Mdh2|Mvd|Mvk|Ogdh|Pdha1|Pdha2|Pdhb|Pdk4|Pmvk|Sdha|Sdhb|Sdhd|Sucla2|Suclg1|
GO:0051054	positive regulation of DNA metabolic process	0.0001666	Anxa3|Apbb1|Apex1|Areg|Atf1|Brca1|Brcc3|Bre|Cacybp|Cd28|Cd40|Cdc42|Cdk1|Cebpg|Ciz1|Csf2|Cst3|Dna2|Epo|Ercc8|Ereg|Eya1|Eya3|Fgf10|Gli1|Gli2|Hmgb2|Hras1|Ifng|Igf1|Igf1r|Il2|Il3|Il4|Il6|Ins2|Insr|Jun|Kitl|Map2k4|Mapk8|Mas1|Met|Mgea5|Mgmt|Npm2|Parg|Paxip1|Pdgfa|Pdgfb|Pdgfc|Pdgfra|Pfn1|Pla2g1b|Pnp|Pot1a|Prkcc|Rad51|Rnf168|Rnf8|Sirt1|Stat6|Tbx21|Terf2|Tgfb1|Tgfb3|Tinf2|Tmem161a|Tnks|Ube2b|Ube2n|Ube2v2|…
GO:0051091	positive regulation of sequence-specific DNA binding transcription factor activity	0.0001677	Ager|Akt1|Amh|Anxa3|Arhgef2|Bcl10|Camk2a|Card11|Cat|Cdkn2a|Cytl1|Dvl2|Eda|Eda2r|Ep300|Foxa1|Fzd1|Fzd4|Grem1|Gtf2a2|Hdac4|Hdac5|Hmgn3|Icam1|Ikbkb|Ikbkg|Il10|Il1b|Il4|Il5|Il6|Ins2|Irak1|Irak2|Irak3|Itgb2|Jak2|Jmy|Jup|Kdm1a|Kras|Lrp6|Map3k13|Mtdh|Myd88|Ncoa3|Nfam1|Ngf|Nod1|Nod2|Ppap2b|Pparg|Ppargc1a|Ppp2r5b|Prdx3|Prkcq|Psma6|Pten|Pycard|Rbck1|Rela|Rhebl1|Ripk1|Rnf25|Rnf31|Shh|Smarca4|Sphk1|Terf2ip|T…
GO:0000038	very long-chain fatty acid metabolic process	0.0001687	Acadvl|Acot2|Acot4|Acot5|Acox1|Acsbg1|Alox15|Alox5|Alox5ap|Cyp2b19|Cyp2d22|Cyp2j6|Cyp4a14|Cyp4f14|Cyp4f15|Elovl1|Elovl2|Elovl3|Elovl4|Elovl5|Elovl7|Hsd17b4|Pex5|Pla2g4a|Ptgs1|Ptgs2|Slc27a2|Slc27a4|Sphk1|
GO:0051651	maintenance of location in cell	0.0001983	0610037P05Rik|2310057J16Rik|4831426I19Rik|Alb|Apoe|Arl2|Arl2bp|Aspm|Atp2a1|Bbs4|Bicd2|Brca2|Bub3|Casc5|Cav1|Cd4|Cenpe|Clasp1|Ctnnb1|Faf1|Fbn1|Fbn2|Fgfr1op|Flna|Gaa|Gcc2|Grik5|Grinl1a|Gypa|Hook3|Jup|Kdelr1|Kdelr2|Kdelr3|Keap1|Lats1|Morc3|Ndc80|Nfkbia|Nfkbib|Nin|Nuf2|Os9|Pcm1|Pml|Psmd10|Seh1l|Sgol1|Sun1|Sun2|Supt7l|Syne1|Syne2|Taf3|Taf8|Tln1|Tln2|Tnrc6a|Topors|Ywhab|Zfp828|
GO:0016050	vesicle organization	0.0001992	Abca1|Ap1b1|Ap1m1|Ap2b1|Ap3b1|Aqp1|Arcn1|Arfgap1|Bloc1s3|Caly|Cav1|Cav2|Cd2ap|Clint1|Cno|Copa|Copb1|Copb2|Cope|Copg|Copz1|Dlg4|Dtnbp1|Dysf|Eea1|Eps15|Fbxo5|Gbf1|Gnai3|Gpr143|Hip1|Kif13a|Mta1|Myo7a|P2rx7|Pldn|Pmel|Prkci|Rab38|Rab3a|Serpine2|Shroom2|Snap91|Snapin|Snph|Sort1|Srgn|Stx6|Stxbp1|Trim72|Tyrp1|Unc13a|Uso1|Vav3|Vps33b|Zdhhc15|
GO:0007281	germ cell development	0.0002002	Acrbp|Acvr1|Adad1|Aff4|Agfg1|Akt1|Asz1|Bax|Bbs2|Bbs4|Bcl2l1|Bmp4|Bmp8a|Brca2|Calca|Cdc25b|Ctnnb1|Cxcl12|Cxcr4|Dazl|Ddx25|Dhh|Dld|Dmc1|Dnd1|Ehmt2|Ercc1|Ereg|Fancg|Fbxo5|Fndc3a|Fscn3|Fshr|Gdf9|Gm16517|Gopc|Hils1|Hmgb2|Hspa2|Inhbb|Insl6|Jup|Kitl|Klhl10|Lin28a|Mei1|Mkks|Mll2|Msh2|Mtap7|Mtor|Nme5|Oca2|Pcsk4|Piwil1|Prdm1|Prm1|Prm2|Ptk2b|Pvrl2|Rec8|Rnf17|Rps6kb1|Rxfp2|Sep15|Sept4|Six5|Smad5|Spo11|Stra8|…
GO:0002757	immune response-activating signal transduction	0.0002012	Atf1|Bcar1|Bcl10|C3ar1|C5ar1|Cacnb3|Cacnb4|Cd19|Cd247|Cd36|Cd38|Cd3e|Cd79b|Cd86|Cdk1|Chuk|Clec7a|Colec12|Cr2|Creb1|Ctla4|Dusp3|Dusp6|Dusp7|Elk1|Fcer1g|Fos|Foxp3|Fyn|Ikbkb|Ikbke|Ikbkg|Irak1|Irak2|Irak4|Irf7|Jun|Klhl6|Klre1|Klrk1|Lat2|Lax1|Ly96|Lyn|Map2k2|Map2k3|Map2k4|Map2k7|Map3k1|Map3k7|Mapk1|Mapk10|Mapk11|Mapk14|Mapk7|Mapk8|Mapk9|Mapkapk2|Mapkapk3|Mef2c|Mill2|Myd88|Nckap1l|Nfam1|Nfatc2|Nfkb1|Nf…
GO:0042176	regulation of protein catabolic process	0.0002022	Adam8|Adam9|Adra2a|Akt1|Apc|Apoe|Atg4b|Axin1|Bag6|Btrc|Cblb|Cdc42|Commd1|Csnk1e|Cul4b|Dab2|Dnajb2|Dyx1c1|Egln2|Faf1|Flna|Furin|Fyn|Fzr1|Gclc|Gipc1|Gja1|Gpx1|Grin2c|Hspbp1|Ifng|Il10|Il1b|Ins2|Irak3|Itch|Mad2l1|Mad2l2|Mapk15|Mdm4|Mylip|N4bp1|Ndfip1|Nedd4|Nrd1|Nub1|Pacsin3|Pcsk9|Plk1|Pml|Prickle1|Prkcc|Psmd1|Psmd10|Psmd3|Psme3|Ptpn3|Rad23a|Rad23b|Rchy1|Rela|Serpinb1a|Serpinb1b|Serpine2|Sh3d19|Shh|Sm…
GO:0033157	regulation of intracellular protein transport	0.0002033	Agtr2|Akap1|Akap5|Apc2|Axin1|Axin2|Bambi|Bard1|Bmp4|Bmpr1a|Cd36|Cdk1|Cdk5|Cdkn1a|Cdkn2a|Cnst|Cyld|Dab2ip|Eda|Egf|Egfr|Emd|Ep300|Faf1|Fbxw11|Flna|Fzd1|Fzd7|Gcc2|Gli3|Gnaq|Grem1|Gsk3b|Hnf4a|Il1b|Il6|Jak2|Jup|Keap1|Lcp1|Lep|Mapk7|Mbtps1|Mtor|Nf1|Nfkbia|Nfkbib|Nlrp12|Nlrp3|Nolc1|Ogg1|Pkdcc|Pkia|Pou5f1|Prkaca|Prkcq|Psmd10|Ptpn11|Rbck1|Sfrp5|Shh|Sirt1|Smad3|Smad4|Smo|Sphk1|Tgfb1|Tgfbr1|Tlr2|Tlr3|Tlr4|T…
GO:0032507	maintenance of protein location in cell	0.0002043	0610037P05Rik|2310057J16Rik|4831426I19Rik|Arl2|Arl2bp|Bbs4|Bicd2|Brca2|Bub3|Casc5|Cav1|Cd4|Cenpe|Clasp1|Ctnnb1|Faf1|Fbn1|Fbn2|Fgfr1op|Flna|Gcc2|Grik5|Gypa|Hook3|Jup|Kdelr1|Kdelr2|Kdelr3|Keap1|Lats1|Morc3|Ndc80|Nfkbia|Nfkbib|Nin|Nuf2|Os9|Pcm1|Pml|Psmd10|Seh1l|Sgol1|Sun1|Sun2|Supt7l|Syne1|Syne2|Taf3|Taf8|Tln1|Tln2|Tnrc6a|Topors|Ywhab|Zfp828|
GO:0048002	antigen processing and presentation of peptide antigen	0.0002053	Bag6|Cd74|Ctse|Fcer1g|Fcgr1|Fcgr2b|Fcgr3|H2-Ab1|H2-DMa|H2-DMb2|H2-Eb1|H2-M3|H2-Oa|H2-Q10|H2-T3|Hfe|Ifi30|March1|March8|Mr1|Slc11a1|Tap1|Tap2|Tapbp|Tapbpl|Unc93b1|
GO:0045471	response to ethanol	0.0002064	Aacs|Abat|Adcy7|Adh1|Adh6a|Alad|Aldh1a1|Apobec1|Apoe|Arsa|Casp8|Cdk1|Cdo1|Chrna7|Chrnb2|Cnr1|Dbh|Drd3|Eps8|Fyn|G6pdx|Ggh|Gnrh1|Grin1|Gyk|Htr1b|Lct|Prkca|Rara|Sdf4|Shh|Slc6a3|Tacr1|Th|Tlr4|
GO:0045088	regulation of innate immune response	0.0002074	A2m|Arrb2|Atf1|Cadm1|Card9|Cd226|Cd36|Cd86|Cdc37|Cdk1|Chuk|Clec2d|Clec7a|Colec12|Creb1|Crtam|Dusp10|Dusp3|Dusp6|Dusp7|Elk1|Ereg|Fos|Gimap5|H2-Bl|H2-M3|Hpx|Ikbkb|Ikbke|Ikbkg|Il12a|Il12b|Il21|Ins2|Irak1|Irak2|Irak3|Irak4|Irf7|Jun|Klrb1b|Klre1|Klrk1|Lag3|Lbp|Ly96|Map2k2|Map2k3|Map2k4|Map2k7|Map3k1|Map3k7|Mapk1|Mapk10|Mapk11|Mapk14|Mapk7|Mapk8|Mapk9|Mapkapk2|Mapkapk3|Mef2c|Myd88|Myo1f|Nfkb1|Nfkb2|Nfk…
GO:0030100	regulation of endocytosis	0.0002085	1700021K19Rik|Abr|Adipoq|Ahsg|Amph|Apoc1|Apoc2|Bcr|C3|Caly|Cav1|Cd209b|Cd2ap|Cd36|Cdh13|Clec7a|Clip3|Cnn2|Dkk1|Epn2|Fcer1g|Fcgr1|Fcgr2b|Fcgr3|Gata2|Hip1|Itga2|Itgb1|Kif3a|Ldlrap1|Lrsam1|Mbl1|Mbl2|Mfge8|Nckap1l|Nod2|Nr1h2|Nr1h3|Ophn1|Pacsin1|Pacsin2|Pacsin3|Pcsk9|Pld2|Ppt1|Prkca|Pros1|Pten|Ptk2|Ptx3|Rab4a|Rab5c|Rspo1|Rufy1|Scamp5|Scarb1|Sele|Serpine1|Sfrp4|Sftpa1|Sftpd|Sh3gl2|Sirpa|Slc11a1|Snap91|…
GO:0001933	negative regulation of protein phosphorylation	0.0002096	Bak1|Bax|Bdkrb1|Cav1|Cnksr3|Dkk1|Dnajc10|Dusp6|Dvl1|Eng|Enpp1|Errfi1|Fam129a|Fkbp1a|Gfra2|Hnf4a|Ibtk|Igfbp3|Il2|Impact|Inpp5k|Insr|Jun|Lrp6|Mas1|Men1|Met|Mlxipl|Nf2|Nlrp12|Park2|Ppap2b|Prkca|Prkcz|Psen1|Pten|Ptpn6|Sfrp1|Sfrp2|Slit2|Smad3|Smad6|Smad7|Socs1|Tgfb1|Traf3ip1|Ube2b|Wwtr1|
GO:0050821	protein stabilization	0.0002484	A1cf|Apbb1|Bag6|Cdkn2a|Cog3|Cog7|Dsc3|Dsg1a|Flna|Gnaq|Gpihbp1|Gtpbp4|Hcfc1|Hps4|Ifi30|Ipo9|Morc3|Park7|Pml|Ppap2b|Pten|Rassf1|Smad3|Smad7|Smo|Sox17|Sox4|Stx12|Stxbp1|Tbrg1|Tcf3|Ube2b|Usp2|
GO:0030099	myeloid cell differentiation	0.0002496	Add1|Ank1|Bcl6|Bmp4|Bpgm|Calcr|Casp8|Cbfa2t3|Ccr1|Cd300lf|Cebpa|Cebpe|Cebpg|Chuk|Csf1|Csf2|Csf3|Ctnnb1|Dyrk3|Epas1|Epb4.2|Epo|Ercc2|Fech|G6pdx|Gab2|Gab3|Gimap5|Gmpr2|Hba-x|Hcls1|Heph|Hhex|Id2|Ifi204|Il17c|Il25|Irf4|Irf8|Jak2|Jmjd6|Junb|Klf1|Klf2|Ldb1|Lyn|Maea|Mb|Mfap2|Mfsd7b|Mitf|Mll5|Myh9|Myst1|Myst3|Ncoa6|Nkx2-3|Ostm1|Pknox1|Pml|Pparg|Prdx3|Psen1|Rb1|Relb|Rps6|Runx1|Sfpi1|Sfxn1|Slc11a2|Slc25a38…
GO:0001824	blastocyst development	0.0002507	Acvr1c|Ada|Brca2|Capn2|Cdk11b|Cdx2|Cited2|Cul3|Dad1|Dmbt1|Elf3|Eomes|Esrrb|Etv2|G2e3|Gins1|Grn|Hbegf|Ints1|Junb|Med21|Mfn2|N4bp2l2|Nbn|Ncapg2|Ndel1|Nle1|Nodal|Pou5f1|Prpf19|Psmc3|Psmc4|Rbbp8|Sall4|Sbds|Skil|Smarca4|Sp1|Spic|Srf|Taf8|Tcfap2c|Tead4|Tet1|Tgfbr1|Tjp1|Xab2|Zfp830|
GO:0006200	ATP catabolic process	0.0002519	Abca2|Abca4|Abca8b|Abcb1a|Abcc1|Abcc3|Abcc6|Abcg5|Abcg8|Actc1|Atp10d|Atp1a1|Atp1a4|Atp2a1|Atp2a2|Atp2b2|Atp2c1|Atp4a|Atp4b|Atp5a1|Atp5b|Atp5d|Atp5e|Atp5j|Atp5j2|Atp5k|Atp6v0a4|Atp6v0b|Atp6v0d1|Atp6v1c1|Atp6v1c2|Atp6v1e1|Atp6v1e2|Atp6v1g2|Atp6v1g3|Atp7a|Atp8b3|Blm|Chd1l|Ddx25|Dqx1|Entpd1|Ercc3|Helb|Helq|Hltf|Ino80|Ipo8|Katna1|Kif1b|Kif20b|Lonp1|Msh2|Msh6|Myh14|Myh6|Myh9|Nsf|Ola1|Pick1|Ppp2r4|Psmc2…
GO:0002696	positive regulation of leukocyte activation	0.0002531	Ada|Adora2b|Adora3|Ap3b1|Ap3d1|Bad|Bcl10|Bcl6|Blm|Bloc1s3|Bmi1|Card11|Cav1|Cd1d1|Cd226|Cd24a|Cd27|Cd276|Cd28|Cd38|Cd3e|Cd4|Cd40|Cd40lg|Cd5|Cd74|Cd81|Cd83|Cdkn1a|Chrnb2|Efnb1|Fcer1a|Fcer1g|Fgf10|Flt3l|Foxp3|Gimap5|H2-DMa|Hlx|Hps1|Ifng|Ihh|Ikzf1|Il12a|Il12b|Il12rb1|Il13|Il13ra1|Il15|Il15ra|Il18|Il1b|Il1rl1|Il2|Il21|Il23a|Il2ra|Il2rg|Il33|Il4|Il4ra|Il5|Il6|Il6st|Il7|Il7r|Inpp5d|Irs2|Jak3|Lbp|Myd88|N…
GO:0019221	cytokine-mediated signaling pathway	0.0002543	5730403B10Rik|Adipoq|Bad|Ccl2|Ccr2|Cd74|Cebpa|Cntfr|Commd7|Csf2rb|Csf2rb2|Csnk2b|Cx3cl1|Cx3cr1|Duox1|Ebi3|Edn2|Ereg|Fkbp1a|Gab1|Ifnar2|Ifnk|Iigp1|Il10rb|Il17rb|Il1a|Il1b|Il1r1|Il1rap|Il1rl1|Il21r|Il23r|Il28ra|Il2ra|Il3|Il5|Il6|Il6ra|Il6st|Irak1|Irak2|Irak3|Irak4|Jak1|Jak2|Jak3|Klf6|Kras|Krt18|Lep|Lepr|Lifr|Myd88|Numbl|Nup85|Osmr|Pf4|Prlr|Ptpn6|Ptprn|Pycard|Rela|Rqcd1|Sh2b2|Socs1|Socs5|Stat1|Stat3…
GO:0006275	regulation of DNA replication	0.0002555	Acd|Areg|Atf1|Atr|Brca2|Cacybp|Ccdc88a|Cdc42|Cdk1|Cdt1|Ciz1|Csf2|Cst3|Dna2|Dscc1|Enpp7|Epo|Ereg|Esco2|Fbxw7|Fgf10|Gli1|Gli2|Gmnn|Gtpbp4|Hcrt|Hras1|Hus1|Id3|Igf1|Igf1r|Il3|Il6|Inppl1|Ins2|Insr|Jun|Kitl|Map2k4|Mapk15|Mapk8|Mas1|Met|Nf2|Npm2|Pdgfa|Pdgfb|Pdgfc|Pdgfra|Pds5a|Pla2g1b|Pot1a|Rad17|Smc1a|Smc3|Stag2|Terf1|Tgfb1|Tgfb3|Tinf2|Tipin|Tnks|Trp53|Tspyl2|Ttf1|Ucn|Wapal|Wrnip1|
GO:0050796	regulation of insulin secretion	0.0002567	Aacs|Abcc8|Acvr1c|Adra2a|Blk|Cacna1e|Capn10|Cartpt|Cd38|Cnr1|Cpt1a|Doc2b|Ensa|Ffar1|G6pc2|Gcg|Gck|Ghrl|Ghsr|Gip|Gipr|Glud1|Glul|Hadh|Hmgn3|Hnf4a|Ifng|Il1b|Inhbb|Irs1|Irs2|Isl1|Jak2|Kcnj11|Lep|Lrp5|Mgea5|Nkx6-1|Nnat|Nos1|Nos2|Npff|Nr0b2|Oit1|Oxct1|Pde1c|Pde3b|Pde4c|Pde8b|Pfkfb2|Pfkm|Ppard|Psmd9|Ptpn11|Ptprv|Rbp4|Rfx3|Serp1|Sfrp1|Sirt4|Srebf1|Sstr5|Syt7|Syt9|Sytl4|Tnf|Trh|Ucn3|Uts2|
GO:0014013	regulation of gliogenesis	0.000258	Ascl2|Aspa|Atf5|Bmp2|Bmp4|Cntn2|Ctnnb1|Dab1|Dicer1|Dll3|Dlx2|Drd3|F2|Gfap|Hdac2|Id4|Il6st|Lif|Lin28a|Lingo1|Lyn|Nf1|Nkx2-2|Nkx6-1|Nkx6-2|Nog|Notch1|Nr2e1|Ntf3|Ntrk3|Olig2|Pparg|Prpf19|Ptk2|Ptpra|Rela|Rtn4|Serpine2|Shh|Synj1|Trp73|Tspo|
GO:0031589	cell-substrate adhesion	0.0002592	Actn1|Actn2|Actn3|Adam9|Agt|Angptl3|Antxr1|Arhgap6|Axl|Bcam|Bcl2l11|Cdk5|Cntn2|Col13a1|Col3a1|Col5a3|Ctgf|Ctnnb1|D930014E17Rik|Dlc1|Eda|Epdr1|Fn1|Frem1|Fzd4|Fzd7|Gas6|Ilk|Itga2b|Itga6|Itgb1|Itgb1bp1|Itgb2|Itgb3|Itgb4|Itgb5|Itgb6|Itgb7|Itgbl1|Jub|Lama5|Lamb1|Lamc1|Lypd3|Mertk|Mia1|Muc4|Nid2|Pdpk1|Ppard|Ptk2b|Pxn|Sfrp1|Sirpa|Sorbs1|Sorbs3|Srcin1|Taok2|Tecta|Tek|Tesk2|Thy1|Tmem8b|Tnfrsf12a|Tnn|Tnxb|…
GO:0007584	response to nutrient	0.0002605	Aacs|Abca1|Acer2|Adh1|Adsl|Agl|Alad|Aqp1|Aqp3|Arsa|Arsb|Bche|Cbs|Cd3e|Cdkn2b|Clk2|Ctsh|Cubn|Cyp24a1|Cyp27b1|Dkk1|Dpyd|Gatm|Gdap1|Gdap2|Hsd17b2|Igf2r|Klf4|Kynu|Lct|Lefty1|Lrp6|Mest|Mill2|Mll5|Mtap7|Ncoa1|Ogt|Ovca2|Pemt|Plec|Pou5f1|Rara|Rarg|Rbp1|Rbp4|Runx1|Rxra|Rxrb|Scamp3|Serpina7|Serpinc1|Sox9|Spp1|Stat1|Stra8|Suox|Synj1|Tek|Tie1|Tmem161a|Vdr|
GO:0032496	response to lipopolysaccharide	0.0002618	1100001G20Rik|Abca1|Abr|Ace|Acp5|Adam17|Adh5|Adm|Akirin2|Bcr|Bdkrb1|Casp1|Ccr1|Ccr5|Cd14|Cd36|Cebpb|Chuk|Cited1|Cmpk2|Cnr1|Cnr2|Cps1|Ctsg|Dusp10|Elane|F2r|Gch1|Hsf1|Ido1|Il12a|Il12rb2|Il1b|Il23r|Irak1|Irak2|Irak3|Irf8|Irg1|Kcnj8|Klrk1|Lbp|Lias|Ly96|Mapk1|Mapk14|Mtdh|Myd88|Nfkbia|Nkx2-1|Nod2|Nos3|Nr1h3|P2rx7|Plcg2|Prdx2|Prdx3|Ptafr|Ptgs2|Rara|Scarb1|Serpine1|Slc11a1|Stat1|Stat5b|Tcf3|Ticam1|Tirap|…
GO:0006892	post-Golgi vesicle-mediated transport	0.000263	Ap1b1|Ap1g1|Ap1m1|Ap1m2|Ap1s1|Arrb1|Bloc1s1|Bloc1s3|Blzf1|Clint1|Cltc|Cno|D230025D16Rik|Dnajc6|Dtnbp1|Gbf1|Krt18|Napa|Nbea|Optn|Plcb3|Pldn|Pum1|Sh3d19|Sh3gl2|Slc30a6|Sort1|Steap2|Stx4a|Txndc5|Vamp2|Vamp8|Vps29|
GO:0045619	regulation of lymphocyte differentiation	0.0002842	Ada|Ap3b1|Ap3d1|Bad|Bcl6|Bmi1|Bmp4|Card11|Cd1d1|Cd24a|Cd27|Cd74|Cd83|Cdkn2a|Clptm1|Ctla4|Erbb2|Fas|Flt3|Flt3l|Foxj1|Foxp3|Gimap5|H2-DMa|H2-Oa|Hlx|Ihh|Ikzf1|Il15|Il15ra|Il2|Il21|Il23a|Il27|Il2ra|Il2rg|Il4ra|Il6|Il7|Il7r|Inpp5d|Nckap1l|Ndfip1|Nfam1|Nfkbid|Nkap|Pcid2|Pnp|Prdm1|Prdx2|Ptpn6|Rara|Rc3h1|Sart1|Sash3|Sfrp1|Shh|Socs5|Stat5a|Stat5b|Sykb|Tgfbr2|Vnn1|Zc3h8|Zeb1|
GO:0030178	negative regulation of Wnt receptor signaling pathway	0.0002854	2610109H07Rik|Aes|Apc|Apc2|Axin1|Axin2|Barx1|Cav1|Cby1|Ccnd1|Chd8|Csnk1e|Cthrc1|Ctnnbip1|Cxxc4|Cyld|Dab2|Dab2ip|Ddit3|Dkk1|Dkk2|Dkk3|Dkk4|Egr1|Fgf9|Frzb|Fzd1|Fzd6|Gli1|Gli3|Gsc|Hdac2|Invs|Jup|Lats1|Lats2|Lrp1|Lrp4|Lrp6|Mdfi|Med12|Nkx2-5|Nlk|Pfdn5|Prickle1|Ror2|Sfrp1|Sfrp2|Sfrp4|Sfrp5|Shh|Siah2|Six3|Sost|Sox17|Stk4|Taz|Tle2|Tsc2|Wif1|Wnt11|Wnt5a|Wnt5b|Wnt8a|Wwtr1|
GO:0006606	protein import into nucleus	0.0002866	Akt1|Bcl3|Bcl6|Cep57|Cry2|Drd1a|F2r|Fgf2|Fgf9|Gckr|Ifng|Il20|Ipo13|Ipo4|Ipo5|Ipo9|Jak2|Jun|Kpna1|Kpna3|Kpna4|Kpna6|Kpnb1|Mapk1|Nfkbia|Nop58|Nup214|Nutf2|Olfr412|Oprd1|Phip|Pik3r1|Pml|Pola2|Prickle1|Prl|Pttg1ip|Ran|Rbm22|Rpain|Six2|Six3|Slc11a1|Snupn|Spnb2|Stat3|Tgfb1|Tgfb2|Tgfb3|Tmco6|Tnf|Tob1|Trp53|Tsc2|Txnip|
GO:0051251	positive regulation of lymphocyte activation	0.0002879	Ada|Ap3b1|Ap3d1|Bad|Bcl10|Bcl6|Blm|Bloc1s3|Bmi1|Card11|Cav1|Cd1d1|Cd24a|Cd27|Cd276|Cd28|Cd38|Cd3e|Cd4|Cd40|Cd40lg|Cd5|Cd74|Cd81|Cd83|Cdkn1a|Chrnb2|Efnb1|Fgf10|Flt3l|Foxp3|Gimap5|H2-DMa|Hlx|Hps1|Ifng|Ihh|Ikzf1|Il12a|Il12b|Il12rb1|Il13|Il13ra1|Il15|Il15ra|Il18|Il1b|Il2|Il21|Il23a|Il2ra|Il2rg|Il4|Il4ra|Il5|Il6|Il6st|Il7|Il7r|Inpp5d|Irs2|Jak3|Myd88|Nck2|Nckap1l|Nfatc2|Nkap|Nod2|Paxip1|Pcid2|Pdcd1lg2|…
GO:0001890	placenta development	0.0002891	Ada|Adm|Akt1|Alkbh1|Arnt|Ascl2|Birc2|Bptf|Ccnf|Cdx2|Cdx4|Cebpa|Cebpb|Cited1|Cited2|Csf2|Dlx3|Egfr|Egln1|Eomes|Epas1|Epor|Esrrb|Esx1|Etnk2|Fbxw8|Fgfr2|Fzd5|Gab1|Gata2|Gcm1|Ghrl|Ghsr|Gjb3|Gjb5|Hand1|Hs6st1|Hsf1|Hsp90ab1|Il10|Itga4|Junb|Krt19|Lif|Mapk1|Mdfi|Med1|Met|Ncoa6|Ndp|Nodal|Nsdhl|Ovol2|Pbrm1|Pcdh12|Peg10|Pkd2|Pla2g4a|Plcd1|Plcd3|Plg|Plk4|Ppard|Pparg|Prdm1|Prdx3|Ptgs2|Rbm15|Rps6|Rspo3|Sfrp4|S…
GO:0002237	response to molecule of bacterial origin	0.0002904	1100001G20Rik|Abca1|Abr|Ace|Acp5|Adam17|Adh5|Adm|Akirin2|Bcr|Bdkrb1|C5ar1|Card9|Casp1|Ccr1|Ccr5|Cd14|Cd36|Cebpb|Chuk|Cited1|Cmpk2|Cnr1|Cnr2|Cps1|Ctsg|Cxcl2|Dusp10|Elane|F2r|Fcgr2b|Fzd5|Gch1|H2-M3|Hsf1|Ido1|Il10|Il12a|Il12rb2|Il1b|Il23r|Irak1|Irak2|Irak3|Irf8|Irg1|Kcnj8|Klrk1|Lbp|Lias|Ly96|Mapk1|Mapk14|Mtdh|Myd88|Nfkbia|Nkx2-1|Nod2|Nos3|Nr1h3|P2rx7|Plcg2|Prdx2|Prdx3|Ptafr|Ptgs2|Rara|Rela|Scarb1|Se…
GO:0060193	positive regulation of lipase activity	0.0002916	Abhd5|Adcyap1r1|Adra2a|Agt|Agtr1a|Apoa4|Apoa5|Apoc2|Apoh|Arhgap6|Calca|Chrm3|Crhr1|Dlc1|Drd1a|Edn1|Ednra|Ednrb|F2r|Fgf2|Gna11|Gna13|Gna15|Gnaq|Gnb1|Gpihbp1|Gpr139|Gpr55|Hcrt|Hcrtr2|Htr2a|Htr2b|Htr2c|Lhcgr|Lmf1|Lpar1|Lpar3|Nmur1|Nmur2|Npr3|Nr1h2|Nr1h3|Ntsr2|Plcd1|Plce1|Prkcz|Pth1r|Rxfp3|S1pr1|Sele|Slc9a3r1|Tgm2|Trhr2|
GO:0046328	regulation of JNK cascade	0.0002929	Akt1|Akt2|Axin1|Card9|Cbs|Cd27|Cdc42|Cdc42se1|Dab2ip|Dixdc1|Dusp10|Dusp22|Dusp3|Dvl2|Dvl3|Eda2r|Edn1|Ercc6|Fcer1a|Fgd4|Fgf15|Fzd10|Gab1|Gps2|Grik2|Hdac3|Hipk3|Il1a|Il1b|Il1rn|Il3|Irak1|Itch|Map2k4|Map2k7|Map3k1|Map3k11|Map3k4|Map3k7|Map4k4|Mapk9|Mdfi|Mdfic|Mecom|Men1|Mul1|Myd88|Nod1|Nod2|Pak1|Ptk2b|Rap2a|Sfrp1|Sfrp2|Sfrp4|Sfrp5|Spag9|Sykb|Taok2|Taok3|Tirap|Tlr3|Tlr4|Tlr6|Tlr9|Tnf|Tnfrsf11a|Tnxb|T…
GO:0007265	Ras protein signal transduction	0.0002942	Abca1|Agtr1a|Apoe|Arhgap32|Arhgdia|Arhgef11|Baiap2|Bcl6|Brap|Cdc42|Cdc42ep1|Cdc42ep4|Cdc42ep5|Cdh13|Cdk1|Celsr1|Chuk|Cnksr1|Col1a2|Ctnnal1|Dbnl|Dhcr24|Dok1|Dok2|Dok3|Elmo1|Eps8l2|Farp2|Gna12|Gna13|Hras1|Hrasls|Kras|Lat|Map2k2|Mapk1|Mapk11|Mapk12|Mapk13|Mapk14|Mapkapk2|Mapkapk3|Mcf2l|Murc|Nf1|Ngf|Nras|Ntrk1|Plce1|Psd3|Pth|Ptplad1|Rab4a|Raf1|Rala|Ralb|Ralgds|Rap2a|Rap2b|Rasgrp3|Rassf1|Rfxank|Rhog|R…
GO:0031647	regulation of protein stability	0.0002955	A1cf|Apbb1|Apoa2|Aptx|Asgr2|Aurka|Bag6|Bmp2|Btrc|Cdc42|Cdkn2a|Cdkn2aip|Cog3|Cog7|Ctsh|Dpm2|Dpm3|Dsc3|Dsg1a|Fbxo7|Fbxw11|Flna|Gipc1|Gnaq|Gpihbp1|Gtpbp4|Hcfc1|Hps4|Ifi30|Ift46|Ipo9|Isoc2a|Morc3|Mylip|Nlrp5|Park7|Plk1|Pml|Ppap2b|Prkdc|Pten|Rassf1|Siah1a|Smad3|Smad7|Smo|Sox17|Sox4|Stx12|Stxbp1|Tbrg1|Tcf3|Trim21|Ube2b|Usp2|Usp3|Usp4|Usp7|
GO:0045185	maintenance of protein location	0.0002968	0610037P05Rik|2310057J16Rik|4831426I19Rik|Arl2|Arl2bp|Bbs4|Bicd2|Brca2|Bub3|Casc5|Cav1|Cd4|Cenpe|Clasp1|Ctnnb1|Faf1|Fbn1|Fbn2|Fgfr1op|Flna|Gcc2|Grik5|Gypa|Hook3|Jup|Kdelr1|Kdelr2|Kdelr3|Keap1|Lats1|Morc3|Ndc80|Nfkbia|Nfkbib|Nin|Nuf2|Os9|Pcm1|Pfn1|Pml|Psmd10|Seh1l|Sgol1|Srgn|Sun1|Sun2|Supt7l|Syne1|Syne2|Taf3|Taf8|Tln1|Tln2|Tmsb4x|Tnrc6a|Topors|Ywhab|Zfp828|
GO:0030162	regulation of proteolysis	0.0002981	Adam8|Adam9|Adra2a|Akt1|Apoe|Aurkaip1|Axin1|Bag6|Btrc|C2cd3|Cln3|Cln6|Commd1|Csnk1e|Dab2|Dnajb2|Dyx1c1|Ep300|F2|Fbxw11|Gclc|Gipc1|Gpx1|Hdac2|Hdac6|Hspbp1|Ide|Ifng|Ift52|Ift88|Il10|Il1b|Ins2|Ltbp4|Mad2l1|Mad2l2|Mgea5|N4bp1|Nr1h2|Nr1h3|Nrd1|Nub1|Ogt|Pacsin3|Pik3r1|Plat|Plk1|Pml|Prickle1|Psmd10|Psme3|Ptpn3|Rab23|Rad23a|Rad23b|Rchy1|Serpina5|Serpinb7|Serpine2|Sh3d19|Shh|Smad7|Spink12|Spink5|Taf1|Timp…
GO:0045598	regulation of fat cell differentiation	0.0002994	Adig|Adipoq|Akt1|Axin1|Ccdc85b|Cebpa|Dkkl1|Dlk2|Enpp1|Frzb|Id4|Igf1|Lpin1|Lrp5|Lrp6|Ncor2|Ppard|Pparg|Ptgs2|Ptprq|Sfrp1|Sfrp2|Sh3pxd2b|Sod2|Taf8|Tgfb1|Tgfb1i1|Trib2|Trib3|Wif1|Wnt1|Wnt3|Wnt3a|Wnt5a|Wnt5b|Wwtr1|
GO:0003012	muscle system process	0.0003008	Actc1|Actg2|Actn2|Actn3|Adora1|Adora2b|Adrb2|Adrbk1|Agt|Arg2|Atp2a1|Cacna1g|Cacna1s|Camk2d|Chrm3|Chrna1|Chrnb1|Chrnb2|Chrnb4|Col4a3bp|Cxcr4|Cyba|Dlg1|Drd1a|Edn1|Edn2|Edn3|Ednra|Ednrb|Fbxo32|Fkbp1a|Fkbp1b|Fxyd1|Gaa|Gdnf|Glra1|Gucy1a3|Homer1|Hsbp1|Htr2b|Igf1|Itga1|Itgb5|Jsrp1|Lmod1|Map2k3|Mybpc1|Mybpc2|Mybpc3|Myh11|Myh2|Myh4|Myh6|Myl12b|Myl3|Myl4|Myl9|Mylk|Mylk2|Myom1|Myom2|Nkx2-5|Nos1|Nos3|P2rx2|P…
GO:0002764	immune response-regulating signaling pathway	0.0003021	Atf1|Bcar1|Bcl10|Btla|C3ar1|C5ar1|Cacnb3|Cacnb4|Cd19|Cd247|Cd36|Cd38|Cd3e|Cd40|Cd79b|Cd86|Cdk1|Chuk|Clec7a|Colec12|Cr2|Creb1|Ctla4|Dusp3|Dusp6|Dusp7|Elk1|Fcer1g|Fos|Foxp3|Fyn|Ikbkb|Ikbke|Ikbkg|Il20rb|Irak1|Irak2|Irak4|Irf7|Jun|Klhl6|Klre1|Klrk1|Lat2|Lax1|Ly96|Lyn|Map2k2|Map2k3|Map2k4|Map2k7|Map3k1|Map3k7|Mapk1|Mapk10|Mapk11|Mapk14|Mapk7|Mapk8|Mapk9|Mapkapk2|Mapkapk3|Mef2c|Mill2|Myd88|Nckap1l|Nfam…
GO:0034968	histone lysine methylation	0.0003035	Ash2l|Cxxc1|Dot1l|Dpy30|Ehmt1|Ehmt2|Men1|Mll1|Mll2|Mll3|Mll5|Nsd1|Paxip1|Prdm9|Rbbp5|Setd1b|Setd2|Setd7|Setd8|Setdb2|Suv39h2|Suv420h1|Suv420h2|Wbp7|Wdr5|Wdr82|Wdr92|Whsc1|Whsc1l1|
GO:0009108	coenzyme biosynthetic process	0.0003049	Acly|Acss1|Acss2|Aspdh|BC016495|Coasy|Coq2|Coq3|Coq4|Coq5|Coq6|Coq7|Coq9|Dbt|Dcakd|Dhfr|Dlat|Dld|Flad1|Fpgs|G6pdx|Gcdh|Gch1|Gphn|Haao|Itgb1bp3|Kmo|Kynu|Lias|Lipt2|Mat1a|Mat2a|Mat2b|Mocos|Mocs1|Mocs2|Mocs3|Mthfd1|Mthfd1l|Mthfd2|Mthfsd|Nadsyn1|Nampt|Naprt1|Nfs1|Nmnat2|Nmnat3|Pank3|Pank4|Pcbd1|Pcbd2|Pdha1|Pdha2|Pdhb|Pdk4|Pdxk|Pnp|Ppcdc|Pts|Qdpr|Spr|Tpk1|Ubiad1|Vkorc1|
GO:0015844	monoamine transport	0.0003063	Drd1a|Fcer1a|Fcgr3|Mecp2|P2rx1|Park2|Park7|Pick1|Slc18a3|Slc22a1|Slc22a3|Slc6a2|Slc6a3|Slc6a4|Sykb|
GO:0032535	regulation of cellular component size	0.0003077	Actr3b|Add1|Add2|Akt1|Akt1s1|Anapc2|Arf6|Arhgap4|Arpc1a|Arpc2|Arpc3|Arpc5l|Atp2b2|Avil|Barhl2|Capg|Capza2|Capza3|Cav3|Ccl11|Ccl24|Ccr5|Cdc42ep5|Cdh4|Cdk4|Cit|Cln8|Cntn2|Creb1|Cxcl12|Dlg1|Dscam|Dstn|E2f4|Edn1|Eln|Ep300|Fmn1|Fxn|Gsn|Il7r|Ilk|Jmy|Kank1|Lats1|Lima1|Map3k1|Mlst8|Mtap1b|Mtor|Nck2|Nckap1l|Ndel1|Neb|Ngf|Ntn1|Ntrk3|ORF19|Pfn1|Pfn2|Plek|Plxna3|Plxna4|Prex1|Rasa1|Rb1cc1|Rdx|Rictor|Rnf6|Rpto…
GO:0031396	regulation of protein ubiquitination	0.0003091	1810074P20Rik|Anapc1|Anapc10|Anapc2|Anapc4|Anapc5|Anapc7|Arrb1|Arrb2|Atg5|Axin1|Bag5|Bcl10|Bmi1|Brca1|Btrc|Bub3|Cdc14b|Cdc16|Cdc20|Cdc27|Cdk1|Cdk5|Cdkn2a|Commd1|Cul1|Daxx|Dnajb2|Fbxo2|Fbxo4|Fbxo5|Fem1b|Fgfr3|Fkbp1a|Fzr1|Gclc|Gtpbp4|Hspa5|Hspbp1|Lrrk2|Mad2l1|Mad2l2|Mapk15|Mapk9|N4bp1|Ndfip1|Ndfip2|Nhlrc1|Nod2|Paxip1|Pin1|Pink1|Plk1|Pml|Prickle1|Prkcc|Psma1|Psma2|Psma6|Psma7|Psma8|Psmb10|Psmb11|Psm…
GO:0032846	positive regulation of homeostatic process	0.0003312	Adcyap1r1|Ahsg|Akap5|Apln|Avp|Avpr1a|Avpr1b|Bak1|Bax|Bdkrb1|Car2|Cav1|Cck|Ccl5|Ccr5|Cnr1|Dbi|Drd1a|Ednra|F2|F2r|Ffar1|Gimap5|Il13|Il1b|Lhcgr|Lrp6|Ltbp3|Mc4r|Mgea5|Nr1h3|P2rx7|Pot1a|Ptgs2|Spp1|Terf2|Thy1|Tinf2|Tnf|Tnfrsf11a|Tnfsf11|Tnks|Tspo|
GO:0019751	polyol metabolic process	0.0003326	Angptl3|Coq2|Coq3|Dak|Dgat2|Galk1|Gde1|Gdpd1|Gdpd2|Gdpd3|Gdpd4|Gdpd5|Gk2|Got1|Gpat2|Gpcpd1|Gpd1|Gpd1l|Gpd2|Gyk|Impa1|Ip6k1|Ipmk|Ippk|Isyna1|Itpka|Mecp2|Miox|Mogat1|Mogat2|Pck1|Ppip5k1|Slc37a2|Slc5a3|Sord|
GO:0032371	regulation of sterol transport	0.000334	Abca1|Abca2|Abcg1|Abcg5|Abcg8|Adipoq|Apoa2|Apoa4|Apoc1|Apoc2|Apoe|Irak1|Lep|Lipg|Nfkbia|Nr1h2|Nr1h3|Pon1|
GO:0006261	DNA-dependent DNA replication	0.0003354	Blm|Brca2|C77370|Ccdc111|Ccne1|Ccne2|Cdc45|Dna2|Fen1|Helb|Mcm2|Mcm4|Mcm5|Mcm6|Mcm7|Mcmbp|Mms22l|Peo1|Pola1|Pold1|Pold2|Pold3|Pold4|Pole2|Prim1|Prim2|Pura|Rad51|Rnaseh1|Rpain|Rrm2b|Slbp|Tipin|Tk2|Tonsl|Top1|Top1mt|Top2b|Top3a|Top3b|Wrn|
GO:0090181	regulation of cholesterol metabolic process	0.0003368	Abcg1|Acadl|Acadvl|Apob|Apoe|Dhcr7|Fgf1|Lmf1|Por|Scap|Sec14l2|Srebf1|Thrb|
GO:0046822	regulation of nucleocytoplasmic transport	0.0003382	Agtr2|Akap1|Akap5|Apc2|Axin1|Axin2|Bambi|Bard1|Bmp4|Bmpr1a|Cd36|Cdk1|Cdk5|Cdkn1a|Cdkn2a|Cyld|Dab2ip|Eda|Egf|Egfr|Emd|Ep300|Faf1|Fbxw11|Flna|Fzd1|Fzd7|Gli3|Gnaq|Grem1|Gsk3b|Hnf4a|Il1b|Il6|Jak2|Jup|Keap1|Khdrbs1|Lep|Mapk7|Mbtps1|Mtor|Nedd4|Nf1|Nfkbia|Nfkbib|Nlrp12|Nlrp3|Nolc1|Ogg1|Pkia|Pou5f1|Prkaca|Prkcq|Psmd10|Ptpn11|Rbck1|Sfrp5|Shh|Sirt1|Smad3|Smad4|Smo|Sphk1|Tgfb1|Tgfbr1|Tlr2|Tlr3|Tlr4|Tlr7|Tlr…
GO:0046496	nicotinamide nucleotide metabolic process	0.0003396	Aldob|Aspdh|Cbr2|Dcxr|Dlst|Fdx1|Fdxr|Fmo1|G6pdx|Gck|Glyr1|Gpd1|Gpd2|H6pd|Hibadh|Idh1|Idh3a|Idh3g|Kmo|Kynu|Ldhb|Mdh2|Nadk|Nadsyn1|Nampt|Naprt1|Ncf1|Nmnat2|Nmnat3|Ogdh|Pgd|Pgls|Pnp|Rpe|Rpia|Taldo1|Tkt|
GO:0090092	regulation of transmembrane receptor protein serine/threonine kinase signaling pathway	0.0003786	Acvr1|Acvr2a|Acvr2b|Acvrl1|Adam17|Adamtsl2|Aspn|Axin1|Bambi|Bcl9l|Bmp10|Bmp2|Bmp4|Bmp7|Bmper|Bmpr1a|Bmpr2|Cav1|Cdkn1c|Cdkn2b|Cer1|Chrd|Chrdl2|Chst11|Cidea|Cited2|D0H4S114|Dand5|Dkk1|Eid2|Eng|Fbn1|Fbn2|Fgf10|Fkbp1a|Fkbp8|Foxd1|Foxd2|Foxd4|Fst|Fstl3|Furin|Fzd1|Gata4|Gata6|Gdf2|Gdf6|Gdf7|Gipc1|Glg1|Grem1|Hoxa13|Hspa5|Htra1|Il17f|Ing2|Inhba|Itga8|Kcp|Lemd3|Men1|Nepn|Nkx2-1|Nog|Notch1|Nr3c1|Onecut2|Pe…
GO:0043433	negative regulation of sequence-specific DNA binding transcription factor activity	0.0003802	1810074P20Rik|Arrb1|Arrb2|Cat|Cdkn2a|Cebpg|Commd1|Commd7|Ctnnbip1|Cyld|Dab2ip|Dap|Ddit3|Egln1|Flna|Foxj1|Foxp3|Fzd6|Glis2|Hdac2|Hdac4|Hmox1|Hnf4a|Hr|Id2|Id3|Irak1|Irak2|Irak3|Itch|Kdm1a|Men1|Nfkbia|Nfkbid|Nlrc3|Nlrc5|Nlrp3|Nod2|Nr0b1|Pbx1|Pex14|Prdx2|Prmt2|Prox1|Psmd10|Pthlh|Rbck1|Rps3|Setd6|Sfrp4|Sfrp5|Sigirr|Sirt1|Siva1|Smad7|Tlr9|Tnfaip3|Tnfrsf4|Traf3|Trib1|Trib2|Trim21|Wwp2|Zcchc11|
GO:0051291	protein heterooligomerization	0.0003817	Acvrl1|Akap2|Aldoc|Bag4|Bcl10|Birc2|Braf|Cab39|Casp8|Col1a2|Ctnna1|Ctnnb1|Fadd|Gabra6|Gch1|Gchfr|Glra1|Glrb|Hbb-bh1|Hr|Hras1|Ide|Igf1r|Ilk|Insr|Irs1|Itpr3|Jup|Kcnab2|Kcnh2|Kcnh6|Kcnh7|Magi2|Nlgn1|Nrxn1|P2rx1|P2rx2|P2rx6|Parva|Pcbd1|Pcbd2|Ppp5c|Prkaa1|Prkaa2|Prkab1|Prkag1|Prkar2a|Prkcsh|Prkcz|Rad50|Ripk1|Rrm1|Rrm2|Sept7|Sept9|Skil|Stk11|Strada|Stxbp3a|Tnfrsf1a|Tradd|Traf2|Tsc1|Tsc2|Uqcrh|Vhl|Ywhab|
GO:0034330	cell junction organization	0.0003833	2310057J16Rik|Actn1|Actn2|Actn3|Arhgap6|Ccm2|Cd151|Cd9|Cdc42|Cldn19|Col17a1|Crb3|Ctnna1|Ctnnb1|Cxadr|Dlc1|Dsp|Fn1|Gjd3|Gnpat|Hdac7|Hnf4a|Itga5|Itga6|Itgb1|Itgb3|Itgb4|Jub|Jup|Kifc3|Krt14|Krt5|Lama3|Lamb3|Lamc1|Lamc2|Mpz|Nf2|Nfasc|Numbl|Pard3|Pard6a|Pdpk1|Plec|Prkci|Ptk2b|Pxn|Shroom2|Smad3|Smad7|Sorbs1|Taok2|Tesk2|Tgfb1|Tgfb2|Tgfb3|Thy1|Tln1|Tns1|Trpv4|Vcl|Wnt11|
GO:0051591	response to cAMP	0.0003849	Agxt|Aldh3a1|Aqp1|Braf|Cdo1|Cited1|Cnga3|Cyp27b1|Duox1|Mat2a|Ndufs4|Pik3r1|Pklr|Pygm|Ren1|Slc6a3|Slc8a1|Slc8a3|Stat1|
GO:0032392	DNA geometric change	0.0004242	Ddx1|Ercc3|Mcm2|Mcm4|Mcm6|Mcm7|Mterf|Nbn|Peo1|Pot1a|Pura|Rad50|Rad51|Recql4|Supv3l1|Top1|Top1mt|Top3a|Top3b|
GO:0015850	organic alcohol transport	0.0004259	Aqp1|Aqp2|Aqp3|Aqp7|Aqp9|Drd1a|Hiat1|Hiatl1|Mecp2|Mfsd9|Park2|Park7|Pgap1|Psen1|Slc22a1|Slc22a18|Slc22a3|Slc37a2|Slc5a3|Slc5a7|Slc6a2|Slc6a3|
GO:0006007	glucose catabolic process	0.0004276	Adpgk|Aldob|Aldoc|Bad|Bpgm|Dlat|Eno2|Eno3|Eno4|Entpd5|G6pdx|Gck|Glyr1|Gpi1|H6pd|Hibadh|Hk1|Hk2|Hk3|Hkdc1|Ldhb|Ldhc|Lrp5|Ogdh|Pdha1|Pdha2|Pdhb|Pfkfb2|Pfkm|Pgam2|Pgd|Pgk2|Pgls|Pklr|Pkm2|Rpe|Rpia|Taldo1|Tkt|
GO:0006986	response to unfolded protein	0.0004293	Amfr|Atf6b|Casp12|Ccnd1|Chac1|Creb3l1|Creb3l3|Creb3l4|Ddit3|Derl1|Derl2|Dnajc3|Edem1|Edem3|Eif2ak3|Ern2|Erp44|Faf2|Fbxo6|H47|Herpud1|Herpud2|Hspa1b|Hspa5|Ifng|Jkamp|Manf|Nfe2l2|Park2|Ppp1r15a|Serp1|Syvn1|Ubxn4|Upf2|Upf3a|Upf3b|Vapb|
GO:0009749	response to glucose stimulus	0.000431	Aacs|Acvr1c|Acvr2b|Adipoq|Apoa2|Casp6|Cyp7a1|Egr1|Eif2b1|Eif2b3|Eif2b4|Eif2b5|Ep300|Fkbp1b|Gck|Glul|Gys2|Hnf4a|Ildr2|Irs2|Khk|Mlxipl|Neurod1|Nnat|Nr0b2|Oxct1|Pfkfb2|Sarm1|Slc30a8|Srebf1|Thbs1|Vamp2|
GO:0001889	liver development	0.0004556	Aacs|Acadm|Ada|Arf6|Asl|Cadm1|Cebpa|Cfc1|Cited2|Ctnnb1|Gata6|Hes1|Hhex|Hlx|Hp|Icmt|Igf2r|Jarid2|Klf1|Lsr|Man2a1|Med1|Meg3|Met|Mkl2|Nf1|Nodal|Notch1|Onecut2|Pkm2|Ptcd2|Rb1cc1|Rela|Runx1|Smad3|Smarca4|Sod2|Sp1|Stat5b|Vwf|Wnt1|
GO:0050872	white fat cell differentiation	0.0004573	1100001G20Rik|Cebpa|Ctbp1|Fgf10|Ncor2|Pparg|Prdm16|Scd1|
GO:0006767	water-soluble vitamin metabolic process	0.0004591	Akr1a4|Folr1|Gclc|Gif|Gsto1|Gulo|Mmab|Pdxk|Pnpo|Rfk|Rgn|Shmt1|Slc19a2|Slc19a3|Thtpa|Tpk1|Vnn1|Vnn3|
GO:0043410	positive regulation of MAPKKK cascade	0.0004608	Adrb2|Adrb3|Agt|Ar|Arrb1|Arrb2|Axin1|Bmp4|Bmper|Bnip2|Braf|Card9|Ccr2|Cd27|Cd36|Cd44|Cd74|Cdc42|Cdon|Ctnnb1|Dcc|Dixdc1|Dusp22|Eda2r|Erbb2|F2r|Fgf10|Fgf15|Fgf18|Fgf2|Fgf20|Fgf21|Fgf23|Fgf4|Fgf9|Fgfr1|Fgfr2|Fgfr3|Gab1|Gas6|Gpr55|Grm5|Hras1|Igf1r|Igf2|Igfbp3|Igfbp4|Il11|Il1a|Il1b|Il3|Il6|Il6ra|Ilk|Ins2|Insr|Itgav|Itgb1|Itgb3|Kl|Klb|Lep|Lepr|Lif|Lpar1|Lpar2|Lpar3|Map3k7|Myd88|Nenf|Nod1|Nod2|Osm|P2rx7…
GO:0032369	negative regulation of lipid transport	0.0004626	Abcg5|Abcg8|Akt1|Akt2|Apoa2|Apoc1|Apoc2|Irak1|Irs2|Itgav|Itgb3|Nr1h2|Nr1h3|Thbs1|
GO:0006310	DNA recombination	0.0004644	Aicda|Apex1|Apex2|Banf1|Bcl11b|Blm|Brca1|Brca2|Cd40lg|Dclre1c|Dmc1|Eme1|Eme2|Ercc1|Ercc4|Exo1|Fan1|H2afx|Hus1|Kin|Lig1|Lig3|Lig4|Mlh1|Mlh3|Mms22l|Msh2|Msh3|Msh4|Msh5|Msh6|Mus81|Nbn|Nsmce1|Nsmce2|Obfc2a|Obfc2b|Palb2|Paxip1|Pms1|Polm|Prkdc|Psmc3ip|Rad50|Rad51|Rad51ap1|Rad51c|Rad51l1|Rad51l3|Rad52|Rad54b|Rag1|Recql4|Rpa1|Rpa2|Rpa3|Rpain|Ruvbl2|Shfm1|Slc50a1|Slx1b|Slx4|Smc5|Smc6|Spo11|Srbd1|Stra8|Sup…
GO:0006984	ER-nucleus signaling pathway	0.0004662	Amfr|Atg10|Atp2a2|Casp12|Ccdc47|Ccnd1|Ddit3|Derl1|Derl2|Dnajc3|Eif2a|Eif2ak3|Gsk3b|H47|Herpud1|Hspa5|Ifng|Ins2|Insig2|Nfe2l2|Ppp1r15a|Ppp1r15b|Scap|Serp1|Srebf1|Srebf2|Trp53|Vapb|
GO:0034284	response to monosaccharide stimulus	0.000468	Aacs|Acvr1c|Acvr2b|Adipoq|Apoa2|Casp6|Cyp7a1|Egr1|Eif2b1|Eif2b3|Eif2b4|Eif2b5|Ep300|Fkbp1b|Gck|Gckr|Glul|Gys2|Hnf4a|Ildr2|Irs2|Khk|Mlxipl|Neurod1|Nnat|Nr0b2|Oxct1|Pfkfb2|Sarm1|Slc30a8|Srebf1|Thbs1|Vamp2|
GO:0034754	cellular hormone metabolic process	0.0004698	Aanat|Adh1|Adh4|Adm|Afp|Akr1c18|Akr1d1|Aldh1a1|Aldh1a2|Aldh1a3|Aldh8a1|Bco2|Bmpr1b|Comt|Crabp2|Crh|Cyp11b1|Cyp11b2|Cyp17a1|Cyp19a1|Cyp1a1|Cyp1b1|Cyp21a1|Cyp26a1|Cyp26b1|Cyp26c1|Ece1|Esr1|Fgf2|H2-Ke6|Hsd11b1|Hsd11b2|Hsd17b1|Hsd17b11|Hsd17b2|Lcn5|Lrat|Mecp2|Med1|Nr3c1|Pdgfra|Rbp1|Rbp4|Rdh1|Rdh8|Retsat|Scarb1|Sdr16c5|Serpina6|Sgpl1|Shh|Srd5a1|Srd5a2|Star|Stat5b|Sult1a1|Sult1e1|Tiparp|Ugt2b1|
GO:0045765	regulation of angiogenesis	0.0004716	Adamts1|Adora2b|Aggf1|Amot|Angpt2|Angpt4|Angptl3|Anxa3|Apoh|Aqp1|Bai1|Btg1|C3|C3ar1|C5ar1|C6|Camp|Ccl11|Ccl24|Ccl5|Ccr2|Ccr3|Cd36|Chrna7|Col4a2|Col4a3|Crhr2|Cx3cl1|Cx3cr1|Cxcl10|Ddah1|Ecm1|Efna1|Epha2|Erap1|Ets1|F3|Fasl|Fgf2|Foxc2|Foxo4|Foxo6|Gata2|Gata6|Gpr124|Hc|Hdac5|Hdac7|Hdac9|Hhex|Hmox1|Hoxa5|Il17f|Il1a|Il1b|Itgb2|Kdr|Lect1|Lif|Mapk7|Mmp9|Mtdh|Nf1|Nos3|Nr2e1|Pf4|Plg|Pml|Prl7d1|Ptgs2|Ptprm|R…
GO:0009310	amine catabolic process	0.0004735	A230051G13Rik|A2ld1|Aadat|Aass|Acad8|Acadl|Afmid|Aldh5a1|Aldh6a1|Amdhd1|Asrgl1|BC026590|Bcat1|Bcat2|Bckdha|Bckdhb|Bckdk|Cbs|Cdo1|Comt|Csad|Dbh|Ddah2|Dhps|Dio2|Dio3|Dmgdh|Dtd1|Fah|Ftcd|Gad2|Gldc|Gls|Glud1|Got1|Gstz1|Hal|Hdc|Hgd|Hibch|Hpd|Ido1|Ido2|Kmo|Kynu|Lao1|Maoa|Mthfd1|Nos1|Nos2|Nos3|Pah|Pcyox1|Pcyox1l|Prodh|Prodh2|Sds|Shmt1|Slc6a3|Smox|Tat|Tomt|Uroc1|
GO:0034637	cellular carbohydrate biosynthetic process	0.0004753	Akt1|Atf3|Atf4|B3gnt1|Car5a|Cercam|Cmas|Csgalnact1|Eno2|Ext2|Fbp1|Fbp2|Fpgt|G6pc|G6pc2|G6pc3|G6pdx|Gbe1|Gck|Gfpt1|Glt25d1|Gne|Got1|Gpd1|Gpd2|Gpi1|Gyg|Gys1|Gys2|Hs2st1|Isyna1|Lalba|Mat2b|Pck1|Pck2|Pcx|Pgam2|Pgd|Pgm2|Pgm3|Phkg1|Phkg2|Pmm1|Ppp1r3c|Prkag3|Ptges3|Pygl|Rbp4|Sds|Sord|Tkt|Trp53rk|
GO:0008643	carbohydrate transport	0.0004896	1810014F10Rik|2010001E11Rik|AI317395|Akt1|Apoa2|Aqp1|Aqp2|Aqp3|Aqp7|Drd1a|Edn1|Ednra|G6pc|G6pc3|Gh|Ins1|Ins2|Klf15|Lbp|M6pr|Nrg1|Pea15a|Prkag3|Scarb1|Slc17a5|Slc2a1|Slc2a10|Slc2a12|Slc2a13|Slc2a2|Slc2a3|Slc2a4|Slc2a5|Slc2a6|Slc2a7|Slc2a8|Slc2a9|Slc35a1|Slc35a2|Slc35a4|Slc35a5|Slc35b1|Slc35b4|Slc35c1|Slc35d2|Slc35d3|Slc37a2|Slc37a3|Slc37a4|Slc45a1|Slc4a11|Slc50a1|Slc5a1|Slc5a11|Slc5a2|Slc5a4a|Sorb…
GO:0009416	response to light stimulus	0.0004914	Accn1|Adam2|Adra1b|Aipl1|Akt1|Apbb1|Aqp1|Arrb1|Atp1a2|Atp1a3|Atr|Bax|Bcat1|Bcl3|Brca2|Brsk1|Cacna1e|Cacna1f|Casp7|Casp9|Cat|Ccnd1|Cdc25a|Cdk5|Cdkn1a|Chrnb2|Cirbp|Crhr1|Dbh|Dcun1d3|Ddb2|Drd1a|Drd3|Drd5|Dynlrb1|Egfr|Elane|Ercc1|Ercc2|Ercc3|Ercc4|Ercc5|Ercc6|Ercc8|Fech|Foxb1|Gh|Ghrl|Gja10|Gnat1|Gnat2|Gnb1|Gpx1|Grin1|Grk1|Guca1a|Guca1b|Hmgcr|Hus1|Il12a|Il12b|Ivl|Kras|Mapk8|Mapk9|Mecp2|Men1|Msh2|Msh6|…
GO:0061138	morphogenesis of a branching epithelium	0.0004932	Acvr1|Adm|Agt|Ar|Areg|Bmp2|Bmp4|Bmp7|Btrc|Ccl11|Cd44|Celsr1|Csf1|Ctnnb1|Ctnnbip1|Ctsh|Cxcl12|Cxcr4|Ddr1|Dlg1|Edn1|Ednra|Eng|Esr1|Eya1|Fem1b|Fgf10|Fgf2|Fgf7|Fgf8|Fgfr1|Fgfr2|Foxa1|Foxa2|Foxc2|Foxd1|Foxd2|Foxd4|Frs2|Gbx2|Gcm1|Gdnf|Gli2|Gli3|Gna13|Grem1|Gzf1|Hhex|Hhip|Hoxa11|Hoxa13|Hoxa5|Hoxb13|Hoxd11|Hoxd13|Igf1|Ihh|Il10|Il6|Ilk|Lama1|Lama5|Lrp5|Lrp6|Med1|Myc|Ncoa3|Nfatc3|Nfatc4|Nkx3-1|Nog|Notch4|P…
GO:0021700	developmental maturation	0.000495	Agpat6|Akt1|Barx2|Bfsp1|Bfsp2|Bhlha15|Bmp2|Brca2|Btk|Calca|Cdc25b|Cdh5|Cdkn1c|Cebpa|Cntn2|Cspg4|Cst10|Ctnnb1|Dld|Dlg4|Dmc1|Dsg4|Epas1|Epb4.2|Epo|Erbb4|Ercc2|Ereg|Esr2|Farp2|Fbxo5|Fem1b|Fgfr1|Fgfr3|Foxa1|Fzd5|G6pdx|Gata2|Gdf11|Ghrhr|Gja1|Gnaq|Grin1|Gsdma3|Hba-x|Hes1|Hes5|Hoxa5|Hoxb13|Igf1|Ihh|Il21|Irx5|Kcne1|Kdr|Klf1|Klf2|Krtap16-7|Lgi4|Lhx6|Lyl1|Maea|Mecp2|Mmp2|Mreg|Myo5a|Notch1|Nrcam|Pcsk4|Pgr|P…
GO:0015909	long-chain fatty acid transport	0.0004969	Abcc1|Abcd1|Acacb|Ace|Anxa1|Cd36|Cpt1a|Cpt2|Drd3|Fabp1|Fabp2|Kiss1r|Lhcgr|Nmb|Nmur2|Pla2g5|Plin2|Pparg|Prkaa2|Slc25a20|Slc27a4|Slc27a5|
GO:0051146	striated muscle cell differentiation	0.0004987	AI464131|Acadm|Actc1|Afg3l2|Agrn|Akt1|Atg5|Barx2|Bmp10|Bnip2|Cacna1s|Cacna2d2|Cacnb4|Cacybp|Capn2|Casp1|Cav2|Cby1|Cdon|Chrna1|Chrnb1|Chuk|Col4a1|Col4a5|Cxadr|Dicer1|Dner|Dok7|Dvl1|Dyrk1b|Erbb2|F2r|Fgfr2|Flnc|Gphn|Gpx1|Gsk3b|Homer1|Igf1|Igf2|Igfbp5|Ins2|Itgb1|Kras|Krt19|Ky|Lamb2|Lrp4|Lrrk2|Mapk14|Mesp1|Met|Murc|Musk|Mybpc3|Myh11|Myh6|Myh9|Myl2|Mylk3|Myo18b|Myod1|Myog|Neb|Neo1|Neurl2|Nkx2-5|Nrg1|P2…
GO:0010883	regulation of lipid storage	0.0005006	Abcg1|Abhd5|Apob|Apoc4|Cd36|Cidea|Crp|Fitm1|Fto|Itgav|Itgb3|Lpl|Mest|Msr1|Nfkbia|Nr1h2|Nr1h3|Pla2g10|Pnpla2|Ppara|Pparg|Scarb1|
GO:0043543	protein acylation	0.0005024	Apbb1|Arrb1|Bag6|Bmi1|Brca2|Brd1|Brpf1|Brpf3|Ccdc101|Cd4|Clip3|Csrp2bp|Dmap1|Dr1|Dscc1|Ep300|Ep400|Epc1|Esco2|Hat1|Hhat|Ing3|Ing5|Irf4|Kat2a|Kat5|Ldb1|Map3k7|Mbd3|Mbip|Mecp2|Mettl8|Mll1|Msl1|Msl2|Msl3|Myst1|Myst2|Myst3|Myst4|Naa10|Naa15|Naa50|Nmt1|Pcgf2|Phf15|Phf17|Pole4|Por|Ruvbl2|Sap130|Sirt1|Smarca4|Supt3h|Supt7l|Tada1|Tada2a|Tada3|Taf1|Taf12|Taf5l|Tcf3|Trim16|Trrap|Wdr5|Yeats2|Yeats4|Zdhhc1|Z…
GO:0031348	negative regulation of defense response	0.0005043	A2m|Abr|Acp5|Ada|Adora1|Adora2a|Adrb2|Anxa1|Aoah|Arrb2|Bcr|Calcrl|Cd276|Chrna7|Clec2d|Cnr2|Dusp10|Fcgr2b|Foxp3|Ghrl|Ghsr|Gpr120|Gpx1|Gpx2|H2-Bl|H47|Ifit1|Il10|Il12b|Il2|Il20rb|Il2ra|Il4|Ins2|Irak3|Itch|Klrb1b|Klre1|Mill2|Ndfip1|Nod2|Nt5e|Pcbp2|Ppard|Pparg|Psma1|Psmb4|Serpinc1|Serpinf1|Serping1|Slit2|Spn|Tap1|Tap2|Tnfrsf1b|Trafd1|Uaca|Zfp36|
GO:0040014	regulation of multicellular organism growth	0.0005308	Acvr1c|Adrb1|Adrb2|Adrb3|Afg3l2|Agpat6|Agt|Apoe|Atrn|Azgp1|Bbs2|Cacna2d2|Cckar|Chd7|Creb1|Csf1|Dio3|Dlg1|Drd3|Fgfr2|Fto|Fxn|G6pdx|Gamt|Gdf3|Gdf5|Gh|Ghrh|Ghrhr|Ghsr|Hdac3|Hsf1|Htra2|Ikzf1|Lep|Lgmn|Mc4r|Nipbl|Nmur2|Nppc|Pcsk1n|Pex5|Pik3ca|Pou1f1|Pou3f2|Ptpn11|Rai1|Sgpl1|Siah1a|Slc6a3|Spnb4|Spr|Stat3|Stat5a|Stat5b|Tnks2|Tshr|
GO:0044058	regulation of digestive system process	0.0005327	Abcg5|Abcg8|Apoa2|Apoa4|Aqp1|Fgf10|Ghsr|Lep|Nr1h2|Nr1h3|Oxt|Oxtr|Tac4|
GO:0070972	protein localization in endoplasmic reticulum	0.0005347	Folr1|Folr2|Grik5|Kdelr1|Kdelr2|Kdelr3|Macf1|Os9|Srp14|Srp19|Srp72|Srp9|Srpr|
GO:0007029	endoplasmic reticulum organization	0.0005366	Atl1|Atl2|Bag6|Bnip1|Cacna1s|Casq1|Cav2|Col4a3bp|Eif2ak3|Pex5|Rtn3|Rtn4|Ubl4|
GO:0050817	coagulation	0.0005729	Adamts13|Anxa5|Anxa8|Ap3b1|Apoh|Axl|Bloc1s3|C3|C9|Cd40lg|Cpb2|Cx3cl1|Dtnbp1|Efemp2|Entpd1|Entpd2|F10|F11|F12|F13a1|F13b|F2|F2r|F2rl1|F2rl2|F3|F5|F7|F8|F9|Fga|Fgb|Fgg|Fhad1|Foxa2|Fzd6|Gas6|Gna13|Gp1ba|Gp5|Gp6|Gp9|Hnf4a|Hps1|Hps4|Hps5|Hps6|Ifngr1|Il10ra|Il20ra|Il22ra1|Il22ra2|Il28ra|Itga2b|Itgb3|Lnp|Mertk|Otog|P2rx1|P2ry12|Papss2|Pf4|Pik3cb|Pldn|Plek|Plg|Proc|Procr|Pros1|Rab27a|Serpinc1|Serpind1|Se…
GO:0040029	regulation of gene expression, epigenetic	0.0005749	Airn|Alkbh1|Alkbh2|Alkbh3|Asz1|Baz1b|Brca1|Cbx8|Clp1|Ctcf|Dicer1|Dnmt3a|Eed|Ehmt2|Eif2c1|Eif2c2|Eif2c3|Eif2c4|Epc1|Fto|Glmn|Gpx1|H2afy|Hat1|Hdac2|Hells|Hils1|Jub|Kdm1b|Limd1|Lin28a|Mael|Mbd3|Mbd4|Mecp2|Mll1|Mll2|Mll5|Mov10|Nr3c1|Phf2|Phf8|Prkra|Prmt7|Rrp8|Sirt1|Sirt4|Sirt5|Sirt6|Sirt7|Slc50a1|Smarca4|Smarca5|Smarcd1|Smchd1|Snip1|Srrt|Tdrd1|Tet1|Tnrc6a|Trdmt1|Tsix|Ube2b|Ubtf|Wtip|Xist|Zcchc11|Zfp5…
GO:0045137	development of primary sexual characteristics	0.000577	Acvr2a|Adamts1|Adrbk1|Afp|Agt|Ahr|Ahsg|Amh|Ar|Arrb1|Arrb2|Asb1|Bax|Bcl2l1|Bcl2l11|Bcl2l2|Bik|Bmp4|Bmp5|Bmpr1b|Brca2|Cbx2|Ccnd1|Cga|Chd7|Csda|Ctnnb1|Dach1|Dach2|Dhcr24|Dhh|Dmc1|Edn2|Eif2b4|Eif2b5|Ercc1|Ereg|Ermp1|Esr1|Esr2|Fanca|Fancg|Fgf10|Fgf7|Fgf8|Fgf9|Fndc3a|Foxc1|Foxl2|Frzb|Fshb|Fshr|Fst|Fzd1|Fzd10|Fzd3|Fzd4|Fzd5|Fzd6|Fzd7|Fzd8|Fzd9|Hmgb2|Hoxa13|Hoxd13|Hsd17b4|Immp2l|Inha|Inhba|Insl6|Kdr|Kitl…
GO:0050892	intestinal absorption	0.0006141	Abcg8|Aco1|Fabp1|Fabp2|Ireb2|Ldlr|Mogat2|Npc1l1|Pnlip|Slc5a1|Slco1a5|Vdr|
GO:0010639	negative regulation of organelle organization	0.0006162	2410004A20Rik|Acd|Add1|Add2|Apc|Arap1|Arhgap6|Arhgef2|Atm|Avil|Bcor|Bmp4|Bmp7|Capg|Capza2|Capza3|Cav3|Ccnf|Cenpe|Cep192|Clasp1|Clip3|Dlc1|Ercc1|Ercc4|Esr1|Foxp3|Fxn|Gsn|Hdac6|Jarid2|Kank1|Kank2|Kank3|Kank4|Katnb1|Lima1|Mad2l1|Mad2l1bp|Mad2l2|Map3k1|Mapre1|Mecp2|Mid1ip1|Msx3|Mtap1a|Mtap1b|Mtap2|Mtap4|Nme6|Park2|Pax5|Pfn1|Pfn2|Pot1a|Ppp2r2b|Psmd10|Psmg2|Rdx|Recql4|S1pr1|Sbds|Scin|Sgk1|Shroom2|Slit2…
GO:0046883	regulation of hormone secretion	0.0006184	Aacs|Abcc8|Acvr1c|Acvr2a|Adipoq|Adora1|Adra2a|Apln|Blk|Cacna1e|Capn10|Cartpt|Cckar|Cckbr|Cd38|Chd7|Cnr1|Cpt1a|Creb1|Crh|Doc2b|Edn1|Edn2|Edn3|Ensa|Ffar1|Fgf23|G6pc2|Gabbr1|Gcg|Gck|Ghrh|Ghrhr|Ghrl|Ghsr|Gip|Gipr|Glud1|Glul|Hadh|Hmgn3|Hnf4a|Ifng|Il11|Il1b|Il6|Inha|Inhba|Inhbb|Irs1|Irs2|Isl1|Jak2|Kcnj11|Kiss1r|Lep|Lif|Lrp5|Mgea5|Niacr1|Nkx6-1|Nmb|Nmu|Nnat|Nos1|Nos2|Npff|Nr0b2|Oit1|Osm|Oxct1|P2ry1|Pde1…
GO:0060538	skeletal muscle organ development	0.0006476	AI464131|Afg3l2|Agrn|Barx2|Cacna1s|Cacna2d2|Cacnb4|Capn2|Casp1|Cav1|Cav2|Cdk5|Cdon|Chrna1|Chrnd|Cntfr|Col19a1|Col4a1|Col4a5|Dner|Dok7|Dvl1|Dyrk1b|Eln|Ep300|Erbb2|F2r|Fgfr2|Fgfrl1|Flnb|Foxl2|Foxp2|Gphn|Gpx1|Gsk3b|Hlx|Homer1|Hoxd10|Hoxd9|Igf1|Ins2|Ky|Lamb2|Lrp4|Lrrk2|Mapk14|Mbnl1|Mef2c|Meox2|Met|Mettl8|Musk|Myf5|Myf6|Myh9|Mylpf|Myod1|Myog|Neo1|Nf1|Nr2f2|P2rx2|Pak1|Pitx1|Pitx2|Rcan1|Shh|Sin3b|Six1|S…
GO:0016331	morphogenesis of embryonic epithelium	0.0006499	Adm|Aldh1a1|Aldh1a2|Aldh1a3|Alx1|Apaf1|Bbs4|Bmp4|Casp8|Celsr1|Cobl|Coq7|Cthrc1|Ctnnb1|Deaf1|Dlc1|Dvl1|Dvl2|Fgf10|Fgf8|Fgfr2|Fzd3|Fzd6|Gatad2a|Gdf7|Gdnf|Gli2|Grlf1|Grsf1|Hectd1|Hhex|Hs2st1|Ift122|Ift172|Ift52|Ipmk|Jup|Kat2a|Lama5|Lhx2|Lias|Lrp6|Map3k7|Nodal|Nog|Osr1|Ovol2|Pax3|Pcdh8|Pfn1|Ptk7|Ret|Rgma|Rock2|Sall4|Scrib|Sfrp1|Sfrp2|Shank3|Shh|Stil|T|Tbx18|Tcfap2a|Tead2|Tgfb1i1|Trp63|Tsc1|Tsc2|Tulp3…
GO:0042953	lipoprotein transport	0.0006521	Apob|Apobec1|Apoc2|Cd36|Cubn|Lrp2|Lsr|Msr1|Mttp|Pparg|Zdhhc17|
GO:0045723	positive regulation of fatty acid biosynthetic process	0.0006544	Agt|Anxa1|Apoa4|Apoa5|Apoc2|Avp|Avpr1a|Hnf4a|Mapk9|Mid1ip1|Mlxipl|Nr1h2|Nr1h3|Pla2g4a|Srebf1|
GO:0043523	regulation of neuron apoptosis	0.0006567	Abcc1|Adora2a|Agrn|Agt|Akt1s1|Alkbh1|Ascl1|Atm|Atp7a|Axl|Bag1|Barhl1|Bax|Bcl2l1|Bdnf|Birc5|Braf|C5ar1|Casp2|Casp6|Casp9|Ccl5|Cdk5|Cln3|Cntfr|Crh|Crhr1|Epha7|Epo|Erbb3|Esr1|Esr2|F2r|Fasl|Fgf8|Foxb1|Furin|Gclc|Gclm|Gdnf|Gh|Gpi1|Gpx1|Grik2|Grik5|Grin1|Hmox1|Hras1|Hrk|Il18|Il6|Ilk|Itga1|Jak2|Jun|Kdr|Kras|Lgmn|Lig4|Map2k4|Map2k7|Map3k11|Mecp2|Msh2|Musk|Nf1|Ngf|Nmnat3|Nqo1|Nr3c1|Nrbp2|Ntf3|Ntrk1|Park7|…
GO:0008406	gonad development	0.000659	Acvr2a|Adamts1|Adrbk1|Afp|Agt|Ahr|Ahsg|Amh|Ar|Arrb1|Arrb2|Bax|Bcl2l1|Bcl2l11|Bcl2l2|Bik|Bmp4|Bmpr1b|Brca2|Ccnd1|Cga|Csda|Dhh|Dmc1|Edn2|Eif2b4|Eif2b5|Ercc1|Ereg|Ermp1|Esr1|Esr2|Fanca|Fancg|Fgf7|Fgf8|Fgf9|Fndc3a|Foxc1|Foxl2|Frzb|Fshb|Fshr|Fst|Fzd1|Fzd10|Fzd3|Fzd4|Fzd5|Fzd6|Fzd7|Fzd8|Fzd9|Hmgb2|Hsd17b4|Immp2l|Inha|Inhba|Insl6|Kdr|Kitl|Klhl10|Lep|Lfng|Lhx8|Lhx9|Mmp2|Msh2|Msh4|Mtap7|Nkx2-1|Nobox|Nos3|…
GO:0032319	regulation of Rho GTPase activity	0.0006821	Arap1|Arhgap27|Arhgef16|Arhgef19|Bcl6|Ccl11|Ccl24|Dock7|Epha2|Fgd1|Foxj1|Fzd10|Gmip|Gpr65|Grhl3|Gsk3b|Mlst8|Mtor|Ndel1|Ptk2b|Ralbp1|Rap1gds1|Rhog|Rictor|Scrib|Stmn3|Tsc1|
GO:0006909	phagocytosis	0.0006844	Abca1|Abca7|Anxa3|Axl|Cd209b|Cd36|Cdc42se1|Cdc42se2|Cebpe|Clec7a|Colec12|Coro1c|Dock1|Elane|Elmo1|Elmo2|Elmo3|Elmod1|Elmod2|Elmod3|Fcer1g|Fcgr1|Fcgr2b|Fcgr3|Gas6|Gata2|Gulp1|Havcr1|Hck|Icam5|Irf8|Itgav|Jmjd6|Lbp|Lrp1|Megf10|Mertk|Mfge8|Myo7a|Nr1h3|P2rx7|Ptx3|Rara|Scarb1|Sftpd|Sirpa|Slc11a1|Tgm2|Thbs1|Tub|Tulp1|Tyro3|Unc13d|Vav1|
GO:0045454	cell redox homeostasis	0.0006868	1810046J19Rik|2700094K13Rik|2810407C02Rik|Aifm1|Aifm3|Apex1|Ddit3|Dld|Dnajc10|Dnajc16|Egln2|Erp44|Gclc|Glrx2|Glrx5|Gpx1|Gsr|H47|Il6|Magt1|Nhlrc2|Pdia2|Pdia3|Pdia4|Pdia5|Pdia6|Pdilt|Prdx2|Prdx3|Prdx4|Prdx5|Ptges2|Qsox1|Qsox2|Sco1|Sepw1|Sh3bgrl3|Tmx1|Tmx3|Tmx4|Txn1|Txn2|Txndc11|Txndc12|Txndc15|Txndc16|Txndc3|Txndc5|Txndc8|Txndc9|Txnl1|Txnrd1|Txnrd2|Txnrd3|
GO:0043280	positive regulation of caspase activity	0.0006891	Aifm1|Aifm3|Apaf1|Bak1|Bax|Bbc3|Bcl10|C6|C9|Casp12|Casp8ap2|Casp9|Cck|Cdkn2a|Col4a3|Ctgf|Dap|Diablo|Dlc1|Eif2ak3|F2r|F3|Fasl|Foxl2|Foxq1|Hip1|Ifi27l1|Ifnb1|Ift57|Khdc1b|Mapk9|Men1|Mtch1|Mul1|Myc|Nlrc4|Nlrp1a|Nlrp2|Nlrp3|Nod1|P2rx1|Pdcd6|Pmaip1|Pml|Pparg|Pycard|Rnf7|Robo1|Rps3|Siva1|Slc11a2|Smad3|Sox7|Terf1|Tnf|Tnfsf15|Trp53|Uaca|Wnt3a|
GO:0007599	hemostasis	0.0006915	Adamts13|Anxa5|Anxa7|Anxa8|Ap3b1|Apoh|Axl|Bloc1s3|C3|C9|Cd40lg|Cpb2|Cx3cl1|Dtnbp1|Efemp2|Entpd1|Entpd2|F10|F11|F12|F13a1|F13b|F2|F2r|F2rl1|F2rl2|F3|F5|F7|F8|F9|Fga|Fgb|Fgg|Fhad1|Foxa2|Fzd6|Gas6|Gna13|Gp1ba|Gp5|Gp6|Gp9|Hnf4a|Hps1|Hps4|Hps5|Hps6|Ifngr1|Il10ra|Il20ra|Il22ra1|Il22ra2|Il28ra|Itga2b|Itgb3|Lnp|Mertk|Otog|P2rx1|P2ry12|Papss2|Pf4|Pik3cb|Pldn|Plek|Plg|Proc|Procr|Pros1|Rab27a|Serpinc1|Serpi…
GO:0042401	cellular biogenic amine biosynthetic process	0.0007179	Aanat|Agmat|Atp7a|Azin1|Chka|Dbh|Ddc|Etnk1|Etnk2|Gata3|Gch1|Hdc|Prg3|Slc5a7|Slc6a3|Tgfb2|Th|Tph1|Tph2|
GO:0050769	positive regulation of neurogenesis	0.0007203	Ace|Akap5|Anapc2|Arhgdia|Arhgef1|Ascl1|Aspa|Bdnf|Bex1|Bmp2|Caprin1|Caprin2|Cdh4|Cxcl12|Dct|Dicer1|Disc1|Dixdc1|Dll3|Dscam|Ep300|Faim|Fxn|Gfap|Gh|Golga2|Grm5|Hdac2|Il6st|Ilk|Kdr|Lif|Lig4|Lyn|Met|Metrn|Mtap1b|Ndel1|Ngf|Ngfr|Nkx2-2|Nkx6-1|Nkx6-2|Notch1|Nptn|Ntf3|Ntn1|Ntrk3|Numbl|Olig2|Otp|Pax6|Pias2|Plxnb1|Plxnb2|Pparg|Prpf19|Ptk2|Ptpra|Ptprf|Rela|Robo1|Rtn4|Sema4d|Sema7a|Serpine2|Serpinf1|Sgk1|Shh|…
GO:0032956	regulation of actin cytoskeleton organization	0.0007227	Actr3b|Add1|Add2|Arap1|Arf6|Arhgap6|Arhgef19|Arpc1a|Arpc2|Arpc3|Arpc5l|Avil|Capg|Capza2|Capza3|Cav3|Ccdc88a|Ccl11|Ccl24|Cdc42ep5|Celsr1|Cit|Dlc1|Dlg1|Dstn|Edn1|Eln|Ep300|Fmn1|Fzd10|Gpr65|Grhl3|Gsn|Ilk|Jmy|Kank1|Kank2|Kank3|Kank4|Kiss1r|Lats1|Lima1|Map3k1|Mlst8|Mtor|Myo1f|Nck2|Nckap1l|Neb|Nf2|Nox4|ORF19|Pak1|Palld|Park2|Pfn1|Pfn2|Plek|Prex1|Prkcq|Prox1|Rasa1|Rdx|Rictor|S1pr1|Scin|Sdc4|Shroom2|Slit…
GO:0000041	transition metal ion transport	0.0007251	Abcb6|Ap3b1|Ap3d1|Atox1|Atp2c1|Atp6v0a1|Atp6v0a4|Atp6v0b|Atp6v0d1|Atp6v0d2|Atp6v0e|Atp6v0e2|Atp6v1a|Atp6v1b1|Atp6v1b2|Atp6v1c1|Atp6v1c2|Atp6v1d|Atp6v1e1|Atp6v1e2|Atp6v1g2|Atp6v1g3|Atp6v1h|Atp7a|Ccs|Cltc|Cox17|Cp|Ftmt|Fxn|Gif|Heph|Hephl1|Hrh1|Lcn2|Lmtk2|Ltf|Mcoln1|Mfi2|Mmgt1|Mmgt2|Scara5|Sco1|Sfxn1|Sfxn2|Sfxn3|Sfxn4|Sfxn5|Slc11a1|Slc11a2|Slc22a17|Slc25a28|Slc25a37|Slc30a1|Slc30a10|Slc30a3|Slc30a4|…
GO:0009267	cellular response to starvation	0.0007551	Alb|Asns|Atg12|Atg13|Atg16l1|Atg3|Atg4b|Atg4c|Atg5|Atg9a|Atg9b|Becn1|Cartpt|Cln3|Ctsd|Dap|Foxa3|Gas6|Gck|Hdac6|Hrk|Hspa5|Jun|Map1lc3a|Nuak2|Pcsk9|Pik3c3|Psen1|Slc2a1|Slc39a4|Slc39a5|Srebf1|Tnrc6a|Trp53|Wipi2|Wrn|
GO:0009743	response to carbohydrate stimulus	0.0007577	Aacs|Acvr1c|Acvr2b|Adipoq|Apoa2|Apob|Casp6|Cyp7a1|Egr1|Eif2b1|Eif2b3|Eif2b4|Eif2b5|Ep300|Fkbp1b|Gck|Gckr|Glul|Gys2|Hnf4a|Ildr2|Irs2|Khk|Mlxipl|Neurod1|Nnat|Nr0b2|Oxct1|P2rx2|P2rx3|Pfkfb2|Sarm1|Slc30a8|Srebf1|Thbs1|Vamp2|
GO:0032970	regulation of actin filament-based process	0.0007602	Actr3b|Add1|Add2|Arap1|Arf6|Arhgap6|Arhgef19|Arpc1a|Arpc2|Arpc3|Arpc5l|Avil|Capg|Capza2|Capza3|Cav3|Ccdc88a|Ccl11|Ccl24|Cdc42ep5|Celsr1|Cit|Cnn2|Dlc1|Dlg1|Dstn|Edn1|Eln|Ep300|Fmn1|Fzd10|Gpr65|Grhl3|Gsn|Ilk|Jmy|Kank1|Kank2|Kank3|Kank4|Kiss1r|Lats1|Lima1|Map3k1|Mlst8|Mtor|Mylk2|Myo1f|Nck2|Nckap1l|Neb|Nf2|Nox4|ORF19|Pak1|Palld|Park2|Pfn1|Pfn2|Plek|Prex1|Prkcq|Prox1|Rasa1|Rdx|Rictor|S1pr1|Scin|Sdc4|S…
GO:0032271	regulation of protein polymerization	0.0007865	Actr3b|Add1|Add2|Apc|Arf6|Arl2|Arpc1a|Arpc2|Arpc3|Arpc5l|Avil|Capg|Capza2|Capza3|Cav1|Cav3|Ccl11|Ccl24|Cdc42ep5|Cdkn1b|Clip3|Dlg1|Eln|Fmn1|Gsn|Jmy|Kank1|Lats1|Map3k1|Mapk8|Mapre1|Mlst8|Mtap1b|Mtor|Nck2|Nckap1l|ORF19|Pfn1|Pfn2|Prex1|Psrc1|Rasa1|Rdx|Rictor|Scin|Sgk1|Slit2|Spna1|Spna2|Spnb1|Spnb2|Stmn2|Tbcd|Terf1|Tmod3|Tmsb4x|Tppp|Vil1|Vill|Wasl|
GO:0010810	regulation of cell-substrate adhesion	0.0007891	A930038C07Rik|Abi3bp|Acer2|Acvrl1|Angpt2|Arhgap6|Bcl6|Ccdc80|Cd36|Cdh13|Cdkn2a|Col8a1|Csf1|Ddr1|Dmp1|Ecm2|Edil3|Egfl6|Egflam|Emilin1|Fzd4|Fzd7|Gsk3b|Hoxa7|Hsd17b12|Ilk|Itga3|Itga5|Itga6|Itgb1|Kdr|Lgals1|Mmp14|Muc4|Myf5|Nf1|Notch1|Onecut2|Pik3cb|Pik3r1|Plau|Plekha2|Plg|Prkcz|Pten|Rasa1|Rell2|Sdc4|Serpine1|Smad3|Smoc1|Smoc2|Spp1|Tdgf1|Thbs1|Tsc1|Vit|Vtn|Vwc2|Wnt1|
GO:0002791	regulation of peptide secretion	0.0007917	Aacs|Abcc8|Acvr1c|Adora1|Adra2a|Blk|Cacna1e|Capn10|Cartpt|Cckar|Cckbr|Cd38|Cd74|Chd7|Cnr1|Cpt1a|Doc2b|Ensa|Ffar1|G6pc2|Gabbr1|Gcg|Gck|Ghrh|Ghrhr|Ghrl|Ghsr|Gip|Gipr|Glud1|Glul|Hadh|Hmgn3|Hnf4a|Ifng|Il1b|Inhbb|Irs1|Irs2|Isl1|Jak2|Kcnj11|Lep|Lrp5|Mgea5|Nkx6-1|Nnat|Nos1|Nos2|Npff|Npy2r|Nr0b2|Oit1|Oxct1|Pde1c|Pde3b|Pde4c|Pde8b|Pfkfb2|Pfkm|Ppard|Psmd9|Ptpn11|Ptprv|Rbp4|Rfx3|Serp1|Sfrp1|Sirt4|Srebf1|Sst…
GO:0007586	digestion	0.0007943	Abcg8|Aco1|Adm2|Akr1c21|Akr1c6|Akr1d1|Apoa4|Aqp1|Aqp5|Cckar|Cel|Chrm3|Clps|Copa|Ctrb1|Cyp7b1|Fabp1|Fabp2|Ghrl|Ireb2|Kcnn4|Ldlr|Mogat2|Nmu|Npc1l1|P2rx7|Pgc|Pla2g1b|Pnlip|Pnliprp2|Prss2|Rbp4|Slc5a1|Slco1a5|Sox9|Tlr4|Tlr9|Ucn|Vdr|
GO:0070302	regulation of stress-activated protein kinase signaling cascade	0.0007969	Akt1|Akt2|Axin1|Card9|Cbs|Cd27|Cdc42|Cdc42se1|Dab2ip|Dixdc1|Dusp10|Dusp22|Dusp3|Dvl2|Dvl3|Eda2r|Edn1|Ercc6|Fcer1a|Fgd4|Fgf15|Foxo1|Fzd10|Gab1|Gps2|Grik2|Hdac3|Hipk3|Igbp1|Il1a|Il1b|Il1rn|Il3|Irak1|Itch|Lyn|Map2k4|Map2k7|Map3k1|Map3k11|Map3k4|Map3k7|Map4k4|Mapk9|Mdfi|Mdfic|Mecom|Men1|Mul1|Myd88|Nod1|Nod2|Pak1|Ptk2b|Rap2a|Sema4c|Sfrp1|Sfrp2|Sfrp4|Sfrp5|Spag9|Sykb|Taok2|Taok3|Tgfb2|Tirap|Tlr3|Tlr4|T…
GO:0032386	regulation of intracellular transport	0.0008222	Abca2|Agtr2|Akap1|Akap5|Apc2|Axin1|Axin2|Bambi|Bard1|Bmp4|Bmpr1a|Capn10|Casq1|Cd36|Cdk1|Cdk5|Cdkn1a|Cdkn2a|Cenpf|Cnst|Cyld|Dab2ip|Eda|Egf|Egfr|Emd|Ep300|Faf1|Fbxw11|Flna|Fzd1|Fzd7|Gcc2|Gli3|Gnaq|Grem1|Gsk3b|Hnf4a|Il1b|Il6|Jak2|Jup|Keap1|Khdrbs1|Lcp1|Lep|Mapk7|Mbtps1|Mtap1b|Mtor|Mylk2|Nedd4|Nf1|Nfkbia|Nfkbib|Nlrp12|Nlrp3|Nolc1|Ogg1|Pkdcc|Pkia|Pou5f1|Prkaca|Prkcq|Psmd10|Ptpn11|Rbck1|Sfrp5|Shh|Sirt1…
GO:0045089	positive regulation of innate immune response	0.0008249	Atf1|Cadm1|Card9|Cd226|Cd36|Cd86|Cdk1|Chuk|Clec7a|Colec12|Creb1|Crtam|Dusp3|Dusp6|Dusp7|Elk1|Ereg|Fos|Gimap5|H2-M3|Ikbkb|Ikbke|Ikbkg|Il12a|Il12b|Il21|Irak1|Irak2|Irak4|Irf7|Jun|Klre1|Klrk1|Lag3|Lbp|Ly96|Map2k2|Map2k3|Map2k4|Map2k7|Map3k1|Map3k7|Mapk1|Mapk10|Mapk11|Mapk14|Mapk7|Mapk8|Mapk9|Mapkapk2|Mapkapk3|Mef2c|Myd88|Nfkb1|Nfkb2|Nfkbia|Nfkbib|Nod1|Nod2|Peli2|Pglyrp1|Polr3b|Polr3c|Polr3d|Polr3f|P…
GO:0006475	internal protein amino acid acetylation	0.0008275	Apbb1|Arrb1|Bag6|Bmi1|Brca2|Brd1|Brpf1|Brpf3|Ccdc101|Csrp2bp|Dmap1|Dr1|Ep300|Ep400|Epc1|Hat1|Ing3|Ing5|Irf4|Kat2a|Kat5|Ldb1|Map3k7|Mbd3|Mbip|Mecp2|Mettl8|Mll1|Msl1|Msl2|Msl3|Myst1|Myst2|Myst3|Myst4|Pcgf2|Phf15|Phf17|Pole4|Por|Ruvbl2|Sap130|Smarca4|Supt3h|Supt7l|Tada1|Tada2a|Tada3|Taf1|Taf12|Taf5l|Tcf3|Trim16|Trrap|Wdr5|Yeats2|Yeats4|
GO:0050818	regulation of coagulation	0.0008572	Anxa2|Anxa5|Apoe|Apoh|Cav1|Cd36|Cpb2|F11|F12|F2|F2r|F2rl1|F7|Foxa2|Gp1ba|Hrg|Hs3st5|Nfe2l2|Pdgfa|Pdgfb|Pdpn|Plek|Plg|Prdx2|Proc|Procr|Pros1|Psen1|Selp|Serpine1|Serpine2|Serpinf2|Thbd|Thbs1|Tlr4|Tmprss6|Vkorc1|
GO:0022600	digestive system process	0.0008599	Abcg8|Aco1|Aqp5|Cckar|Cel|Copa|Fabp1|Fabp2|Ghrl|Ireb2|Kcnn4|Ldlr|Mogat2|Nmu|Npc1l1|Pnlip|Rbp4|Slc5a1|Slco1a5|Sox9|Tlr4|Tlr9|Ucn|Vdr|
GO:0072522	purine-containing compound biosynthetic process	0.0008627	2310067B10Rik|Ada|Adal|Adcy1|Adcy10|Adcy2|Adcy3|Adcy4|Adcy6|Adcy7|Adcy8|Adcy9|Adsl|Adss|Adssl1|Ak3|Ampd2|Ampd3|Aprt|Aqp1|Atic|Atp10a|Atp10d|Atp11a|Atp11c|Atp12a|Atp13a1|Atp13a2|Atp13a3|Atp13a5|Atp1a1|Atp1a2|Atp1a3|Atp1a4|Atp1b2|Atp1b3|Atp1b4|Atp2a1|Atp2a2|Atp2a3|Atp2b2|Atp2c1|Atp2c2|Atp4a|Atp4b|Atp5a1|Atp5b|Atp5d|Atp5e|Atp5g3|Atp5j|Atp5j2|Atp5k|Atp5s|Atp7a|Atp8a1|Atp8a2|Atp8b2|Atp8b5|Atp9b|Gars|G…
GO:0015980	energy derivation by oxidation of organic compounds	0.0008943	Aco1|Aco2|Adsl|Agl|Akt1|Aldh5a1|Bax|Bdnf|Cat|Coq7|Cox10|Cps1|Cs|Cyp1a2|Dld|Dlst|Epm2a|Fastkd1|Fastkd2|Fastkd3|Fastkd5|Fh1|Fxn|G6pc|Gaa|Gbe1|Gck|Gnmt|Got1|Gsk3b|Gyg|Gys1|Gys2|Idh1|Idh3a|Idh3g|Il6st|Kl|Lep|Mc4r|Mdh1b|Mdh2|Mecp2|Mybbp1a|Ndufa5|Ndufa7|Ndufc2|Ndufs4|Ndufv2|Nfatc3|Nfatc4|Ogdh|Oxa1l|Pcdh12|Pck1|Pgm2|Phka1|Phka2|Phkb|Phkg1|Phkg2|Ppargc1a|Ppp1ca|Ppp1cb|Ppp1r1a|Ppp1r2|Ppp1r3b|Ppp1r3c|Ppp3r…
GO:0007519	skeletal muscle tissue development	0.0008972	AI464131|Afg3l2|Agrn|Barx2|Cacna1s|Cacna2d2|Cacnb4|Capn2|Casp1|Cav1|Cav2|Cdk5|Cdon|Chrna1|Chrnd|Col19a1|Col4a1|Col4a5|Dner|Dok7|Dvl1|Dyrk1b|Eln|Ep300|Erbb2|F2r|Fgfr2|Flnb|Foxl2|Foxp2|Gphn|Gpx1|Gsk3b|Hlx|Homer1|Hoxd10|Hoxd9|Igf1|Ins2|Ky|Lamb2|Lrp4|Lrrk2|Mapk14|Mbnl1|Mef2c|Meox2|Met|Mettl8|Musk|Myf5|Myf6|Myh9|Mylpf|Myod1|Myog|Neo1|Nf1|Nr2f2|P2rx2|Pak1|Pitx1|Pitx2|Rcan1|Shh|Sin3b|Six1|Skil|Snta1|Sor…
GO:0051604	protein maturation	0.0009223	Aga|Aip|Ambp|Aph1a|Aph1b|Apoh|Atp6ap2|C2cd3|Capn1|Capn2|Casp1|Casp12|Cga|Chst8|Cln3|Corin|Cpe|Cpz|Ctse|Dhcr24|Dhh|Dync2h1|Ece1|Ece2|F11|F12|F3|Fkrp|Fshb|Furin|Fxn|Gli3|Hist1h2ba|Ift172|Ift88|Ihh|Immp2l|Klk13|Lmf1|Lonp2|Metap2|Mmp14|Myc|Ncstn|Ngf|P2rx7|Parp1|Pcsk1|Pcsk1n|Pcsk2|Pcsk5|Pcsk6|Pcsk9|Pomc|Prss12|Psen1|Pthlh|Ren1|Scg5|Sec11a|Shh|Spcs1|Spcs2|Tshb|Vps35|
GO:0006164	purine nucleotide biosynthetic process	0.0009252	2310067B10Rik|Ada|Adal|Adcy1|Adcy10|Adcy2|Adcy3|Adcy4|Adcy6|Adcy7|Adcy8|Adcy9|Adsl|Adss|Adssl1|Ak3|Ampd2|Ampd3|Aqp1|Atic|Atp10a|Atp10d|Atp11a|Atp11c|Atp12a|Atp13a1|Atp13a2|Atp13a3|Atp13a5|Atp1a1|Atp1a2|Atp1a3|Atp1a4|Atp1b2|Atp1b3|Atp1b4|Atp2a1|Atp2a2|Atp2a3|Atp2b2|Atp2c1|Atp2c2|Atp4a|Atp4b|Atp5a1|Atp5b|Atp5d|Atp5e|Atp5g3|Atp5j|Atp5j2|Atp5k|Atp5s|Atp7a|Atp8a1|Atp8a2|Atp8b2|Atp8b5|Atp9b|Gart|Gmps|G…
GO:0032508	DNA duplex unwinding	0.0009281	Ddx1|Ercc3|Mcm2|Mcm4|Mcm6|Mcm7|Nbn|Peo1|Pot1a|Pura|Rad50|Rad51|Recql4|Supv3l1|Top1|Top1mt|Top3a|Top3b|
GO:0018958	phenol-containing compound metabolic process	0.000931	Aoc2|Atp7a|Cga|Comt|Crym|Cyp2d22|Dbh|Ddc|Dio2|Dio3|Epas1|Foxe3|Gata3|Gch1|Hdc|Hprt|Kcnj6|Maoa|Med1|Moxd1|Moxd2|Npr1|Park2|Reln|Slc6a3|Slco4a1|Sncaip|Sncb|Spr|Sult1a1|Sult1b1|Tgfb2|Th|Tomt|
GO:0033673	negative regulation of kinase activity	0.000934	Abl1|Adora2a|Akt1|Akt1s1|Apc|Apoe|Bmp4|Bmp7|Cav1|Cav3|Cblc|Cdk5rap1|Cdkn1a|Cdkn1b|Cdkn1c|Cdkn2a|Chordc1|Dab2ip|Dbndd2|Dnajc3|Drd1a|Drd5|Dusp1|Dusp10|Dusp19|Dusp2|Dusp3|Dusp6|Dusp7|Dusp8|Dusp9|Dvl1|Errfi1|Fgfr1op|Gadd45a|Gadd45b|Gadd45g|Gckr|Gnaq|Gsk3b|Hexim2|Hipk3|Hmgcr|Ibtk|Il1b|Il6|Ilk|Inppl1|Irak3|Irs2|Jub|Lats1|Lats2|Lax1|Lrp5|Lrp6|Men1|Mllt1|Nf1|Nf2|Nprl2|Nr2f2|Nup62|Pdpk1|Pkia|Pkib|Plk1|Prd…
GO:0050863	regulation of T cell activation	0.0009552	Ada|Adora2a|Ap3b1|Ap3d1|Bad|Bcl10|Bcl6|Blm|Bmi1|Bmp4|Btla|Card11|Cav1|Cblb|Cd1d1|Cd24a|Cd27|Cd274|Cd276|Cd28|Cd3e|Cd4|Cd5|Cd74|Cd83|Cdkn2a|Cenpf|Clptm1|Csk|Ctla4|Ctnnb1|Dlg1|Dusp3|Efnb1|Erbb2|Foxj1|Foxp3|Gimap5|Glmn|H2-DMa|H2-Oa|Hlx|Ido1|Ifng|Ihh|Ikzf1|Il12a|Il12b|Il12rb1|Il15|Il18|Il1b|Il2|Il20rb|Il21|Il23a|Il27|Il2ra|Il2rg|Il4|Il4ra|Il6|Il6st|Il7|Il7r|Itch|Jak3|Lag3|Lat|Lax1|Lrrc32|Nck2|Nckap1l…
GO:0006184	GTP catabolic process	0.0009582	Agap1|Arfrp1|Arl2|Arl4a|Atl1|Cdc42|Gbp2|Gbp3|Gch1|Gem|Gfm2|Gna11|Gna12|Gna13|Gna14|Gna15|Gnai1|Gnai3|Gnao1|Gnaq|Gnat1|Gnat2|Gnat3|Gnaz|Gnb1|Gnb2|Gnb3|Gnb4|Gng2|Gng3|Gng4|Gtpbp4|Iigp1|Irgm2|Kras|Mx1|Mx2|Nras|Rab11a|Rab11b|Rab13|Rab14|Rab21|Rab2a|Rab34|Rab37|Rab3a|Rab4a|Rab5c|Rab6|Rab9|Rac2|Ralb|Ran|Rap1b|Rap2a|Rerg|Rhog|Rhoj|Rhou|Rragc|Tbcc|Tgm3|
GO:0051006	positive regulation of lipoprotein lipase activity	0.0009612	Abhd5|Apoa4|Apoa5|Apoc2|Apoh|Gpihbp1|Lmf1|Nr1h2|Nr1h3|
GO:0042364	water-soluble vitamin biosynthetic process	0.0009816	Akr1a4|Gsto1|Gulo|Mmab|Pdxk|Pnpo|Rfk|Rgn|Tpk1|
GO:0071216	cellular response to biotic stimulus	0.0009846	Abca1|Atg10|Ccdc47|Cd14|Cd36|Cmpk2|Ddit3|Eif2ak3|Fcgr2b|Fzd5|Gsk3b|H47|Hspa5|Ins2|Irak1|Irak2|Irf8|Klrk1|Lbp|Ly96|Mapk1|Mapk14|Mtdh|Myd88|Nfkbia|Nod2|Nos3|Nr1h3|Ppp1r15b|Ptafr|Rara|Scarb1|Serpine1|Stat1|Ticam1|Tirap|Tlr1|Tlr2|Tlr4|Tlr6|Tnfaip3|Trp53|Wnt5a|Zfp709|
GO:0033865	nucleoside bisphosphate metabolic process	0.0009876	Coasy|Dcakd|Enpp1|Hmgcr|Mccc2|Pank3|Pank4|Papss1|Ppcdc|
GO:0009225	nucleotide-sugar metabolic process	0.0009906	B3galnt2|B4galnt2|Cmah|Cmas|Csgalnact1|Dpm1|Extl2|Fpgt|Galt|Gfpt1|Gmds|Gne|Pgm3|Uap1|Ugp2|
GO:0031058	positive regulation of histone modification	0.0009937	Arrb1|Brd7|Foxp3|Jarid2|Lpin1|Men1|Nipbl|Nos1|Ogt|Paxip1|Pml|Srebf1|Tgfb1|Trp53|Ube2n|
GO:0046474	glycerophospholipid biosynthetic process	0.001019	Abhd5|Agpat1|Agpat6|Alg12|Alg9|Apoa2|Cd81|Cdipt|Cds1|Chka|Chpt1|Cwh43|Dpm1|Dpm2|Dpm3|Etnk1|Etnk2|Fgf7|Gpaa1|Htr2a|Htr2b|Htr2c|Impa1|Jub|Lcat|Lpcat2|Pcyt1a|Pemt|Pgap1|Pgap2|Pgap3|Pi4k2a|Piga|Pigc|Pigf|Pigh|Pigm|Pigo|Pigp|Pigq|Pigs|Pigv|Pigw|Pigx|Pigy|Pigyl|Pigz|Pla2g5|Plaur|Pld1|Ptdss1|Taz|
GO:0016032	viral reproduction	0.001054	Ace2|Banf1|Ccr5|Cd4|Cxcr4|Ddx39b|Hcfc1|Hyal2|Icam1|Ifit1|Insr|Lig4|Lrsam1|Mmp9|Nedd4|Pcsk5|Pvrl2|Rraga|Smad3|Tap1|Tap2|Tgfb1|Thoc1|Thoc2|Thoc3|Thoc4|Thoc5|Thoc6|Tsg101|Vapb|Xrcc4|Xrcc5|Xrcc6|Zfp187|Zfp287|Zfp445|Zfp639|Zkscan1|Zkscan14|Zkscan17|Zkscan3|Zkscan5|Zkscan6|Zscan10|Zscan12|Zscan2|Zscan20|Zscan21|
GO:0072594	establishment of protein localization to organelle	0.001057	Agxt|Aip|Ap3b1|Bax|Bid|Cox18|Dusp18|Dusp21|Folr1|Folr2|Gcc2|Gnptg|Hspa4|Immp2l|Lhcgr|Lrwd1|Macf1|Mfn2|Mtx1|Mtx2|Nedd4|Optn|Pacs1|Pex1|Pex10|Pex12|Pex13|Pex14|Pex19|Pex26|Pex3|Pex5|Pex7|Pmaip1|Ppp2r2b|Rab6|Samm50|Snx16|Srp14|Srp19|Srp72|Srp9|Srpr|Timm10|Timm13|Timm8a2|Timm8b|Tomm40|
GO:0042594	response to starvation	0.001088	Acadm|Alb|Asns|Atg12|Atg13|Atg16l1|Atg3|Atg4b|Atg4c|Atg5|Atg9a|Atg9b|Becn1|Cartpt|Cckar|Cln3|Ctsd|Dap|Foxa3|Gas6|Gck|Hdac6|Hrk|Hspa5|Jun|Map1lc3a|Nuak2|Pcsk9|Pik3c3|Psen1|Slc2a1|Slc39a4|Slc39a5|Srebf1|Tnrc6a|Trp53|Wipi2|Wrn|
GO:0031056	regulation of histone modification	0.001091	Arrb1|Bcor|Brd7|Ctcf|Foxp3|Jarid2|Lpin1|Mecp2|Men1|Mll1|Msx3|Myocd|Nipbl|Nos1|Ogt|Pax5|Paxip1|Pml|Srebf1|Taf7|Tgfb1|Trp53|Ube2b|Ube2n|
GO:0015695	organic cation transport	0.001111	Acacb|Aqp1|Cpt1a|Cpt2|Pdzk1|Prkaa2|Psen1|Rhag|Rhbg|Rhcg|Slc12a2|Slc12a5|Slc22a1|Slc22a21|Slc22a3|Slc22a4|Slc22a8|Slc25a20|Slc47a1|Slc5a7|Slc7a8|
GO:0042698	ovulation cycle	0.001115	Adamts1|Adrbk1|Afp|Agt|Ahr|Amh|Arrb1|Arrb2|Axl|Bax|Bcl2l1|Bmp4|Bmpr1b|Cckbr|Chrna7|Dmc1|Edn2|Egfr|Eif2b4|Eif2b5|Erbb2|Ereg|Ermp1|Esr1|Esr2|Fancg|Fgf7|Foxc1|Foxl2|Fshr|Fzd4|Immp2l|Inha|Inhba|Kdr|Kitl|Lep|Lfng|Mmp2|Msh4|Nhlh2|Nkx2-1|Nobox|Nos3|Npy5r|Pcyt1b|Pdgfra|Pgr|Pla2g4a|Sgpl1|Sirt1|Sohlh1|Spo11|Stat5a|Stat5b|Stra8|Taf4a|Tyro3|Ube3a|Vegfa|Zfx|
GO:0051289	protein homotetramerization	0.001118	Acaca|Acacb|Acadl|Acadm|Acads|Acot13|Actn2|Aldh1a1|Aldh5a1|Aldoc|Cbr4|Cda|Cryz|Cth|Dctpp1|Decr1|Dhps|Dpys|Gfpt1|Gnmt|Gpx3|Hprt|Hsd17b10|Ide|Kcnj10|Mat1a|Pcbd1|Pcbd2|Pfkm|Ppat|Shmt1|Shmt2|Sod2|Tk1|Trp63|Trpm8|
GO:0006891	intra-Golgi vesicle-mediated transport	0.001121	Cog2|Cog3|Copb1|Copb2|Copg2|Copz1|Cux1|Golga5|Optn|Pacs1|Rab6|
GO:0060828	regulation of canonical Wnt receptor signaling pathway	0.001125	2610109H07Rik|Aes|Apc|Apc2|Axin1|Axin2|Bambi|Caprin2|Cav1|Cby1|Cdk14|Csnk1e|Cthrc1|Cyld|Dab2|Dab2ip|Ddit3|Dkk1|Dkk2|Dlx5|Dvl1|Eda|Egr1|Emd|Fgf10|Fgf9|Fgfr2|Fgfr3|Frzb|Fzd1|Fzd6|Gli1|Gli3|Hdac2|Ilk|Invs|Lats1|Lats2|Lrp4|Lrp5|Lrp6|Nfkb1|Nkx2-5|Pfdn5|Pou5f1|Prickle1|Ror2|Rspo1|Rspo2|Sfrp1|Sfrp2|Sfrp4|Sfrp5|Shh|Siah2|Smad3|Sost|Sox17|Sox7|Src|Stk4|Taz|Tle2|Trpm4|Ubr5|Wls|Wnt11|Wnt2|Wnt2b|Wnt3a|Wnt5a|…
GO:0005976	polysaccharide metabolic process	0.001141	A930038C07Rik|Agl|Akt1|Aoah|B3galt6|B3gnt1|B4galt7|Bgn|Ccnd3|Cercam|Chi3l1|Chi3l3|Chi3l4|Chia|Chid1|Chit1|Chst1|Chst11|Chst12|Chst13|Chst14|Chst3|Chst5|Chst7|Chsy1|Cln6|Cmas|Cps1|Csgalnact1|Ctbs|Dcn|Dse|Egflam|Epm2a|Ext2|Foxc1|G6pc|Gaa|Gbe1|Gck|Glce|Glt25d1|Gne|Gnmt|Gns|Gsk3b|Gyg|Gys1|Gys2|Hexa|Hexb|Hs2st1|Il6st|Itih1|Itih2|Itih3|Itih5|Lyg1|Lyve1|Mamdc2|Mat2b|Ndst2|Ovgp1|Pcdh12|Pdgfrb|Pglyrp1|Pgl…
GO:0061008	hepaticobiliary system development	0.001144	Aacs|Acadm|Ada|Arf6|Asl|Cadm1|Cebpa|Cfc1|Cited2|Ctnnb1|Gata6|Hes1|Hhex|Hlx|Hp|Icmt|Igf2r|Jarid2|Klf1|Lsr|Man2a1|Med1|Meg3|Met|Mkl2|Nf1|Nipbl|Nodal|Notch1|Onecut2|Pkm2|Ptcd2|Rb1cc1|Rela|Runx1|Smad3|Smarca4|Sod2|Sp1|Stat5b|Vwf|Wnt1|
GO:0032103	positive regulation of response to external stimulus	0.001148	Ace|Adam10|Adam17|Adora2b|Adora3|Ager|Akt2|Aoc3|Artn|Becn1|C3|C3ar1|C5ar1|Ccl24|Ccl5|Ccr2|Ccr4|Ccr5|Cd24a|Cd28|Cdh13|Cnr1|Creb3|Cx3cl1|Cxcl10|Cxcl12|Cyp27b1|Dscam|Edn2|Edn3|Ednra|F2rl1|F7|Fcer1a|Fcer1g|Fcgr1|Fcgr3|Fgf10|Figf|Ghrl|Ghsr|Hc|Ido1|Il16|Il1b|Il1rl1|Il23a|Il33|Il6|Itga2|Jak2|Kdr|Lbp|Lpar1|Lta|Nckap1l|Ndel1|Npy|Npy5r|Ntrk3|Pde5a|Pdgfb|Pik3cg|Pla2g4a|Prkca|Ptgs2|S100a14|S1pr1|Scg2|Serpine…
GO:0048871	multicellular organismal homeostasis	0.00117	Acaca|Acadl|Acadvl|Acp5|Add1|Adora1|Adrb1|Adrb2|Adrb3|Aipl1|Ankrd11|Bax|Bbs1|Bbs10|Bbs4|Cckar|Cd7|Cidea|Col11a2|Col9a1|Csf1|Ctnnb1|Ctsk|Dbh|Drd1a|Epas1|Erbb4|F2r|Fgf7|Fh1|Fto|Gimap5|Gpr55|Gpx1|Gpx2|Hfe|Hoxa13|Htr2a|Il1a|Il1b|Il20rb|Il7|Ildr2|Itga2|Itgb1|Kdr|Klhl10|Ldb1|Ldb2|Lipa|Ncdn|Ndn|Nox3|Nox4|P2rx7|Pdgfrb|Pla2g4a|Ppp1r13l|Pth1r|Pthlh|Rac2|Rbp4|Rpa1|Sash3|Sftpd|Slc11a1|Slc11a2|Slc28a3|Slc40a1…
GO:0061025	membrane fusion	0.001173	Adam1a|Anxa7|Bak1|Bax|Bnip1|Catsper1|Cav2|Cd9|Cln3|Dysf|Eea1|Gnai3|Mfn1|Mfn2|Myo7a|Nploc4|P2rx7|Pldn|Pvrl2|Snapin|Snph|Spam1|Stx2|Stx3|Stx4a|Stx6|Tie1|Uso1|Vamp2|Vamp8|Vav3|Vcpip1|Vps33b|
GO:0043547	positive regulation of GTPase activity	0.001177	Amph|Arap1|Arhgap27|Arhgap6|Arhgef16|Arhgef19|Ccl11|Ccl24|Dock7|Epha2|Foxj1|Fzd10|Gnao1|Gpr65|Grhl3|Gsk3b|Ndel1|Nf1|Ptk2b|Ralbp1|Ralgapa2|Rap1gds1|Rgs9|Rhog|S1pr1|Scrib|Sipa1l1|Snx13|Snx18|Thy1|Tsc1|Tsc2|Wnt11|
GO:0019362	pyridine nucleotide metabolic process	0.001216	Aldob|Aspdh|BC016495|Cbr2|Dcxr|Dlst|Fdx1|Fdxr|Fmo1|G6pdx|Gck|Glyr1|Gpd1|Gpd2|H6pd|Haao|Hibadh|Idh1|Idh3a|Idh3g|Itgb1bp3|Kmo|Kynu|Ldhb|Mdh2|Nadk|Nadsyn1|Nampt|Naprt1|Ncf1|Nmnat2|Nmnat3|Ogdh|Pgd|Pgls|Pnp|Rpe|Rpia|Taldo1|Tkt|
GO:0006775	fat-soluble vitamin metabolic process	0.00122	Adh1|Adh4|Aldh1a1|Aldh1a2|Aldh1a3|Aldh8a1|Bco2|Cbr1|Cbr3|Crabp2|Cubn|Cyp1a1|Cyp24a1|Cyp26a1|Cyp26b1|Cyp26c1|Cyp27b1|Cyp2r1|Dhrs4|Fgf23|Gc|Lcn5|Lgmn|Lrat|Lrp2|Pltp|Ppard|Rbp1|Rbp4|Rdh1|Rdh8|Retsat|Rpe65|Sdr16c5|Ttpa|Ubiad1|Vkorc1|
GO:0008064	regulation of actin polymerization or depolymerization	0.001223	Actr3b|Add1|Add2|Arf6|Arpc1a|Arpc2|Arpc3|Arpc5l|Avil|Capg|Capza2|Capza3|Ccl11|Ccl24|Cdc42ep5|Cit|Dlg1|Dstn|Eln|Fmn1|Gsn|Jmy|Kank1|Lats1|Lima1|Map3k1|Mlst8|Mtor|Nck2|Nckap1l|ORF19|Pfn1|Pfn2|Plek|Prex1|Rasa1|Rdx|Rictor|Scin|Shroom2|Slit2|Spna1|Spna2|Spnb1|Spnb2|Ssh3|Tmod3|Tmsb4x|Vil1|Vill|Wasl|
GO:0007565	female pregnancy	0.001227	A2m|Abcg2|Acsl4|Ar|Calca|Cbs|Ceacam9|Cited2|Comt|Ddr1|Epo|Epor|Esr1|Ghrl|Ghsr|Grn|Hmx3|Hsf1|Junb|Klf9|Lamb1|Lif|Med1|Men1|Mst1|Nlrp5|Nodal|Ooep|Pcsk5|Pgr|Pla2g4a|Polr1b|Ppard|Prl8a2|Prss28|Psg19|Psg22|Psg25|Psg27|Psg29|Ptgs2|Sfrp4|Sp1|Stat5a|Stat5b|Stx2|Sult1e1|Tead4|Thbd|Ube2a|Vdr|
GO:0006919	activation of caspase activity	0.00123	Aifm1|Aifm3|Apaf1|Bak1|Bax|Bbc3|Bcl10|C6|C9|Casp8ap2|Casp9|Cck|Cdkn2a|Col4a3|Dap|Diablo|Dlc1|Eif2ak3|F2r|F3|Fasl|Hip1|Ifi27l1|Ifnb1|Ift57|Khdc1b|Mtch1|Mul1|Myc|Nlrc4|Nlrp1a|Nlrp3|Nod1|P2rx1|Pdcd6|Pmaip1|Pml|Pparg|Pycard|Rnf7|Robo1|Rps3|Siva1|Slc11a2|Smad3|Terf1|Tnf|Tnfsf15|Trp53|
GO:0034329	cell junction assembly	0.001234	Actn1|Actn2|Actn3|Arhgap6|Cd151|Cd9|Cldn19|Col17a1|Ctnna1|Ctnnb1|Dlc1|Fn1|Gjd3|Gnpat|Hdac7|Itga5|Itga6|Itgb1|Itgb3|Itgb4|Jub|Jup|Krt14|Krt5|Lama3|Lamb3|Lamc1|Lamc2|Nfasc|Pard3|Pdpk1|Plec|Ptk2b|Pxn|Smad7|Sorbs1|Taok2|Tesk2|Thy1|Tln1|Tns1|Trpv4|Vcl|Wnt11|
GO:0010885	regulation of cholesterol storage	0.001237	Apob|Cd36|Lpl|Msr1|Nr1h2|Nr1h3|Ppara|Pparg|Scarb1|
GO:0006721	terpenoid metabolic process	0.00124	Adh1|Adh4|Adh5|Aldh1a1|Aldh1a2|Aldh1a3|Aldh8a1|Bcmo1|Bco2|Crabp2|Cyp1a1|Cyp1a2|Cyp26a1|Cyp26b1|Cyp26c1|Cyp2d22|Cyp2e1|Cyp2j6|Dhrs4|Lcn5|Lrat|Rbp1|Rbp2|Rbp4|Rdh1|Rdh8|Retsat|Rpe65|Sdr16c5|
GO:0035966	response to topologically incorrect protein	0.001241	Amfr|Atf6b|Casp12|Ccnd1|Chac1|Clu|Creb3l1|Creb3l3|Creb3l4|Ddit3|Derl1|Derl2|Dnajc3|Edem1|Edem3|Eif2ak3|Ern2|Erp44|F12|Faf2|Fbxo6|H47|Hdac6|Herpud1|Herpud2|Hspa1b|Hspa5|Ifng|Jkamp|Manf|Nfe2l2|Park2|Ppp1r15a|Serp1|Syvn1|Ubxn4|Upf2|Upf3a|Upf3b|Vapb|
GO:0000082	G1/S transition of mitotic cell cycle	0.001244	Acvr1|Adam17|Akt1|Cables1|Camk2a|Camk2d|Camk2g|Ccnd1|Ccnd2|Cdc25a|Cdca5|Cdk4|Cdkn1a|Cdkn1b|Cdkn2a|Cdkn2c|E2f4|E2f5|E2f6|Egfr|Eif4e|Eif4ebp1|Fgf10|Gpr132|Id4|Inhba|Itgb1|Lats2|Mnat1|Myb|Nfatc1|Npat|Phf8|Rb1|Rbbp8|Rcc1|Rhou|Rps6|Rps6kb1|Skp2|
GO:0006302	double-strand break repair	0.001244	Apbb1|Aplf|Aptx|Baz1b|Brca1|Brca2|Brcc3|Bre|Cdca5|Dclre1c|Ddx1|Ercc1|Ercc4|Eya1|Eya3|Fan1|H2afx|Hus1|Kat5|Lig4|Mad2l2|Mlh1|Mms22l|Msh2|Nbn|Obfc2a|Obfc2b|Palb2|Pola1|Prkdc|Rad50|Rad51|Rad52|Rad54b|Rbbp8|Rnf168|Rnf8|Rpa1|Setx|Shfm1|Slx4|Smarca5|Tdp1|Tdp2|Tonsl|Trp53|Ube2n|Ube2v2|Uimc1|Xrcc2|Xrcc4|Xrcc5|Xrcc6|
GO:0009116	nucleoside metabolic process	0.001247	Ada|Aicda|Apobec1|Aprt|Cda|Coasy|Dcakd|Dck|Dera|Dguok|Dhodh|Dnmt3a|Dpyd|Entpd4|Fhit|Gamt|Gars|Gnmt|Hmgcr|Hprt|Icmt|Kars|Mat1a|Mat2a|Mat2b|Mccc2|Mtap|Mto1|Nme1|Nme3|Nme4|Nme5|Nme6|Nme7|Nt5c1a|Nt5c1b|Nt5c3|Nt5e|Ocln|Pank3|Pank4|Pemt|Pnp|Ppcdc|Prps2|Ptgdr|Pycrl|Qtrt1|Qtrtd1|Rp2h|Tk1|Txndc3|Upp1|
GO:0009615	response to virus	0.001251	Abcc9|Apobec1|Bcl3|Becn1|Bnip3l|Bst2|C80913|Card9|Cd207|Cd40|Cd86|Cd8a|Crcp|Crebzf|Cxcl10|Cxcl9|Ddx58|Gm12597|Ifi27l2a|Ifih1|Ifit1|Ifit2|Ifna13|Ifna14|Ifnab|Ifnb1|Ifne|Ifng|Ifnk|Il12b|Il23a|Il28b|Il28ra|Il6|Irak3|Irf7|Isg20|Itch|Itgax|Kcnj8|Lcn2|Mavs|Mst1r|Mx1|Mx2|Myd88|Nlrp3|Oas1b|Pcbp2|Polr3b|Polr3c|Polr3d|Polr3e|Polr3f|Polr3g|Polr3h|Polr3k|Prf1|Rnasel|Rsad2|Samhd1|Ticam1|Tlr3|Tlr7|Tlr8|Tlr9|Tm…
GO:0006541	glutamine metabolic process	0.001274	Aldh5a1|Asl|Asns|Asnsd1|Cps1|Gfpt1|Gfpt2|Ggh|Gls|Gls2|Glul|Gmps|Lgsn|Mecp2|Pfas|
GO:0019400	alditol metabolic process	0.001297	Angptl3|Coq2|Coq3|Dak|Dgat2|Galk1|Gde1|Gdpd1|Gdpd2|Gdpd3|Gdpd4|Gdpd5|Gk2|Got1|Gpat2|Gpcpd1|Gpd1|Gpd1l|Gpd2|Gyk|Mogat1|Mogat2|Pck1|Slc37a2|Sord|
GO:0032200	telomere organization	0.001301	1500010J02Rik|Acd|Blm|Dclre1b|Dclre1c|Ercc4|Fbxo4|Hspa1a|Hspa1b|Nbn|Obfc1|Parp1|Pot1a|Prkdc|Rad50|Rtel1|Smg6|Tep1|Terf1|Terf2|Terf2ip|Tinf2|Tnks2|Wrap53|Wrn|
GO:0032320	positive regulation of Ras GTPase activity	0.001304	Arap1|Arhgap27|Arhgef16|Arhgef19|Ccl11|Ccl24|Dock7|Epha2|Foxj1|Fzd10|Gpr65|Grhl3|Gsk3b|Ndel1|Nf1|Ptk2b|Ralbp1|Ralgapa2|Rap1gds1|Rhog|S1pr1|Scrib|Sipa1l1|Tsc1|Wnt11|
GO:0014015	positive regulation of gliogenesis	0.001308	Aspa|Bmp2|Dicer1|Gfap|Hdac2|Il6st|Lif|Lyn|Nkx2-2|Nkx6-1|Nkx6-2|Notch1|Ntf3|Olig2|Pparg|Prpf19|Ptk2|Ptpra|Rela|Rtn4|Serpine2|Shh|Synj1|Trp73|Tspo|
GO:0006000	fructose metabolic process	0.00132	Aldob|Aldoc|Fbp1|Gck|Gfpt1|Khk|Pfkfb1|Pfkfb2|Pfkfb3|Pfkfb4|Pfkm|Sord|Taldo1|
GO:0008299	isoprenoid biosynthetic process	0.001323	Aldh1a1|Aldh1a2|Aldh8a1|Coq2|Cyp1a1|Dolk|Ggps1|Hmgcr|Hmgcs2|Ispd|Mvd|Mvk|Pmvk|
GO:0055123	digestive system development	0.001327	Acvr2b|Ada|Aldh1a2|Alx4|Ascl1|Barx1|Cela1|Cfc1|Col3a1|Ctnnb1|Ednrb|Egfr|Fgf10|Fgf9|Fgfr2|Fgfr3|Foxf2|Foxp4|Gata4|Gata5|Gata6|Gli2|Gli3|Hlx|Hoxa13|Hoxa5|Hoxd13|Id2|Igf1|Igf1r|Igf2|Ihh|Insr|Mixl1|Myb|Nipbl|Nkx2-2|Nkx2-3|Nkx3-2|Nodal|Notch1|Ovol2|Pcsk5|Pitx2|Pkdcc|Ptf1a|Rb1|Sfrp1|Sfrp2|Sfrp5|Shh|Smad3|Smo|Sox10|Sox4|Spdef|Stx2|Tcf21|Tcf7|Trp63|Trp73|Wnt5a|
GO:0001952	regulation of cell-matrix adhesion	0.00133	Acer2|Acvrl1|Arhgap6|Bcl6|Cd36|Cdh13|Cdkn2a|Csf1|Ddr1|Gsk3b|Hoxa7|Ilk|Kdr|Mmp14|Muc4|Myf5|Nf1|Onecut2|Pik3cb|Pik3r1|Plau|Plekha2|Prkcz|Pten|Rasa1|Sdc4|Serpine1|Smad3|Tdgf1|Thbs1|Tsc1|
GO:0035270	endocrine system development	0.001345	Ascl1|Bmp2|Bmp4|Bmpr1a|Cga|Cited2|Clu|Creb1|Crh|Crkl|Eif2ak3|Fgf10|Fgf2|Fgf8|Foxa2|Foxe3|Gata2|Gata6|Gcm2|Ghrh|Ghrhr|Gli1|Gli2|Gsx1|Hes1|Hhex|Hoxa5|Hoxb3|Il6|Il6ra|Isl1|Kdm1a|Lhx3|Mdk|Neurod1|Nf1|Nkx2-1|Nkx2-2|Nkx2-5|Nkx6-1|Nkx6-2|Nog|Nr0b1|Nr3c1|Onecut2|Otp|Pax1|Pax6|Pax8|Pbx1|Pde3b|Pdgfra|Pdgfrb|Pitx1|Pitx2|Pou1f1|Pou3f2|Prop1|Rbpj|Rfx3|Shh|Six1|Slc6a3|Smad3|Smo|Tbx1|Tbx19|Tgfbr1|Wnt5a|Wnt5b|
GO:0050679	positive regulation of epithelial cell proliferation	0.001349	Aggf1|Arg1|Bmp2|Bmp4|Bmpr1a|Bmpr2|Ccl11|Ccl2|Ccl24|Ccnd1|Ccnd2|Ccr3|Cdh13|Ctnnb1|Cxcl12|Cyba|Cyp7b1|Dlx5|Dlx6|Ecm1|Egfr|Epgn|Erbb2|Erbb4|F3|Fgf1|Fgf10|Fgf2|Fgf7|Fgf9|Fgfr2|Fgfr3|Foxe3|Foxp2|Fzd7|Gas1|Glul|Grn|Hmgb2|Hras1|Hrh3|Htr2b|Igf1|Ihh|Il6|Itgb3|Kdr|Map2k5|Med1|Mmp12|Mtor|Nf1|Nme1|Nog|Notch1|Osr1|Pdgfb|Pgf|Pold4|Prl|Prox1|Rictor|Rptor|Scg2|Sfrp1|Shh|Smo|Tacr1|Tbx18|Tgfa|Tgfb1|Thbs4|Vash2|Veg…
GO:0048754	branching morphogenesis of a tube	0.001352	Acvr1|Agt|Ar|Areg|Bmp2|Bmp4|Bmp7|Btrc|Ccl11|Cd44|Celsr1|Csf1|Ctnnb1|Ctnnbip1|Ctsh|Cxcl12|Cxcr4|Ddr1|Dicer1|Dlg1|Edn1|Ednra|Egf|Eng|Esr1|Eya1|Fgf10|Fgf2|Fgf8|Fgfr2|Foxa1|Foxa2|Foxc2|Foxd1|Foxd2|Foxd4|Gbx2|Gdf7|Gdnf|Gli2|Gli3|Gna13|Grem1|Gzf1|Hhex|Hhip|Hoxa11|Hoxa5|Hoxd11|Igf1|Ihh|Ilk|Kdr|Lama1|Lama5|Lrp5|Lrp6|Med1|Mgp|Mks1|Mmp14|Myc|Mycn|Ncoa3|Nfatc3|Nfatc4|Nkx3-1|Notch1|Notch4|Pax2|Pbx1|Pgf|Pgr|P…
GO:0010888	negative regulation of lipid storage	0.001378	Abcg1|Abhd5|Crp|Itgav|Itgb3|Nfkbia|Nr1h2|Nr1h3|Pnpla2|Ppara|Pparg|
GO:0022602	ovulation cycle process	0.001483	Adamts1|Adrbk1|Afp|Agt|Ahr|Amh|Arrb1|Arrb2|Bax|Bcl2l1|Bmp4|Bmpr1b|Cckbr|Chrna7|Dmc1|Edn2|Eif2b4|Eif2b5|Erbb2|Ereg|Ermp1|Esr1|Esr2|Fancg|Fgf7|Foxc1|Foxl2|Fshr|Fzd4|Immp2l|Inha|Inhba|Kdr|Kitl|Lep|Lfng|Mmp2|Msh4|Nkx2-1|Nobox|Nos3|Npy5r|Pcyt1b|Pdgfra|Pgr|Pla2g4a|Sgpl1|Sirt1|Sohlh1|Spo11|Stat5a|Stat5b|Stra8|Taf4a|Ube3a|Vegfa|Zfx|
GO:0045685	regulation of glial cell differentiation	0.001502	Aspa|Atf5|Bmp2|Bmp4|Cntn2|Ctnnb1|Dab1|Dicer1|Dll3|Dlx2|Drd3|F2|Hdac2|Id4|Il6st|Lif|Lin28a|Lingo1|Nf1|Nkx2-2|Nkx6-1|Nkx6-2|Nog|Notch1|Nr2e1|Ntf3|Ntrk3|Olig2|Pparg|Prpf19|Ptpra|Rela|Rtn4|Serpine2|Shh|Trp73|
GO:0032483	regulation of Rab protein signal transduction	0.001506	D630037F22Rik|Grtp1|Rabgap1|Rabgap1l|Sgsm1|Sgsm2|Tbc1d1|Tbc1d10b|Tbc1d10c|Tbc1d12|Tbc1d13|Tbc1d15|Tbc1d2|Tbc1d22a|Tbc1d23|Tbc1d24|Tbc1d25|Tbc1d2b|Tbc1d30|Tbc1d4|Tbc1d5|Tbc1d7|Tbc1d8|Tbc1d8b|Tbc1d9b|Usp6nl|Wdr67|
GO:0030833	regulation of actin filament polymerization	0.001511	Actr3b|Add1|Add2|Arf6|Arpc1a|Arpc2|Arpc3|Arpc5l|Avil|Capg|Capza2|Capza3|Ccl11|Ccl24|Cdc42ep5|Dlg1|Eln|Fmn1|Gsn|Jmy|Kank1|Lats1|Map3k1|Mlst8|Mtor|Nck2|Nckap1l|ORF19|Pfn1|Pfn2|Prex1|Rasa1|Rdx|Rictor|Scin|Slit2|Spna1|Spna2|Spnb1|Spnb2|Tmod3|Tmsb4x|Vil1|Vill|Wasl|
GO:0030832	regulation of actin filament length	0.001515	Actr3b|Add1|Add2|Arf6|Arpc1a|Arpc2|Arpc3|Arpc5l|Avil|Capg|Capza2|Capza3|Ccl11|Ccl24|Cdc42ep5|Cit|Dlg1|Dstn|Eln|Fmn1|Gsn|Jmy|Kank1|Lats1|Lima1|Map3k1|Mlst8|Mtor|Nck2|Nckap1l|Neb|ORF19|Pfn1|Pfn2|Plek|Prex1|Rasa1|Rdx|Rictor|Scin|Shroom2|Slit2|Spna1|Spna2|Spnb1|Spnb2|Ssh3|Tmod3|Tmsb4x|Vil1|Vill|Wasl|
GO:0046425	regulation of JAK-STAT cascade	0.001562	Arl2bp|Cav1|Cdk5|Cenpj|Crlf3|Csf2|Dab1|Elp2|Epo|F2r|Gh|Hcls1|Hgs|Hnf4a|Hpx|Ifng|Igf1|Il12a|Il12b|Il2|Il22ra2|Il23a|Il3|Il4|Il5|Il6|Il6ra|Il6st|Jak2|Lep|Lif|Lyn|Neurod1|Nf2|Nlk|Prl|Ptk2b|Socs1|Traf3ip1|
GO:0009895	negative regulation of catabolic process	0.001566	1700021K19Rik|Adora1|Adra1b|Adra2a|Akt1|Apoa2|Apoc1|Bag6|Cidea|Cln3|Cnr1|Cst3|Dap|Dbi|Ddit4|Flna|Furin|Fyn|Gimap5|Gipc1|Grin2c|Hdac4|Hp|Htr2b|Il10|Il1b|Il3|Ins2|Irak3|Mad2l1|Mad2l2|Mdm4|Mtor|N4bp1|Niacr1|Npc1|Pde3b|Prkcc|Ptpn3|Rela|Serpine2|Shh|Smad3|Smad4|Timp1|Timp3|Tnf|Ubxn1|Usp44|
GO:0002683	negative regulation of immune system process	0.00157	A2m|Abr|Ada|Adora1|Adora2a|Arrb2|Atm|Axl|Bcl6|Bcr|Bmp4|Bpi|Btla|Cblb|Cd24a|Cd274|Cd276|Cd46|Cd55|Cd74|Cdkn2a|Clec2d|Cnr1|Cnr2|Col3a1|Ctla4|Dlg1|Dusp10|Dusp3|Elf1|Erbb2|Fas|Fcgr2b|Flt3|Foxj1|Foxp3|Gal|Gimap5|Glmn|Gpx1|Gpx2|Grem1|H2-Bl|Hc|Hlx|Hmox1|Hoxa7|Ido1|Ifit1|Ihh|Il10|Il12b|Il1rl1|Il2|Il20rb|Il27ra|Il2ra|Il33|Il4ra|Il7r|Inpp5d|Ins2|Irak3|Itch|Klrb1b|Klre1|Lag3|Lax1|Lrrc32|Mertk|Mill2|Muc4|Ndf…
GO:0034381	plasma lipoprotein particle clearance	0.001584	Adipoq|Apoa2|Apob|Apoc1|Apoc2|Apoe|Cd36|Ldlr|Ldlrap1|Lipc|Lmf1|Lrp6|Msr1|Scarb1|Vldlr|
GO:0006469	negative regulation of protein kinase activity	0.001589	Abl1|Adora2a|Akt1|Akt1s1|Apc|Apoe|Bmp4|Bmp7|Cav1|Cav3|Cblc|Cdk5rap1|Cdkn1a|Cdkn1b|Cdkn2a|Chordc1|Dab2ip|Dbndd2|Dnajc3|Drd1a|Drd5|Dusp1|Dusp10|Dusp19|Dusp2|Dusp3|Dusp6|Dusp7|Dusp8|Dusp9|Dvl1|Errfi1|Fgfr1op|Gadd45a|Gadd45b|Gadd45g|Gnaq|Gsk3b|Hexim2|Hipk3|Hmgcr|Ibtk|Il1b|Il6|Ilk|Inppl1|Irak3|Lats1|Lats2|Lax1|Lrp5|Lrp6|Men1|Mllt1|Nf1|Nf2|Nr2f2|Nup62|Pdpk1|Pkia|Pkib|Plk1|Prkca|Prkrip1|Psen1|Ptpn6|Rb1|…
GO:0072595	maintenance of protein localization to organelle	0.001593	Arl2|Arl2bp|Bbs4|Fbn1|Fbn2|Grik5|Kdelr1|Kdelr2|Kdelr3|Morc3|Os9|Pml|Sun1|Sun2|Supt7l|Syne1|Taf3|Taf8|Topors|
GO:0045786	negative regulation of cell cycle	0.001615	2410004A20Rik|4632434I11Rik|AY074887|Alox8|Apbb1|Apc|Atm|Bmp2|Bmp4|Bmp7|Btg4|Cdk5|Cdk5rap1|Cdkn1a|Cdkn1b|Cdkn1c|Cdkn2a|Cdkn2b|Cdkn2c|Cdkn3|Cdt1|Cenpe|Cep192|Cgref1|Cgrrf1|Clspn|Commd5|Crlf3|Cyp27b1|Dcun1d3|Ddit3|Dgkz|Dlg1|Dst|Egfr|Ern2|Esr1|Ets1|Ezh2|Foxc1|Foxo4|Gadd45a|Gas1|Gas2l1|Gas2l2|Gas2l3|Gmnn|Hdac2|Hdac3|Hepacam|Hexim2|Hnf4a|Hras1|Ifng|Il12a|Il12b|Ilk|Inhba|Irf6|Jmy|Lats1|Lats2|Macf1|Mad2…
GO:0006366	transcription from RNA polymerase II promoter	0.001629	Abt1|Ahr|Arrb1|Arrb2|Bmpr2|Ccnh|Cdk7|Creb1|Ddit3|Deaf1|Dvl1|Dvl2|Ell|Ell2|Ell3|Ercc2|Ercc3|Ets1|Fos|Fosb|Fosl2|Foxc2|Foxe3|Gata5|Gata6|Gtf2a1|Gtf2a1l|Gtf2a2|Gtf2b|Gtf2e1|Gtf2e2|Gtf2f1|Gtf2f2|Gtf2h1|Gtf2h2|Gtf2h3|Gtf2h4|Hand1|Hif3a|Hnf4g|Jun|Junb|Jund|Kcnh8|Klf13|Med1|Med12|Med13|Med13l|Med14|Med16|Med17|Med21|Med30|Med4|Mitf|Mnat1|Myc|Myf5|Myf6|Myod1|Myog|Ncoa6|Nr3c1|Pax6|Phrf1|Polr2b|Polr2d|Polr…
GO:0034599	cellular response to oxidative stress	0.001633	Anxa1|Apex1|Apoa4|Aqp1|Arnt|Atp7a|Axl|Cat|Ccs|Cd36|Coq7|Dhrs2|Epas1|Epx|Fos|Fxn|G6pdx|Gpx1|Gpx3|Hdac6|Hmox1|Lcn2|Lonp1|Mpo|Mt3|Nfe2l2|Park7|Pml|Ppargc1a|Prdx2|Prdx3|Prdx5|Pxdn|Sin3a|Slc11a2|Sod2|Sod3|Stx3|Tmem161a|Tpo|Trap1|Trp53|Txnrd1|Wnt16|
GO:0031099	regeneration	0.001638	Adm|Apoa2|Apoh|Cdk1|Cxcl12|Fas|Fzd7|Gfap|Gja1|Gpx1|Hc|Igf1|Igsf10|Jak2|Lamb2|Lif|Lifr|Mmp2|Mustn1|Myf6|Ninj1|Pkm2|Plau|Plg|Rtn4rl1|Smo|Sox15|Tgfb1|Tnc|Ulk1|Wnt1|
GO:0006473	protein acetylation	0.001642	Apbb1|Arrb1|Bag6|Bmi1|Brca2|Brd1|Brpf1|Brpf3|Ccdc101|Csrp2bp|Dmap1|Dr1|Dscc1|Ep300|Ep400|Epc1|Esco2|Hat1|Ing3|Ing5|Irf4|Kat2a|Kat5|Ldb1|Map3k7|Mbd3|Mbip|Mecp2|Mettl8|Mll1|Msl1|Msl2|Msl3|Myst1|Myst2|Myst3|Myst4|Naa10|Naa15|Naa50|Pcgf2|Phf15|Phf17|Pole4|Por|Ruvbl2|Sap130|Sirt1|Smarca4|Supt3h|Supt7l|Tada1|Tada2a|Tada3|Taf1|Taf12|Taf5l|Tcf3|Trim16|Trrap|Wdr5|Yeats2|Yeats4|
GO:0043583	ear development	0.001646	Abr|Atg5|Atoh1|Atp2b2|Bcl2l11|Bcr|Bdnf|Cdh23|Cdkn1b|Celsr1|Chd7|Chrna10|Chrna9|Clic5|Cthrc1|Cux1|Ddr1|Dfna5|Dll1|Dlx5|Dlx6|Dvl1|Dvl2|Dvl3|Ece1|Edn1|Eya1|Fgf10|Fgf20|Fgf8|Fgf9|Fgfr1|Fgfr2|Fgfr3|Foxi1|Foxi2|Frzb|Fzd3|Fzd6|Gas1|Gbx2|Gfi1|Gjb6|Gli2|Gli3|Gpr98|Grhl3|Gsc|Hes1|Hes5|Hesx1|Hmx2|Hmx3|Hoxa1|Hoxa13|Hoxa2|Insig2|Itga8|Jag1|Lhfpl5|Mafb|Muted|Myc|Myo15|Myo6|Myo7a|Naglu|Neurog1|Nipbl|Nkx3-2|Nog|…
GO:0030534	adult behavior	0.001651	1190005F20Rik|Abat|Adam2|Adam22|Adh1|Adra1b|Agrp|Arrb2|Atp1a2|Atp1a3|Axin1|Bbs1|Bbs2|Bbs4|Cacnb4|Cartpt|Cdh23|Cdk5|Chd7|Chl1|Chrna4|Chrna5|Chrna7|Chrnb1|Chrnb2|Chrnb4|Cln8|Cnp|Cntn2|Cstb|Cxcl12|Dab1|Dbh|Dmbx1|Drd1a|Drd3|Efnb3|Epha4|Eps8|Fxn|Gabrg2|Ghrl|Ghsr|Glra1|Glrb|Gm16517|Grin1|Grm7|Hexa|Hoxb8|Hoxd10|Hoxd9|Htr2c|Htra2|Kcnj10|Klhl1|Lep|Lgi4|Mafg|Mecp2|Met|Ngf|Nmb|Npc1|Npy|Ntan1|Ntf5|Ntsr1|Oprd…
GO:0043112	receptor metabolic process	0.001655	Ace2|Agrn|Arrb1|Arrb2|Caml|Cav1|Cdk5|Cltc|Cntn2|Drd3|Fnta|Gria2|Grk4|Gtf2h2|Htr1b|Htr2b|Il10|Ldlrap1|Lmtk2|Mmp13|Nedd4|Nrg1|Pcsk9|Pld2|Pparg|Smurf1|Tgfb1|Tnf|Trappc4|Ulk1|
GO:0031334	positive regulation of protein complex assembly	0.00166	Apc|Arf6|Arl2|Arpc2|Cav1|Cav3|Cck|Ccl11|Ccl24|Cd24a|Cdc42ep5|Cdkn1b|Csf2|Dlg1|Faf1|Fmn1|Foxc2|Gsk3b|Hdac6|Il5|Jmy|Jub|Map3k1|Mapk8|Mlst8|Mtap1b|Mtor|Nck2|Nckap1l|Nkx2-5|ORF19|Paxip1|Pfn2|Plek|Ppp2r5b|Psrc1|Rictor|Srf|Tal1|Terf1|Tnf|Tppp|Wasl|
GO:0008217	regulation of blood pressure	0.001681	Abat|Accn1|Ace|Ace2|Acvrl1|Adh5|Adipoq|Adm2|Adora1|Adra1b|Adra1d|Adra2b|Adrb1|Adrb2|Adrb3|Agt|Agtr1a|Agtr1b|Agtr2|Agtrap|Aoc3|Apln|Atp1a1|Atp1a2|Atp6ap2|Avp|Avpr1a|Avpr1b|Bdkrb1|Bmpr2|Calca|Cartpt|Chrna7|Cnr1|Col1a2|Corin|Cyba|Cyp11b1|Cyp11b2|Drd3|Drd5|Ece1|Edn1|Edn2|Edn3|Ednrb|Eng|Ephx2|G6pdx|Gch1|Guca2b|Gucy1a3|Hmox1|Hrh3|Hsd11b2|Lrp5|Mecp2|Myh6|Nkx2-1|Nos1|Nos2|Nos3|Nox1|Npff|Nppa|Nppb|Npr3|Np…
GO:0002218	activation of innate immune response	0.001698	Atf1|Cd36|Cd86|Cdk1|Chuk|Clec7a|Colec12|Creb1|Dusp3|Dusp6|Dusp7|Elk1|Fos|Ikbkb|Ikbke|Ikbkg|Irak1|Irak2|Irak4|Irf7|Jun|Klre1|Klrk1|Ly96|Map2k2|Map2k3|Map2k4|Map2k7|Map3k1|Map3k7|Mapk1|Mapk10|Mapk11|Mapk14|Mapk7|Mapk8|Mapk9|Mapkapk2|Mapkapk3|Mef2c|Myd88|Nfkb1|Nfkb2|Nfkbia|Nfkbib|Nod1|Nod2|Peli2|Pglyrp1|Ptafr|Rela|Ripk1|Rps6ka1|S100a14|Tab1|Tab2|Tab3|Tbk1|Ticam1|Ticam2|Tirap|Tlr2|Tlr3|Tlr4|Tlr5|Tlr6…
GO:0050870	positive regulation of T cell activation	0.001702	Ada|Ap3b1|Ap3d1|Bad|Bcl10|Blm|Bmi1|Card11|Cav1|Cd1d1|Cd24a|Cd27|Cd276|Cd28|Cd3e|Cd4|Cd5|Cd74|Cd83|Efnb1|Foxp3|Gimap5|H2-DMa|Hlx|Ifng|Ihh|Ikzf1|Il12a|Il12b|Il12rb1|Il15|Il18|Il1b|Il2|Il21|Il23a|Il2ra|Il2rg|Il4|Il4ra|Il6|Il6st|Il7|Il7r|Jak3|Nck2|Nckap1l|Nkap|Pdcd1lg2|Pnp|Prkcq|Rara|Sart1|Sash3|Shh|Socs5|Spn|Stat5a|Stat5b|Sykb|Tgfbr2|Thy1|Tnfrsf13c|Tnfsf11|Tnfsf13b|Tnfsf14|Tnfsf4|Vcam1|Vnn1|
GO:0008624	induction of apoptosis by extracellular signals	0.001707	AY074887|Abr|Adora2a|Akap13|Aph1a|Aph1b|Arhgap4|Arhgef11|Arhgef16|Arhgef17|Arhgef18|Arhgef2|Arhgef3|Arhgef4|Arhgef6|Arhgef7|Arhgef9|Bad|Bax|Bcl2l11|Casp2|Casp8|Casp8ap2|Cd24a|Cd28|Cd3e|Cd5|Crh|Dap|Dapk1|Dedd2|Ect2|Fadd|Fas|Fasl|Fgd1|Fgd2|Fgd3|Fgd4|Gzmb|Ifi27l1|Itgb3bp|Kalrn|Maged1|Mapk8|Mapk9|Mcf2|Mcf2l|Ncstn|Ndufa13|Ngef|Ngf|Ngfr|Ngfrap1|Obscn|Plekhg2|Plekhg5|Prex1|Psen1|Rasgrf1|Rasgrf2|Smpd2|So…
GO:0042035	regulation of cytokine biosynthetic process	0.001711	Apoa2|Bcl10|Bcl3|Card11|Card9|Cd1d1|Cd209b|Cd27|Cd276|Cd28|Cd3e|Cebpb|Cebpg|Elane|Ereg|Fcer1a|Fcgr3|Foxj1|Foxp3|Gata3|Ghrl|Ghsr|Glmn|Ifng|Il10|Il17f|Il1a|Il1b|Il21|Il27|Il6|Il9|Inhbb|Inpp5d|Irf1|Irf4|Lag3|Lbp|Ltb|Map2k3|Mast2|Myd88|Nfkb1|Nlrp12|Prg3|Prkcq|Rel|Rela|Rnf128|Sigirr|Spn|Stat5a|Stat5b|Sykb|Tbk1|Thbs1|Tia1|Ticam1|Tirap|Tlr1|Tlr2|Tlr3|Tlr4|Tlr7|Tlr8|Tlr9|Tnf|Tnfrsf13c|Tnfrsf8|Trib2|Wnt5a…
GO:0016485	protein processing	0.001753	Aph1a|Aph1b|Apoh|Atp6ap2|C2cd3|Capn1|Capn2|Casp1|Casp12|Cga|Chst8|Cln3|Corin|Cpe|Cpz|Ctse|Dhcr24|Dhh|Dync2h1|Ece1|Ece2|F11|F12|F3|Fkrp|Fshb|Furin|Fxn|Gli3|Hist1h2ba|Ift172|Ift88|Ihh|Immp2l|Klk13|Lonp2|Metap2|Mmp14|Myc|Ncstn|Ngf|P2rx7|Parp1|Pcsk1|Pcsk1n|Pcsk2|Pcsk5|Pcsk6|Pcsk9|Pomc|Prss12|Psen1|Pthlh|Ren1|Scg5|Sec11a|Shh|Spcs1|Spcs2|Tshb|Vps35|
GO:0046661	male sex differentiation	0.001757	Acvr2a|Ahsg|Ar|Asb1|Bax|Bcl2l1|Bcl2l11|Bcl2l2|Bik|Bmp5|Bmpr1a|Ccnd1|Csda|Ctnnb1|Dhcr24|Dhh|Ercc1|Esr1|Fanca|Fgf10|Fgf8|Fgf9|Fndc3a|Fshb|Hmgb2|Hoxa13|Hoxd13|Hsd17b4|Inha|Inhba|Insl6|Kdr|Klhl10|Lgr4|Lhx9|Msh2|Mtap7|Nkx2-1|Nr0b1|Pdgfra|Rara|Rbp4|Rxfp2|Sf1|Sfrp1|Sfrp2|Sgpl1|Shh|Smad5|Smad9|Sox8|Sox9|Srd5a2|Stat5a|Stat5b|Sycp2|Tbx3|Tex11|Tex15|Wnt5a|Wnt9b|
GO:0019915	lipid storage	0.001762	Acvr1c|Angptl3|B4galnt1|Cav1|Cd36|Cidea|Enpp1|Gm2a|Hexa|Hexb|Il1b|Plin2|Soat1|Stat5a|Stat5b|Tnf|
GO:0043627	response to estrogen stimulus	0.001782	Agtr1a|Agtr1b|Akr1c6|Areg|Arsa|Arsb|Ash2l|Brca1|Cav1|Cited1|Ctnnb1|Esr1|Fosl2|Foxa1|Gata4|Gata6|Gh|Ghrhr|Ghrl|Gpr81|Hmox1|Mapk1|Mapk15|Mll2|Mmp2|Msx2|Ncoa1|Nos1|Nos3|Ogg1|Prdm2|Prkca|Rara|Rbbp5|Rcan1|Rnf14|Sfrp1|Slc25a36|Sprr2d|Sprr2e|Sprr2f|Sprr2g|Stat3|Stat5b|Strn3|Tacr3|Tek|Tgfb1|Tgfb2|Tgfb3|Tgfbr1|
GO:0043277	apoptotic cell clearance	0.001789	Axl|Cd36|Gas6|Itgav|Jmjd6|Lrp1|Megf10|Mertk|Nr1h3|Rara|Scarb1|Tgm2|Thbs1|Tyro3|
GO:0006690	icosanoid metabolic process	0.001793	2010111I01Rik|Acox1|Akr1c21|Alox12b|Alox12e|Alox15|Alox5|Alox5ap|Alox8|Aloxe3|Cd74|Cyp2b19|Cyp2d22|Cyp2j6|Cyp4a14|Cyp4f13|Cyp4f14|Cyp4f16|Edn1|Edn2|Fcer1a|Ggt5|Hpgds|Ltc4s|Mgst2|Ncf1|Pdpn|Pla2g4a|Pla2g5|Prg3|Ptgds|Ptges|Ptges2|Ptges3|Ptgs1|Ptgs2|Rnpep|Sphk1|Sykb|Tbxas1|Tnfrsf1a|
GO:0071103	DNA conformation change	0.001798	1700024P04Rik|1700054O13Rik|Acin1|Aifm2|Akap8|Asf1a|Asf1b|Bahd1|Cdca5|Cdk1|Cenpa|Cenpv|Ctcf|D6Mm5e|Ddx1|Dffb|Ercc3|Fshr|H1f0|H1foo|H2afv|H2afx|H2afy|Hells|Hhex|Hils1|Hist1h1a|Hist1h1b|Hist1h1d|Hist1h1t|Hist1h2ba|Hist2h2ab|Hist2h2ac|Hist2h2be|Hjurp|Hp1bp3|Mcm2|Mcm4|Mcm6|Mcm7|Mta2|Mterf|Myst3|Myst4|Nap1l1|Nap1l2|Nap1l3|Nap1l4|Nap1l5|Nbn|Ncapd2|Ncapd3|Ncapg|Ncapg2|Ncaph|Nusap1|Peo1|Phf13|Pot1a|Prm1|…
GO:0006944	cellular membrane fusion	0.001802	Adam1a|Anxa7|Bak1|Bax|Bnip1|Catsper1|Cav2|Cd9|Cln3|Dysf|Eea1|Gnai3|Mfn1|Mfn2|Myo7a|Nploc4|P2rx7|Pldn|Snapin|Snph|Spam1|Stx2|Stx3|Stx4a|Stx6|Tie1|Uso1|Vamp2|Vamp8|Vav3|Vcpip1|Vps33b|
GO:0006536	glutamate metabolic process	0.001807	Aadat|Aldh5a1|Amdhd1|Asl|Gad2|Gclc|Gclm|Glud1|Glul|Got1|Nags|Prodh|Prodh2|Slc1a3|Tat|
GO:0007178	transmembrane receptor protein serine/threonine kinase signaling pathway	0.001811	Acvr1|Acvr1c|Acvr2a|Acvr2b|Acvrl1|Adam9|Afp|Akap2|Akap3|Akap7|Amhr2|Arrb2|Bambi|Bmp10|Bmp2|Bmp4|Bmp7|Bmp8a|Bmp8b|Bmpr1a|Bmpr1b|Bmpr2|Ccl2|Cer1|Chrd|Chrdl1|Cited1|Col1a2|Col3a1|Creb1|Dcp1a|Dusp22|Ecsit|Egr1|Eid2|Eng|Fkbp1a|Fos|Fst|Fstl1|Gata4|Gdf2|Gdf6|Gdf7|Gdnf|Grem2|Hnf4a|Inhbb|Jun|Ltbp3|Ltbp4|Map3k1|Map3k7|Mstn|Msx1|Msx2|Myd88|Nlk|Nodal|Nog|Pdgfb|Pdgfrb|Pml|Pou5f1|Ppm1l|Rnf111|Skil|Smad1|Smad3|…
GO:0006733	oxidoreduction coenzyme metabolic process	0.001865	Aldob|Aspdh|BC016495|Cbr2|Coq2|Coq3|Coq4|Coq5|Coq6|Coq7|Coq9|Dcxr|Dlst|Fdx1|Fdxr|Fmo1|G6pdx|Gck|Glyr1|Gpd1|Gpd2|H6pd|Haao|Hibadh|Idh1|Idh3a|Idh3g|Itgb1bp3|Kmo|Kynu|Ldhb|Mdh2|Nadk|Nadsyn1|Nampt|Naprt1|Ncf1|Nmnat2|Nmnat3|Ogdh|Pgd|Pgls|Pnp|Rpe|Rpia|Taldo1|Tkt|
GO:0034101	erythrocyte homeostasis	0.00187	Add1|Ank1|Axin1|Axl|Bcl6|Bmp4|Bpgm|Cebpg|Dyrk3|Epas1|Epb4.2|Epo|Ercc2|Fech|G6pdx|Hba-x|Hcls1|Heph|Hmox1|Hoxb6|Id2|Ireb2|Jak2|Jmjd6|Klf1|Klf2|Ldb1|Lyn|Maea|Mb|Mfsd7b|Mll5|Pknox1|Rb1|Rps6|Sfpi1|Sfxn1|Slc11a2|Slc25a38|Smad5|Smarca4|Sox6|Sp1|Tal1|Timp1|Trim10|Vegfa|
GO:0032321	positive regulation of Rho GTPase activity	0.001874	Arap1|Arhgap27|Arhgef16|Arhgef19|Ccl11|Ccl24|Dock7|Epha2|Foxj1|Fzd10|Gpr65|Grhl3|Gsk3b|Ndel1|Ptk2b|Ralbp1|Rap1gds1|Rhog|Scrib|Tsc1|
GO:0097006	regulation of plasma lipoprotein particle levels	0.001879	Abca1|Abcg1|Adipoq|Apoa2|Apoa4|Apoa5|Apob|Apoc1|Apoc2|Apoe|Apom|Cd36|Fech|Lcat|Ldlr|Ldlrap1|Lipc|Lipg|Lmf1|Lpl|Lrp6|Mpo|Msr1|Scarb1|Soat1|Soat2|Vldlr|
GO:0046488	phosphatidylinositol metabolic process	0.001883	Alg12|Alg9|Cd81|Cdipt|Cwh43|Dpm1|Dpm2|Dpm3|Drd1a|Fig4|Galr2|Gpaa1|Gpld1|Htr2a|Htr2b|Htr2c|Impa1|Inpp5e|Ip6k1|Ip6k3|Ipmk|Ocrl|Pgap1|Pgap2|Pgap3|Pi4k2a|Piga|Pigc|Pigf|Pigh|Pigm|Pigo|Pigp|Pigq|Pigs|Pigv|Pigw|Pigx|Pigy|Pigyl|Pigz|Pik3c2a|Pik3c2g|Pik3c3|Pik3ca|Pik3cb|Pik3cd|Pik3cg|Pik3r1|Pikfyve|Pip4k2a|Pip4k2b|Pip4k2c|Pip5k1a|Pip5k1b|Pip5k1c|Pip5kl1|Pitpnc1|Plaur|Plch2|Plek|Pten|Ptpmt1|Serac1|Smg1|Sy…
GO:0048660	regulation of smooth muscle cell proliferation	0.001954	Abcc4|Ager|Aif1|Atp2b1|Bmp4|Calcrl|Cdh13|Comt|Ctnnb1|Ctnnbip1|Cx3cl1|Edn1|Egfr|Elane|Ereg|Fgfr2|Gnaq|Hbegf|Hmox1|Ifng|Igf1|Igfbp3|Igfbp5|Il12a|Il12b|Il13|Il15|Il6|Il6ra|Ilk|Irak1|Irak4|Itga2|Jun|Klf4|Mfn2|Mnat1|Myd88|Nampt|Ndrg2|Nos3|Nox1|Nppb|Npr1|Npy5r|Pdgfb|Pik3r1|Ppard|Prkca|Ptgs2|Ptk2|Ralbp1|S1pr1|Sf1|Skp2|Stat1|Stat5b|Tgfbr2|Tgm2|Tnf|Tnfaip3|Trib1|Trp53|Vegfa|
GO:0007044	cell-substrate junction assembly	0.001958	Actn1|Actn2|Actn3|Arhgap6|Cd151|Col17a1|Dlc1|Fn1|Itga5|Itga6|Itgb3|Itgb4|Jub|Krt14|Krt5|Lama3|Lamb3|Lamc1|Lamc2|Pdpk1|Plec|Ptk2b|Pxn|Sorbs1|Taok2|Tesk2|Thy1|Tln1|Tns1|
GO:0051937	catecholamine transport	0.001981	Drd1a|Mecp2|Park2|Park7|Slc22a1|Slc22a3|Slc6a2|Slc6a3|
GO:0002221	pattern recognition receptor signaling pathway	0.001999	Atf1|Cd36|Cd86|Cdk1|Chuk|Clec7a|Colec12|Creb1|Dusp3|Dusp6|Dusp7|Elk1|Fos|Ikbkb|Ikbke|Ikbkg|Irak1|Irak2|Irak4|Irf7|Jun|Ly96|Map2k2|Map2k3|Map2k4|Map2k7|Map3k1|Map3k7|Mapk1|Mapk10|Mapk11|Mapk14|Mapk7|Mapk8|Mapk9|Mapkapk2|Mapkapk3|Mef2c|Myd88|Nfkb1|Nfkb2|Nfkbia|Nfkbib|Nod1|Nod2|Peli2|Pglyrp1|Ptafr|Rela|Ripk1|Rps6ka1|S100a14|Tab1|Tab2|Tab3|Tbk1|Ticam1|Ticam2|Tirap|Tlr2|Tlr3|Tlr4|Tlr5|Tlr6|Tlr7|Tlr9|T…
GO:0046128	purine ribonucleoside metabolic process	0.002004	Ada|Aprt|Coasy|Dcakd|Dnmt3a|Fhit|Gamt|Gars|Gnmt|Hmgcr|Hprt|Icmt|Kars|Mat1a|Mat2a|Mat2b|Mccc2|Mto1|Nt5c1a|Nt5c1b|Nt5c3|Nt5e|Ocln|Pank3|Pank4|Pemt|Pnp|Ppcdc|Ptgdr|Qtrt1|Qtrtd1|
GO:0045767	regulation of anti-apoptosis	0.002009	Adm|Apex1|Bax|Bcl2l1|Bre|Btg2|Cav1|Cdkn1a|Ctnnb1|Ddx42|Dusp1|Erbb4|G6pdx|Hmox1|Igf1|Igf1r|Il6|Il6ra|Lifr|Lrp1|Npy5r|Pax4|Pdgfrb|Pik3r1|Pik3r2|Ptk2b|Rara|Rasa1|Rtkn|Rtn4|Serbp1|Sfrp2|Sirt1|Siva1|Slc9a1|Star|Tnfaip8|
GO:0045833	negative regulation of lipid metabolic process	0.002049	Acadl|Acadvl|Adora1|Adra2a|Akt1|Apoa2|Apoc1|Apoc2|Apoe|Apom|Atp1a1|Brca1|Cidea|Cnr1|Dbi|Dkk3|Fgf15|Gimap5|Hrh1|Il1b|Ins2|Insig2|Niacr1|Pde3b|Pdgfa|Pdgfb|Prox1|Tnf|Trib3|Wdtc1|
GO:0008344	adult locomotory behavior	0.002054	1190005F20Rik|Adam22|Arrb2|Atp1a2|Atp1a3|Axin1|Cacnb4|Cdh23|Chd7|Chl1|Cln8|Cnp|Cntn2|Cstb|Cxcl12|Dab1|Dmbx1|Drd1a|Efnb3|Epha4|Eps8|Fxn|Glra1|Glrb|Grin1|Hexa|Hoxb8|Hoxd10|Hoxd9|Htra2|Kcnj10|Klhl1|Lgi4|Mecp2|Ngf|Npc1|Ntan1|Ntf5|Ntsr1|Oprd1|Otog|Park2|Park7|Pcdh15|Ppt1|Scn1a|Scn8a|Sncg|Spnb4|Tbce|Trh|Tshr|Uchl1|
GO:0017015	regulation of transforming growth factor beta receptor signaling pathway	0.002059	Adam17|Adamtsl2|Aspn|Axin1|Bambi|Bcl9l|Cdkn1c|Cdkn2b|Chst11|Cidea|Cited2|D0H4S114|Dand5|Eid2|Eng|Fbn1|Fbn2|Furin|Gipc1|Glg1|Hspa5|Htra1|Il17f|Ing2|Itga8|Lemd3|Men1|Nepn|Nkx2-1|Nr3c1|Onecut2|Peg10|Pin1|Prdm16|Rnf111|Skil|Skor1|Skor2|Smad3|Smad4|Smad6|Smad7|Smurf1|Stk11|Tdgf1|Tgfb1|Tgfb1i1|Tgfb3|Thbs1|Trim33|Trp53|Wnt1|Zeb1|
GO:0071363	cellular response to growth factor stimulus	0.002071	Akt1|Apaf1|Bmp2|Bmp4|Bmpr2|Ccl2|Creb1|Ctnnb1|Dab2ip|Dtymk|Emd|Figf|Flt4|Foxc1|Foxc2|Gas6|Ibsp|Igsf10|Insr|Kdr|Msx2|Myog|Nos1|Nos3|Ntrk1|Pdgfra|Pdgfrb|Ppp2r5b|Ppp2r5d|Sfrp1|Sparc|Tgfb1|Tgfb3|Vegfa|Vegfc|
GO:0048511	rhythmic process	0.002076	Aanat|Adamts1|Adora1|Adrbk1|Afp|Agt|Ahr|Alb|Amh|Arrb1|Arrb2|Axl|Bax|Bcl2l1|Bmp4|Bmpr1b|Cartpt|Casp1|Cckbr|Chrna7|Chrnb2|Clock|Cort|Cry1|Cry2|Csnk1e|Cyp7b1|Dbp|Dmc1|Dpyd|Drd1a|Drd3|Edn2|Egfr|Egr2|Eif2b4|Eif2b5|Enox2|Erbb2|Ereg|Ermp1|Esr1|Esr2|Fancg|Fbxl21|Fbxw11|Fgf7|Foxc1|Foxl2|Fshr|Fzd4|Ghrh|Ghrl|Grin1|Hdac3|Hes7|Hlf|Hrh1|Hs3st2|Il6|Immp2l|Inha|Inhba|Kdr|Kitl|Lep|Lfng|Mat2a|Mmp2|Msh4|Mtnr1a|Nagl…
GO:0050728	negative regulation of inflammatory response	0.002125	Abr|Acp5|Ada|Adora1|Adora2a|Adrb2|Anxa1|Aoah|Bcr|Calcrl|Cd276|Chrna7|Cnr2|Dusp10|Fcgr2b|Foxp3|Ghrl|Ghsr|Gpr120|Gpx1|Gpx2|H47|Il10|Il12b|Il2|Il20rb|Il2ra|Il4|Ins2|Ndfip1|Nod2|Nt5e|Ppard|Pparg|Psma1|Psmb4|Serpinc1|Serpinf1|Slit2|Spn|Tnfrsf1b|Uaca|Zfp36|
GO:0006839	mitochondrial transport	0.00213	2510003E04Rik|Acacb|Aip|Bak1|Bax|Bcl2l1|Bhlha15|Bid|Cpt1a|Cpt2|Dusp18|Dusp21|Gimap5|Hspa4|Immp2l|Kif5b|Mfn2|Mtx1|Mtx2|Plekhf1|Ppif|Ppp2r2b|Prkaa2|Psen1|Samm50|Slc1a3|Slc25a10|Slc25a12|Slc25a13|Slc25a14|Slc25a20|Slc25a37|Slc37a2|Timm10|Timm13|Timm8a2|Timm8b|Tomm40|Trp53|Ucp1|Ucp2|Ucp3|Vdac1|
GO:0071407	cellular response to organic cyclic compound	0.002151	Alpl|Axin1|Axin2|Bmp2|Btrc|Cdkn1b|Cebpa|Ctnnb1|Gli2|Pparg|Smad1|Smad5|Smad9|
GO:0070372	regulation of ERK1 and ERK2 cascade	0.002173	Arrb1|Arrb2|Bmp4|Bmper|Braf|Cd44|Cd74|Cnksr3|Dcc|Dusp3|Dusp6|Fgf10|Fgf15|Fgf18|Fgf2|Fgf20|Fgf21|Fgf23|Fgf4|Fgfr2|Gas6|Gpr55|Hras1|Igf1|Il1a|Il1b|Il6|Klf4|Lif|Ndrg2|Nod1|Nod2|Sema7a|Slc9a3r1|Spry1|Spry2|Src|St5|Tek|Tirap|Tlr4|Tnfrsf11a|Tnfsf11|Vegfb|Vrk3|
GO:0001523	retinoid metabolic process	0.002178	Adh1|Adh4|Adh5|Aldh1a1|Aldh1a2|Aldh1a3|Aldh8a1|Bcmo1|Bco2|Crabp2|Cyp1a1|Cyp26a1|Cyp26b1|Cyp26c1|Cyp2j6|Dhrs4|Lcn5|Lrat|Rbp1|Rbp2|Rbp4|Rdh1|Rdh8|Retsat|Rpe65|Sdr16c5|
GO:0009110	vitamin biosynthetic process	0.002199	Akr1a4|Aldh1a1|Aldh1a2|Aldh8a1|Cyp1a1|Cyp27b1|Gsto1|Gulo|Mmab|Pdxk|Pltp|Pnpo|Rfk|Rgn|Tpk1|Ubiad1|Vkorc1|
GO:0010769	regulation of cell morphogenesis involved in differentiation	0.00222	Akap5|Anapc2|Arhgap4|Arhgdia|Arhgef1|Axin2|Bambi|Barhl2|Bcl9l|Bmp2|Caprin1|Caprin2|Ccr5|Cdh4|Chrnb2|Cit|Cntn2|Ctnnb1|Cxcl12|Dab1|Dab2ip|Dixdc1|Dscam|Efna1|Ep300|Fxn|Gdnf|Golga2|Grem1|Grin1|Gsk3b|Ilk|Klk8|Kndc1|Lif|Lingo1|Lrrc4c|Lrrk2|Lzts1|Mag|Mapk9|Mbp|Met|Metrn|Mtap1b|Ndel1|Nedd4|Ngf|Ngfr|Nkx2-1|Nr2e1|Ntn1|Ntrk3|Numbl|Pdlim5|Pias2|Plxna3|Plxna4|Plxnb1|Plxnb2|Pou3f2|Psen1|Ptk2|Ptprf|Rap2a|Rnf6|R…
GO:0018394	peptidyl-lysine acetylation	0.002225	Apbb1|Arrb1|Bag6|Bmi1|Brca2|Brd1|Brpf1|Brpf3|Ccdc101|Csrp2bp|Dmap1|Dr1|Ep300|Ep400|Epc1|Hat1|Ing3|Ing5|Irf4|Kat2a|Kat5|Ldb1|Map3k7|Mbd3|Mbip|Mecp2|Mettl8|Mll1|Msl1|Msl2|Msl3|Myst1|Myst2|Myst3|Myst4|Pcgf2|Phf15|Phf17|Pole4|Por|Ruvbl2|Sap130|Sirt1|Smarca4|Supt3h|Supt7l|Tada1|Tada2a|Tada3|Taf1|Taf12|Taf5l|Tcf3|Trim16|Trrap|Wdr5|Yeats2|Yeats4|
GO:0044419	interspecies interaction between organisms	0.002246	Ace2|Alb|Aqp1|Camp|Ccr5|Cd4|Ctsg|Cul1|Ddx39b|Elane|Epor|Etf1|F11r|Gpx1|Gpx2|Gucy1a3|Hyal2|Icam1|Ifit1|Insr|Jun|Mbl1|Mbl2|Mmp9|Mst1r|Ncf1|Nedd4|Nlrx1|Nod2|Pias4|Pou2f3|Pvrl2|Rraga|Scarb1|Slc20a2|Smad3|Smc2|Sp1|Taf11|Tap1|Tap2|Tardbp|Tcfap4|Tgfb1|Them4|Thoc1|Thoc2|Thoc3|Thoc4|Thoc5|Thoc6|Tlr2|Tlr3|Tlr4|Tlr5|Tlr6|Tlr7|Tlr9|Tsg101|Vapb|Vcam1|Zfp639|
GO:0018209	peptidyl-serine modification	0.002256	A930038C07Rik|Adrbk1|Akt1|Atm|Atr|Bgn|Brsk1|Brsk2|Cdk5|Clk1|Clspn|Dcn|Egflam|Galnt1|Galnt2|Galnt3|Gsk3b|Hipk3|Hk1|Ifng|Ilk|Lif|Lmtk2|Lrrk2|Mamdc2|Map3k1|Map3k12|Map4k1|Mapk1|Mapk14|Mapk7|Mettl11a|Mknk1|Morc3|Mtor|Nek6|Nlk|Pak2|Pbk|Pink1|Plk1|Prkaca|Prkca|Prkcz|Prkdc|Prss34|Sbk1|Sgk1|Smg1|Smtnl1|Spock3|Stk4|Taf1|Tdgf1|Tgfbr1|Tgfbr2|Tnks|Ttbk2|Uhmk1|
GO:0033500	carbohydrate homeostasis	0.002262	Aacs|Adipoq|Adra1b|Adra2a|Akt1|Aspscr1|Bad|Bhlha15|Cacna1e|Cartpt|Cav3|Cyp7a1|Dbh|Ffar1|Foxa1|Foxa3|G6pc|G6pc2|Gck|Gckr|Hc|Hnf4a|Igfbp5|Inpp5k|Ins2|Insr|Met|Mlxipl|Ncor2|Oxct1|Pck1|Pde3b|Pfkm|Plscr3|Pmch|Pparg|Ptpn11|Ptprv|Pygl|Rbp4|Sh2b2|Slc2a4|Slc37a4|Sstr5|Stat3|Wfs1|
GO:0046519	sphingoid metabolic process	0.002267	Acer1|Acer2|Acer3|Aldh5a1|B4galnt1|Cel|Cerk|Cln3|Cln6|Cln8|Col4a3bp|Degs2|Gal3st1|Galc|Gba2|Gla|Gm2a|Hexa|Hexb|Itgb8|Kdsr|Lass2|Lass4|Lass5|Naga|Ormdl1|Ormdl2|Ormdl3|P2rx1|P2rx7|Pla2g15|Ppap2a|Samd8|Sgms1|Sgms2|Sgpl1|Sgpp1|Sgpp2|Smpd1|Smpd2|Sphk1|Sphk2|Sptlc1|Sptlc2|Sptlc3|St6galnac6|
GO:0048145	regulation of fibroblast proliferation	0.002272	Agt|Aqp1|B4galt7|Bax|Bmi1|Btc|Ccna2|Cd74|Cdk4|Cdkn1a|Dab2ip|Dach1|Emd|Ereg|Esr1|Fgf10|Fntb|Fosl2|Gas6|Ifi30|Igf1|Jun|Lig4|Lta|Morc3|Nbn|Ndufs4|Nf1|Ngfr|Nupr1|Pdgfa|Pdgfb|Pdgfc|Pdgfra|Pmaip1|Sfrp1|Sod2|Sphk1|Tdgf1|Trp53|Uts2|Uts2r|Wnt1|Wnt2|Wnt5a|Xrcc4|
GO:0050864	regulation of B cell activation	0.002282	Ada|Ahr|Atm|Bad|Bcl6|Bmi1|Btla|Card11|Cd24a|Cd28|Cd38|Cd40|Cd40lg|Cd74|Cd81|Cdkn1a|Cdkn2a|Chrnb2|Ctla4|Fas|Fcgr2b|Flt3|Foxj1|Foxp3|Ifng|Il10|Il13|Il13ra1|Il2|Il21|Il27ra|Il2rg|Il4|Il5|Il6|Il7|Inpp5d|Irs2|Nckap1l|Ndfip1|Nfam1|Nfatc2|Nod2|Paxip1|Pcid2|Pnp|Prdm1|Ptpn6|Sash3|Sfrp1|Stat5a|Stat5b|Stat6|Sykb|Tbx21|Tcf3|Tgfb1|Ticam1|Tirap|Tlr4|Tnfrsf13c|Tnfrsf4|Tnfsf13b|Vav3|Wnt3a|
GO:0031398	positive regulation of protein ubiquitination	0.002308	Anapc1|Anapc10|Anapc2|Anapc4|Anapc5|Anapc7|Axin1|Bcl10|Bmi1|Brca1|Btrc|Cdc14b|Cdc16|Cdc20|Cdc27|Cdk1|Commd1|Cul1|Dnajb2|Fbxo4|Fbxo5|Fgfr3|Fkbp1a|Fzr1|Hspa5|Hspbp1|Lrrk2|Mapk15|Ndfip1|Ndfip2|Nhlrc1|Nod2|Paxip1|Pin1|Plk1|Prickle1|Psma1|Psma2|Psma6|Psma7|Psma8|Psmb10|Psmb11|Psmb3|Psmb4|Psmb6|Psmb7|Psmb8|Psmb9|Psmc2|Psmc3|Psmc4|Psmc5|Psmc6|Psmd1|Psmd10|Psmd12|Psmd3|Psmd4|Psmd5|Psmd6|Psmd7|Psmd8|Psmd9…
GO:0001892	embryonic placenta development	0.002333	Adm|Akt1|Arnt|Ascl2|Bptf|Cdx2|Cdx4|Cebpa|Cebpb|Cited1|Cited2|Csf2|Egfr|Egln1|Eomes|Epas1|Esrrb|Esx1|Fbxw8|Fgfr2|Fzd5|Gab1|Gata2|Gcm1|Gjb5|Hand1|Hs6st1|Hsf1|Il10|Itga4|Junb|Krt19|Lif|Mapk1|Mdfi|Med1|Ncoa6|Nodal|Nsdhl|Ovol2|Pcdh12|Pkd2|Plcd1|Plcd3|Plg|Plk4|Prdm1|Rspo3|Snai1|Socs3|Sp1|Spint1|Tcfeb|Ttpa|Vcam1|Wnt2|Wnt7b|
GO:0051656	establishment of organelle localization	0.002373	1190002N15Rik|Arcn1|Arfgap1|Arhgef2|Birc5|Brca2|Ccdc99|Cdc42|Cdc42bpa|Cdca5|Cenpa|Cenpf|Copa|Copb1|Copb2|Cope|Copg|Copz1|Fez1|Fmn2|Gbf1|Gpr143|Kif18a|Kif1b|Mlh1|Mtap1b|Myh9|Myo5a|Myo7a|Ndc80|Nde1|Nlgn1|Nmd3|Ntn1|Nusap1|Pclo|Psen1|Psrc1|Ptk2|Pvrl2|Rab27a|Rhot1|Rhot2|Scrib|Seh1l|Shroom2|Slit1|Sun2|Syne1|Syne2|Ykt6|Zfp828|
GO:0048565	digestive tract development	0.002378	Acvr2b|Ada|Aldh1a2|Alx4|Ascl1|Cfc1|Col3a1|Ctnnb1|Ednrb|Egfr|Fgf10|Fgf9|Fgfr2|Fgfr3|Foxf2|Foxp4|Gata4|Gata5|Gata6|Gli2|Gli3|Hlx|Hoxa13|Hoxa5|Hoxd13|Id2|Ihh|Mixl1|Myb|Nipbl|Nkx2-2|Nkx2-3|Nodal|Notch1|Ovol2|Pcsk5|Pkdcc|Rb1|Sfrp1|Sfrp2|Sfrp5|Shh|Smad3|Smo|Sox10|Spdef|Stx2|Tcf21|Tcf7|Trp63|Trp73|Wnt5a|
GO:0045580	regulation of T cell differentiation	0.002384	Ada|Ap3b1|Ap3d1|Bad|Bcl6|Bmi1|Bmp4|Card11|Cd1d1|Cd27|Cd74|Cd83|Cdkn2a|Clptm1|Ctla4|Erbb2|Foxj1|Foxp3|Gimap5|H2-DMa|H2-Oa|Hlx|Ihh|Ikzf1|Il15|Il2|Il23a|Il27|Il2ra|Il2rg|Il4ra|Il6|Il7|Il7r|Nckap1l|Nfkbid|Nkap|Pnp|Prdx2|Rara|Rc3h1|Sart1|Sash3|Shh|Socs5|Stat5a|Stat5b|Sykb|Tgfbr2|Vnn1|Zc3h8|Zeb1|
GO:0061039	ovum-producing ovary development	0.002389	Adamts1|Adrbk1|Afp|Agt|Ahr|Amh|Arrb1|Arrb2|Bax|Bcl2l1|Bmp4|Bmpr1b|Dmc1|Edn2|Eif2b4|Eif2b5|Ereg|Ermp1|Esr1|Esr2|Fancg|Fgf7|Foxc1|Foxl2|Fshr|Fzd4|Immp2l|Inha|Inhba|Kdr|Kitl|Lep|Lfng|Mmp2|Msh4|Nobox|Nos3|Pcyt1b|Pdgfra|Pgr|Pla2g4a|Sgpl1|Sirt1|Sohlh1|Spo11|Stat5a|Stat5b|Stra8|Taf4a|Ube3a|Vegfa|Zfx|
GO:0046364	monosaccharide biosynthetic process	0.002483	Atf3|Atf4|Car5a|Cmas|Eno2|Fbp1|Fbp2|Fpgt|G6pc|G6pc2|G6pc3|G6pdx|Gfpt1|Gpd1|Gpd2|Gpi1|Pck1|Pck2|Pcx|Pgam2|Pgd|Pgm3|Pmm1|Pygl|Rbp4|Sds|Sord|Tkt|
GO:0015698	inorganic anion transport	0.002489	Ank|Ano2|Best1|Best3|Bsnd|Cftr|Clca2|Clca5|Clca6|Clcc1|Clcn2|Clcn3|Clcn4-2|Clcn5|Clcn6|Clcn7|Clcnka|Clcnkb|Clic1|Clic3|Clic4|Clic5|Clic6|Enpp1|Gabra1|Gabra3|Gabra4|Gabra5|Gabra6|Gabre|Gabrg1|Gabrg2|Gabrg3|Gabrq|Gabrr2|Glra1|Glra2|Glrb|Mpst|Nmur1|P2ry4|P2ry6|Pcyox1|Racgap1|Slc11a1|Slc12a1|Slc12a2|Slc12a3|Slc12a4|Slc12a5|Slc12a7|Slc17a1|Slc17a7|Slc1a4|Slc20a1|Slc20a2|Slc25a10|Slc26a1|Slc26a11|Slc26…
GO:0002474	antigen processing and presentation of peptide antigen via MHC class I	0.002497	Bag6|Fcer1g|Fcgr1|Fcgr3|H2-Q10|H2-T3|Hfe|Mr1|Tap1|Tap2|Tapbp|Tapbpl|
GO:0033559	unsaturated fatty acid metabolic process	0.002502	2010111I01Rik|Acox1|Akr1c21|Alox12b|Alox12e|Alox15|Alox5|Alox5ap|Alox8|Aloxe3|Cd74|Cyp2b19|Cyp2d22|Cyp2j6|Cyp4a14|Cyp4f13|Cyp4f14|Cyp4f16|Edn1|Edn2|Ephx2|Fcer1a|Ggt5|Hpgds|Ltc4s|Mgst2|Ncf1|Pdpn|Pla2g4a|Pla2g5|Prg3|Ptgds|Ptges|Ptges2|Ptges3|Ptgs1|Ptgs2|Rnpep|Sphk1|Sykb|Tbxas1|Tnfrsf1a|
GO:0006040	amino sugar metabolic process	0.002508	Amdhd2|B3galnt2|B4galnt2|Chst4|Chst5|Chst7|Cmah|Cmas|Csgalnact1|Extl2|Fn3k|Gfpt1|Gne|Gnpda2|Hexb|Mdp1|Mgea5|Nagk|Pgm3|Renbp|Uap1|
GO:0033135	regulation of peptidyl-serine phosphorylation	0.002515	Akt2|Axin1|Bak1|Bax|Caprin2|Cav1|Cd44|Cdc42|Cnksr3|Dkk1|Dock7|Gsk3b|Ifng|Il11|Il6|Inpp5k|Lats1|Lif|Mad2l2|Met|Mlxipl|Osm|Phip|Sfrp2|Smad7|Tek|Tgfb1|Tnf|Wnt3a|Wnt5a|
GO:0016358	dendrite development	0.002521	Abi2|Acsl4|Atp7a|Bbs1|Bbs4|Bdnf|Cacna1f|Cdk5|Celsr2|Cit|Ctnna2|Dab1|Dclk1|Dcx|Dscam|Dvl1|Fas|Ghrl|Hdac2|Hprt|Igsf9|Klhl1|Mcf2|Mecp2|Mtap1b|Mtap2|Myo6|Pak1|Reln|Scarf1|Slc11a2|Ss18l1|Trappc4|Tulp1|
GO:0051650	establishment of vesicle localization	0.002623	1190002N15Rik|Arcn1|Arfgap1|Copa|Copb1|Copb2|Cope|Copg|Copz1|Gbf1|Gpr143|Myo5a|Myo7a|Nlgn1|Pclo|Psen1|Rab27a|Scrib|Shroom2|Ykt6|
GO:0031333	negative regulation of protein complex assembly	0.002629	Add1|Add2|Avil|Capg|Capza2|Capza3|Cdc42|Clip3|Clu|Crbn|Ctnnbip1|Dkk1|Eif4ebp1|Gsk3b|Gsn|Kank1|Mapre1|Pfn1|Pfn2|Prkcz|Rdx|Scin|Sgk1|Slit2|Smad6|Sost|Spna1|Spna2|Spnb1|Spnb2|Stmn2|Tbcd|Tmod3|Tmsb4x|Trim9|Vil1|Vill|
GO:0006903	vesicle targeting	0.002647	1190002N15Rik|Arcn1|Arfgap1|Copa|Copb1|Copb2|Cope|Copg|Copz1|Gbf1|Nlgn1|Pclo|Psen1|Scrib|Ykt6|
GO:0046823	negative regulation of nucleocytoplasmic transport	0.002701	Akap1|Apc2|Axin2|Bard1|Cd36|Cdk5|Cyld|Dab2ip|Emd|Faf1|Fbxw11|Fzd1|Keap1|Mapk7|Mtor|Nf1|Nfkbia|Nfkbib|Nlrp3|Pkia|Psmd10|Sfrp5|Txn1|Uaca|Wwtr1|
GO:0006268	DNA unwinding involved in replication	0.002754	Mcm2|Mcm4|Mcm6|Mcm7|Peo1|Pura|Rad51|Top1|Top1mt|Top3a|Top3b|
GO:0002443	leukocyte mediated immunity	0.002771	Ace|Adora3|Aicda|Anxa3|Bcl10|Bcl3|Btk|C1qa|C1qb|C1rl|C1s|C3|C4bp|C8a|C8b|C8g|C9|Cd40lg|Cd55|Cd74|Cd8a|Cebpg|Cfi|Cr2|Crp|Ctsg|Daf2|Dbh|Dlg1|Elane|Ercc1|Exo1|Fas|Fcer1g|Fcgr1|Fcgr2b|Fcgr3|Foxp3|Gzmb|H2-DMa|Hc|Icam1|Il23r|Inpp5d|Irf7|Lat|Lat2|Lig4|Lyn|Masp2|Mbl1|Mbl2|Mlh1|Mll5|Msh2|Msh6|Myd88|Myo1f|Nbn|Ncf1|Nod2|Pi4k2a|Pou2f2|Ptpn6|Rab27a|Serpinb9|Serping1|Slc11a1|Swap70|Tac4|Unc13d|Xrcc4|
GO:0046039	GTP metabolic process	0.002778	Agap1|Arfrp1|Arl2|Arl4a|Atl1|Cdc42|Gbp2|Gbp3|Gch1|Gem|Gfm2|Gna11|Gna12|Gna13|Gna14|Gna15|Gnai1|Gnai3|Gnao1|Gnaq|Gnat1|Gnat2|Gnat3|Gnaz|Gnb1|Gnb2|Gnb3|Gnb4|Gng2|Gng3|Gng4|Gtpbp4|Iigp1|Irgm2|Kras|Mx1|Mx2|Nme1|Nme3|Nme4|Nme5|Nme6|Nme7|Nras|Pnp|Rab11a|Rab11b|Rab13|Rab14|Rab21|Rab2a|Rab34|Rab37|Rab3a|Rab4a|Rab5c|Rab6|Rab9|Rac2|Ralb|Ran|Rap1b|Rap2a|Rerg|Rhog|Rhoj|Rhou|Rp2h|Rragc|Tbcc|Tgm3|Txndc3|
GO:0008585	female gonad development	0.002818	Adamts1|Adrbk1|Afp|Agt|Ahr|Amh|Arrb1|Arrb2|Bax|Bcl2l1|Bmp4|Bmpr1b|Brca2|Dmc1|Edn2|Eif2b4|Eif2b5|Ereg|Ermp1|Esr1|Esr2|Fanca|Fancg|Fgf7|Foxc1|Foxl2|Fshr|Fst|Fzd4|Immp2l|Inha|Inhba|Kdr|Kitl|Lep|Lfng|Lhx8|Lhx9|Mmp2|Msh4|Nobox|Nos3|Pcyt1b|Pdgfra|Pgr|Pla2g4a|Sfrp1|Sgpl1|Sirt1|Sohlh1|Spo11|Stat5a|Stat5b|Stra8|Taf4a|Tiparp|Ube3a|Vegfa|Wnt10a|Zfx|
GO:0006071	glycerol metabolic process	0.002824	Angptl3|Coq2|Coq3|Dak|Dgat2|Gde1|Gdpd1|Gdpd2|Gdpd3|Gdpd4|Gdpd5|Gk2|Got1|Gpat2|Gpcpd1|Gpd1|Gpd1l|Gpd2|Gyk|Mogat1|Mogat2|Pck1|Slc37a2|
GO:0015697	quaternary ammonium group transport	0.0029	Acacb|Cpt1a|Cpt2|Pdzk1|Prkaa2|Psen1|Slc22a1|Slc22a21|Slc22a3|Slc22a4|Slc22a8|Slc25a20|Slc5a7|
GO:0007050	cell cycle arrest	0.002923	4632434I11Rik|AY074887|Apbb1|Apc|Atm|Cdkn1a|Cdkn1b|Cdkn1c|Cdkn2a|Cdkn2b|Cdkn2c|Cdkn3|Cgref1|Cgrrf1|Commd5|Cyp27b1|Ddit3|Dst|Ern2|Ezh2|Foxo4|Gadd45a|Gas1|Gas2l1|Gas2l2|Gas2l3|Hepacam|Hras1|Ifng|Il12a|Il12b|Ilk|Inhba|Irf6|Jmy|Macf1|Men1|Mfn2|Mlf1|Mll5|Msh2|Mtbp|Notch2|Pkd1|Pkd2|Pml|Pmp22|Ppm1g|Rassf1|Rb1|Rbm38|Sesn1|Sesn2|Skil|Smad3|Stk11|Tbrg1|Tgfb1|Tgfb2|Thbs1|Trp53|Trp53inp1|Trp73|Tsg101|Uhmk1|V…
GO:0035148	tube formation	0.002945	Adm|Alx1|Apaf1|Bbs4|Bcl2l11|Bmp4|Casp8|Celsr1|Cobl|Coq7|Cthrc1|Ctnnb1|Deaf1|Dlc1|Dvl2|Eda|Fgf10|Fzd3|Fzd6|Gatad2a|Gdf7|Gdnf|Grlf1|Hectd1|Hs2st1|Ift122|Ift172|Ift52|Ipmk|Kat2a|Lhx2|Lias|Lrp6|Map3k7|Nodal|Nog|Osr1|Ovol2|Pax3|Pfn1|Ptk7|Ret|Rgma|Rock2|Sall4|Scrib|Sfrp1|Sfrp2|Shank3|Shh|Stil|T|Tcfap2a|Tead2|Tgm2|Tsc1|Tsc2|Tulp3|Twist1|Vasp|Wnt5a|Wnt6|Wnt9b|Zeb2|
GO:0010466	negative regulation of peptidase activity	0.002997	A2m|Adora2a|Akt2|Birc5|Cflar|Cst3|Cstb|Ctla2b|Dhcr24|Ecm1|Gpi1|Gpx1|Hbxip|Herpud1|Hrg|Hspa1b|Hspa5|Igbp1|Il6|Ints1|Lxn|Nr4a1|Pcid2|Pcsk1n|Por|Prol1|Pttg1|Pzp|Rag1|Reck|Serpina1b|Serpinb12|Serpinb1b|Serpinb7|Serpinb8|Serpinb9|Serpine1|Serpine2|Serping1|Sfrp1|Sfrp2|Smad6|Spink5|Thbs1|Timp2|Tnfaip3|Uchl5|Usp47|Vtn|Wnt9a|Xiap|
GO:0021536	diencephalon development	0.003007	Arx|Bax|Bmp2|Bmp4|Bmpr1a|Chrnb2|Creb1|Fgf10|Fgf2|Fgf8|Foxb1|Gata2|Ghrh|Ghrhr|Gli1|Gli2|Gsx1|Hes1|Isl1|Kdm1a|Lhx3|Lrp6|Ncam1|Nkx2-1|Nog|Otp|Pax6|Pitx1|Pitx2|Pou1f1|Pou3f2|Pou4f1|Prop1|Rax|Rbpj|Six3|Slc6a3|Slc6a4|Smo|Tbx19|Wnt1|Wnt5a|Wnt8b|
GO:0042990	regulation of transcription factor import into nucleus	0.003013	Agtr2|Akap1|Akap5|Cd36|Cyld|Eda|Faf1|Fbxw11|Flna|Grem1|Il1b|Keap1|Mapk7|Mbtps1|Mtor|Nf1|Nfkbia|Nfkbib|Nlrp12|Nlrp3|Prkcq|Psmd10|Rbck1|Smad3|Sphk1|Tlr2|Tlr3|Tlr4|Tlr7|Tlr9|Tnf|Tnfsf14|Trip6|Uaca|
GO:0006890	retrograde vesicle-mediated transport, Golgi to ER	0.00302	Arcn1|Arfgap1|Cog3|Cog4|Cog7|Copa|Copb1|Copb2|Cope|Copg|Copz1|Gbf1|Kif1c|Rer1|Scyl1|
GO:0070328	triglyceride homeostasis	0.003029	Angptl3|Apoa5|Apoc2|Apoc4|Gckr|Gip|Gpihbp1|Lipc|Lpl|Nr1h3|Scarb1|
GO:0000723	telomere maintenance	0.003051	1500010J02Rik|Acd|Blm|Dclre1b|Dclre1c|Ercc4|Fbxo4|Hspa1a|Hspa1b|Nbn|Obfc1|Parp1|Pot1a|Prkdc|Rad50|Rtel1|Smg6|Tep1|Terf1|Terf2|Terf2ip|Tinf2|Tnks2|Wrn|
GO:0022900	electron transport chain	0.003074	Aifm3|Aldh5a1|Bdnf|C330018D20Rik|Cmah|Coq7|Cyb5|Cyb561|Cyb561d1|Cyb561d2|Cyb5b|Cyba|Cybasc3|Cybb|Cybrd1|Cyc1|Cyct|Dld|Enox2|Ero1lb|Etfa|Etfb|Etfdh|Fads2|Fdx1|Fdxr|Frrs1|Glrx2|Mecp2|Mybbp1a|Ndufa1|Ndufa10|Ndufa13|Ndufa2|Ndufa3|Ndufa4|Ndufa5|Ndufa6|Ndufa7|Ndufa8|Ndufa9|Ndufb10|Ndufb11|Ndufb3|Ndufb5|Ndufb6|Ndufb7|Ndufb9|Ndufc1|Ndufc2|Ndufs2|Ndufs4|Ndufs5|Ndufs6|Ndufs7|Ndufs8|Ndufv1|Ndufv2|Ndufv3|Nox…
GO:0016197	endosome transport	0.003089	A230046K03Rik|Abca1|Ankrd27|Ap1m1|Arl4c|Bet1l|Cdc42|Chmp7|D6Wsu116e|Dpy30|Ehd2|Ehd3|Erc1|Fam160a2|Flna|Gcc2|Gosr1|Hook2|Hook3|Kif13a|Lmtk2|Lrba|Lrp2|Mcoln1|Mgrn1|ORF19|Pikfyve|Rab11fip3|Rab35|Rhob|Rhobtb3|Rilp|Slc30a6|Snap25|Snx1|Snx16|Snx4|Snx8|Sort1|Spag9|Stx16|Stx5a|Trak1|Vamp3|Vipar|Vps26a|Vps4a|Vti1a|Was|Ykt6|
GO:0031345	negative regulation of cell projection organization	0.003096	Arhgap4|Arhgdia|Arhgef1|Ccr5|Cit|D130043K22Rik|Dab1|Dguok|Gfap|Gsk3b|Hdac2|Inppl1|Itga3|Itgb1|Itm2c|Katna1|Klk8|Lgals1|Lingo1|Lpar1|Mag|Mbp|Ngfr|Ntm|Ntn1|Plxna3|Psen1|Ptk2|Ptprf|Ptprg|Rnf6|Rtn4|Rtn4r|Ryk|Sema3a|Sema3f|Sema4f|Slit1|Slit2|Stmn2|Thy1|Tlx2|Tnr|Ulk1|Ulk2|Vim|Wnt3|Wnt3a|Wnt5a|Xylt1|
GO:0009260	ribonucleotide biosynthetic process	0.003111	2310067B10Rik|Ada|Adal|Adsl|Adss|Adssl1|Ak3|Ampd2|Ampd3|Atic|Atp10a|Atp10d|Atp11a|Atp11c|Atp12a|Atp13a1|Atp13a2|Atp13a3|Atp13a5|Atp1a1|Atp1a2|Atp1a3|Atp1a4|Atp1b2|Atp1b3|Atp1b4|Atp2a1|Atp2a2|Atp2a3|Atp2b2|Atp2c1|Atp2c2|Atp4a|Atp4b|Atp5a1|Atp5b|Atp5d|Atp5e|Atp5g3|Atp5j|Atp5j2|Atp5k|Atp5s|Atp7a|Atp8a1|Atp8a2|Atp8b2|Atp8b5|Atp9b|Dhodh|Dpyd|Gart|Gmps|Hprt|Impdh1|Nme1|Nme3|Nme4|Nme5|Nme6|Nme7|Paics|Pf…
GO:0046545	development of primary female sexual characteristics	0.003161	Adamts1|Adrbk1|Afp|Agt|Ahr|Amh|Arrb1|Arrb2|Bax|Bcl2l1|Bmp4|Bmpr1b|Brca2|Chd7|Dach1|Dach2|Dmc1|Edn2|Eif2b4|Eif2b5|Ereg|Ermp1|Esr1|Esr2|Fanca|Fancg|Fgf10|Fgf7|Foxc1|Foxl2|Fshr|Fst|Fzd4|Immp2l|Inha|Inhba|Kdr|Kitl|Lep|Lfng|Lhx8|Lhx9|Mmp2|Msh4|Nobox|Nos3|Pcyt1b|Pdgfra|Pgr|Pla2g4a|Rbp4|Sfrp1|Sgpl1|Sirt1|Sohlh1|Spo11|Stat5a|Stat5b|Stra8|Taf4a|Tbx3|Tiparp|Trp63|Ube3a|Vegfa|Wnt10a|Zfx|
GO:0007369	gastrulation	0.003198	Acvr1|Acvr2a|Acvr2b|Amot|Arfrp1|Axin1|Bmp4|Bmp7|Bmpr1a|Bmpr2|Celsr1|Cer1|Cfc1|Chrd|Cml1|Cml2|Cml5|Ctnnb1|Cul3|Dld|Dusp1|Dusp2|Ecsit|Eomes|Epha2|Ext2|Fgf8|Foxa2|Foxc1|Foxc2|Frs2|Gata4|Gdf3|Hand1|Hira|Inhba|Jup|Ldb1|Lefty1|Lrp5|Lrp6|Macf1|Mesp1|Mesp2|Mixl1|Nat8|Nf2|Nodal|Nsd1|Odz4|Pou5f1|Ppap2b|Prkaca|Prkar1a|Rnf2|Rps6|Smad1|Smad3|Smad4|Snai1|Sox17|Sox7|Srf|Tbx6|Tdgf1|Tgfbr2|Tlx2|Trp53|Twsg1|Txnrd1…
GO:0048839	inner ear development	0.003205	Abr|Atg5|Atoh1|Atp2b2|Bcr|Bdnf|Cdh23|Cdkn1b|Celsr1|Chd7|Chrna10|Chrna9|Clic5|Cthrc1|Cux1|Dfna5|Dll1|Dlx5|Dlx6|Dvl1|Dvl2|Dvl3|Eya1|Fgf10|Fgf20|Fgf8|Fgf9|Fgfr1|Fgfr2|Fgfr3|Foxi1|Foxi2|Frzb|Fzd3|Fzd6|Gbx2|Gfi1|Gli2|Gli3|Gpr98|Grhl3|Hes1|Hes5|Hesx1|Hmx2|Hmx3|Hoxa1|Hoxa13|Insig2|Itga8|Jag1|Lhfpl5|Mafb|Muted|Myo15|Myo6|Myo7a|Naglu|Neurog1|Nox3|Otop1|Otx1|Pax2|Pcdh15|Pou4f3|Prrx1|Prrx2|Ptk7|Ptprq|Ror2|S…
GO:0006936	muscle contraction	0.003212	Actc1|Actg2|Actn2|Actn3|Adrb2|Adrbk1|Agt|Arg2|Cacna1g|Cacna1s|Camk2d|Chrm3|Chrna1|Chrnb1|Chrnb2|Chrnb4|Col4a3bp|Cxcr4|Dlg1|Drd1a|Edn1|Edn2|Edn3|Ednra|Ednrb|Fkbp1a|Fkbp1b|Fxyd1|Gaa|Gdnf|Glra1|Homer1|Hsbp1|Htr2b|Itga1|Itgb5|Jsrp1|Lmod1|Map2k3|Mybpc1|Mybpc2|Mybpc3|Myh11|Myh2|Myh4|Myh6|Myl12b|Myl3|Myl4|Myl9|Mylk|Mylk2|Myom1|Myom2|Nkx2-5|Nos1|P2rx2|P2rx3|Pgam2|Ppp1r13l|Pxn|Rap1gds1|Ryr1|Ryr2|Ryr3|Smad…
GO:0042417	dopamine metabolic process	0.00322	Atp7a|Comt|Cyp2d22|Dbh|Ddc|Gch1|Hprt|Maoa|Npr1|Park2|Slc6a3|Sncaip|Sncb|Spr|Tgfb2|Th|
GO:0006308	DNA catabolic process	0.003241	Aifm1|Apaf1|Bax|Ccnh|Ccno|Cdk7|Cdkn2a|Cidea|Ddb1|Ddb2|Dffb|Dnase1|Dnase1l1|Dnase1l3|Endog|Ercc1|Ercc2|Ercc3|Ercc4|Ercc5|Foxl2|Foxq1|Gtf2h1|Gtf2h2|Gtf2h3|Gtf2h4|Isg20|Mbd4|Mnat1|Mpg|Mutyh|Myc|Nthl1|Ogg1|Ppt1|Rad23b|Rbbp8|Rpa1|Rpa2|Rpa3|Sfrp1|Slx4|Smug1|Tpd52l1|Ube2n|Ube2v2|Xpa|Xpc|Xrn2|
GO:0021537	telencephalon development	0.003249	Agtpbp1|Aldh1a3|Arx|Ascl1|Atoh1|Bax|Bbs1|Bbs2|Bbs4|Bcan|Bcl11b|Bmp2|Bmp4|Btg2|Cdk5|Cdon|Cep120|Cntn2|Cx3cr1|Cxcl12|Cxcr4|Dab1|Dlx2|Drd1a|Egfr|Emx1|Emx2|Fezf1|Fgf8|Fgfr1|Foxb1|Foxp2|Gli3|Grin1|Gsk3b|Gsx2|Hdac2|Hes5|Hprt|Id4|Ift88|Kat2a|Lhx2|Lhx5|Lhx6|Lmx1a|Lrp6|Lrp8|Lrrk2|Mkks|Ncor2|Nde1|Neurod1|Neurod6|Nf1|Nkx2-1|Nr2e1|Numbl|Pax6|Pcnt|Pex13|Pex5|Plxna3|Plxna4|Pou3f2|Pou3f3|Psen1|Ptprs|Rarb|Reln|R…
GO:0009119	ribonucleoside metabolic process	0.003256	Ada|Aicda|Apobec1|Aprt|Cda|Coasy|Dcakd|Dhodh|Dnmt3a|Dpyd|Entpd4|Fhit|Gamt|Gars|Gnmt|Hmgcr|Hprt|Icmt|Kars|Mat1a|Mat2a|Mat2b|Mccc2|Mto1|Nme1|Nme3|Nme4|Nme5|Nme6|Nme7|Nt5c1a|Nt5c1b|Nt5c3|Nt5e|Ocln|Pank3|Pank4|Pemt|Pnp|Ppcdc|Ptgdr|Pycrl|Qtrt1|Qtrtd1|Rp2h|Txndc3|Upp1|
GO:0007613	memory	0.003262	Accn2|Adcy1|Adcy8|Atp1a3|Casp1|Chrna7|Chrnb2|Chst10|Cnr1|Crh|Crhr1|Cyp7b1|Dbh|Drd1a|Grin1|Grm7|Hrh3|Htr2a|Igf1|Il1b|Il1rn|Itga3|Itga5|Itga8|Klk8|Mecp2|Musk|Neto1|Ngf|Ntan1|Ntf5|Oxtr|Pde5a|Prkcz|Psen1|Pten|Ptgs2|S100b|Serpinf1|Sgk1|Slc17a7|Slc6a4|Snap25|Srf|Tac1|Tacr1|Th|
GO:0046321	positive regulation of fatty acid oxidation	0.003284	Acsl5|Akt2|C1qtnf2|Cpt1a|Fabp1|Irs1|Irs2|Ppara|Pparg|Ppargc1a|
GO:0042308	negative regulation of protein import into nucleus	0.003291	Akap1|Apc2|Axin2|Cd36|Cyld|Dab2ip|Emd|Faf1|Fbxw11|Fzd1|Keap1|Mapk7|Mtor|Nf1|Nfkbia|Nfkbib|Nlrp3|Pkia|Psmd10|Sfrp5|Uaca|Wwtr1|
GO:0010226	response to lithium ion	0.003298	Cdkn1b|Cebpa|Fas|Id2|Myog|Nfatc3|Nfatc4|Pklr|Pparg|Shh|
GO:0043524	negative regulation of neuron apoptosis	0.003312	Adora2a|Agt|Axl|Barhl1|Bax|Bcl2l1|Bdnf|Birc5|Braf|Cln3|Cntfr|Erbb3|F2r|Fgf8|Foxb1|Furin|Gclc|Gclm|Gdnf|Gpi1|Grik2|Grin1|Hmox1|Hras1|Ilk|Kras|Lgmn|Lig4|Mecp2|Msh2|Ngf|Nrbp2|Ntf3|Ntrk1|Pcsk6|Ppargc1a|Ppt1|Prdx2|Prdx3|Psen1|Rock1|Six1|Sncb|Sod2|Stxbp1|Tgfa|Tgfb3|Trp73|Tyro3|Ube2v2|Vegfb|Wfs1|Xiap|Xrcc2|Xrcc4|
GO:0016573	histone acetylation	0.003319	Apbb1|Arrb1|Bmi1|Brca2|Brd1|Brpf1|Brpf3|Ccdc101|Csrp2bp|Dmap1|Dr1|Ep300|Ep400|Epc1|Hat1|Ing3|Ing5|Irf4|Kat2a|Kat5|Ldb1|Map3k7|Mbd3|Mbip|Mecp2|Mettl8|Mll1|Msl1|Msl2|Msl3|Myst1|Myst2|Myst3|Myst4|Pcgf2|Phf15|Phf17|Pole4|Ruvbl2|Sap130|Smarca4|Supt3h|Supt7l|Tada1|Tada2a|Tada3|Taf1|Taf12|Taf5l|Tcf3|Trim16|Trrap|Wdr5|Yeats2|Yeats4|
GO:0060326	cell chemotaxis	0.003326	Abcc1|Agtr1a|Arhgef16|Arrb2|C5ar1|Calca|Ccl11|Ccl2|Ccl3|Ccl5|Ccl6|Ccr1|Ccr3|Csf3r|Cx3cl1|Cx3cr1|Cxcl1|Cxcl15|Cxcl2|Cxcl3|Dock4|Edn2|Edn3|Ednrb|Elmo2|Eng|Epha2|Fcer1g|Fcgr3|Hmgb2|Hoxb9|Ifng|Il16|Il17b|Il1b|Itga1|Itgam|Itgb2|Lbp|Nckap1l|Nup85|Pdgfb|Pdgfrb|Pf4|Prkca|Rhog|S100a9|Saa1|Sbds|Scg2|Slc37a4|Sykb|Tnfsf11|Trpm4|Vegfa|
GO:0007015	actin filament organization	0.003333	Abl2|Actc1|Actn1|Add1|Add2|Aif1|Akap2|Aqp2|Arhgap6|Arhgef2|Arpc4|Arrb1|Avil|Bcar1|Ccl11|Cdc42|Cul3|Dbn1|Diap1|Diap2|Dlg1|Eln|Ezr|Fat1|Flna|Fscn1|Ghrl|Ghsr|Gsn|Inppl1|Jmy|Kctd13|Lcp1|Lima1|Mtss1|Nck2|ORF19|Pcdh15|Pdxp|Ppp1r9a|Prkci|Prox1|Ptk2b|Rhof|Rnd1|Shroom1|Sirpa|Sorbs1|Srf|Tcap|Tnfaip1|Ttn|Ush1c|Was|Wasl|
GO:0045428	regulation of nitric oxide biosynthetic process	0.003333	Acp5|Aif1|Akt1|Akt2|Cav1|Ddah1|Egfr|Gimap5|H2-M3|Hrh1|Icam1|Ifng|Il10|Il1b|Il4|Il6|Insr|Itgb2|Jak2|Klrk1|Mapk9|Ptgs2|Ptx3|Sod2|Ticam1|Tlr2|Tlr4|Tnf|Tspo|
GO:0002460	adaptive immune response based on somatic recombination of immune receptors built from immunoglobulin superfamily domains	0.003381	Adam17|Aicda|Bcl10|Bcl3|Bcl6|C1qa|C1qb|C1rl|C1s|C3|C4bp|C8a|C8b|C8g|C9|Cd40lg|Cd55|Cd74|Cd8a|Cfi|Cr2|Crp|Daf2|Dlg1|Ercc1|Exo1|Fas|Fcer1g|Fcgr1|Fcgr2b|Fcgr3|Foxp3|Gadd45g|Gzmb|H2-DMa|Hc|Icam1|Il18|Il18bp|Il23a|Inpp5d|Irf7|Klhl6|Lig4|Masp2|Mbl1|Mbl2|Mlh1|Msh2|Msh6|Myd88|Nbn|Nfkb2|Nod2|Pou2f2|Rab27a|Relb|Serpinb9|Serping1|Slc11a1|Swap70|Tgfb1|Unc13d|Vegfa|Xrcc4|
GO:0090317	negative regulation of intracellular protein transport	0.003388	Akap1|Apc2|Axin2|Bard1|Cd36|Cdk5|Cyld|Dab2ip|Emd|Faf1|Fbxw11|Fzd1|Hnf4a|Keap1|Mapk7|Mtor|Nf1|Nfkbia|Nfkbib|Nlrp3|Pkdcc|Pkia|Psmd10|Sfrp5|Txn1|Uaca|Wwtr1|
GO:0006672	ceramide metabolic process	0.003395	Acer1|Acer2|Acer3|Aldh5a1|B4galnt1|Cel|Cerk|Cln3|Cln6|Cln8|Col4a3bp|Degs2|Gal3st1|Galc|Gba2|Gla|Gm2a|Hexa|Hexb|Itgb8|Lass2|Lass4|Lass5|Naga|Ormdl1|Ormdl2|Ormdl3|P2rx1|P2rx7|Pla2g15|Ppap2a|Samd8|Sgms1|Sgms2|Sgpl1|Smpd1|Smpd2|Sptlc1|Sptlc2|St6galnac6|
GO:0006041	glucosamine metabolic process	0.003401	Amdhd2|B4galnt2|Chst4|Chst5|Chst7|Extl2|Gfpt1|Gne|Gnpda2|Hexb|Mgea5|Nagk|Pgm3|Renbp|Uap1|
GO:0045768	positive regulation of anti-apoptosis	0.003402	Adm|Apex1|Bcl2l1|Bre|Btg2|Cav1|Cdkn1a|Ctnnb1|Dusp1|Erbb4|Hmox1|Igf1|Igf1r|Il6|Il6ra|Lifr|Lrp1|Npy5r|Pax4|Pdgfrb|Pik3r1|Ptk2b|Rasa1|Sfrp2|Sirt1|Slc9a1|Star|
GO:0040018	positive regulation of multicellular organism growth	0.003408	Agt|Chd7|Creb1|Csf1|Dio3|Dlg1|Gh|Ghrh|Ghrhr|Ghsr|Hsf1|Ikzf1|Nipbl|Pex5|Pou1f1|Pou3f2|Slc6a3|Spnb4|Stat5a|Stat5b|Tshr|
GO:0003014	renal system process	0.003449	Adora1|Agt|Agtr1a|Agtr2|Aqp1|Aqp2|Aqp3|Aqp4|Aqp7|Bmp4|Chrnb2|Chrnb4|Cyba|Cyp11b2|Fas|G6pdx|Hsd11b2|Ren1|Rrm2b|Slc9a3r1|Tacr1|Uts2|Uts2r|Wfs1|
GO:0031123	RNA 3'-end processing	0.003489	Aplp1|Cpsf1|Cpsf2|Cpsf3|Cpsf6|Elac1|Eri1|Ints1|Lin28a|Lsm11|Mlh1|Pabpc2|Pabpn1|Pan2|Papolg|Parn|Slbp|Trnt1|Tut1|Zcchc11|Zfp36|Zfp36l3|Zfp473|
GO:0031532	actin cytoskeleton reorganization	0.003496	Antxr1|Atp2c1|Capn10|Cckar|Cdc42bpa|Dtnbp1|Eps8|Fgf10|Fgf7|Flna|Gpr65|Lpin1|Myh9|Plek|Prkcz|Ptk7|Rala|Rap2a|Rictor|S100a9|Sipa1l1|Spna2|Tnik|
GO:0009152	purine ribonucleotide biosynthetic process	0.003502	2310067B10Rik|Ada|Adal|Adsl|Adss|Adssl1|Ak3|Ampd2|Ampd3|Atic|Atp10a|Atp10d|Atp11a|Atp11c|Atp12a|Atp13a1|Atp13a2|Atp13a3|Atp13a5|Atp1a1|Atp1a2|Atp1a3|Atp1a4|Atp1b2|Atp1b3|Atp1b4|Atp2a1|Atp2a2|Atp2a3|Atp2b2|Atp2c1|Atp2c2|Atp4a|Atp4b|Atp5a1|Atp5b|Atp5d|Atp5e|Atp5g3|Atp5j|Atp5j2|Atp5k|Atp5s|Atp7a|Atp8a1|Atp8a2|Atp8b2|Atp8b5|Atp9b|Gart|Gmps|Hprt|Impdh1|Nme1|Nme3|Nme4|Nme5|Nme6|Nme7|Paics|Pfas|Pklr|Pkm…
GO:0006836	neurotransmitter transport	0.003509	Arl2|Atp1a2|Cadps2|Cln8|Cplx1|Cplx3|Cplx4|Doc2b|Dvl1|Ica1|Kcnj10|Lin7a|Lin7b|Lin7c|Nlgn1|Nrxn1|Nrxn2|Nrxn3|Otof|P2rx7|Park2|Park7|Pclo|Ppt1|Psen1|Rab3a|Scrib|Serpinb7|Slc17a6|Slc17a7|Slc17a8|Slc18a1|Slc18a3|Slc22a3|Slc6a1|Slc6a11|Slc6a12|Slc6a13|Slc6a14|Slc6a15|Slc6a17|Slc6a18|Slc6a2|Slc6a20b|Slc6a3|Slc6a4|Slc6a6|Slc6a7|Slc6a8|Slc6a9|Snap25|Snap91|Snapin|Spnb3|Stx1a|Stx1b|Stx3|Stx4a|Stxbp1|Sv2a|S…
GO:0042278	purine nucleoside metabolic process	0.003561	Ada|Aprt|Coasy|Dcakd|Dguok|Dnmt3a|Fhit|Gamt|Gars|Gnmt|Hmgcr|Hprt|Icmt|Kars|Mat1a|Mat2a|Mat2b|Mccc2|Mto1|Nt5c1a|Nt5c1b|Nt5c3|Nt5e|Ocln|Pank3|Pank4|Pemt|Pnp|Ppcdc|Ptgdr|Qtrt1|Qtrtd1|
GO:0022404	molting cycle process	0.003568	Akt1|Alx4|Apc|Atp7a|Barx2|Cdc42|Celsr1|Ctnnb1|Dbi|Dsg4|Eda|Edaradd|Egfr|Ercc2|Fgf10|Fgf7|Fgfr2|Foxe3|Foxq1|Fst|Fzd6|Gsdma3|Hdac2|Hoxc13|Igfbp5|Inhba|Krt25|Krt27|Krt71|Krtap16-7|Lama5|Ldb1|Ldb2|Lrp4|Mreg|Myo5a|Ngfr|Notch1|Nsdhl|Pdgfa|Ppard|Prss8|Psen1|Ptgs2|Rbpj|Rela|Runx3|Shh|Snai1|Sox18|Sox21|Sox9|Tcfap2c|Tgfb2|Tnfrsf19|Trp63|Wnt10a|
GO:0045766	positive regulation of angiogenesis	0.003576	Aggf1|Angpt2|Angpt4|Angptl3|Anxa3|Aqp1|Btg1|C3|C3ar1|C5ar1|C6|Camp|Ccl11|Ccl24|Ccl5|Ccr3|Chrna7|Cx3cl1|Cx3cr1|Ddah1|Ecm1|Erap1|Ets1|F3|Fgf2|Foxc2|Gata2|Gata6|Hc|Hdac7|Hdac9|Hmox1|Il1a|Il1b|Itgb2|Kdr|Mmp9|Mtdh|Nos3|Nr2e1|Ptgs2|Rhob|Runx1|Serpine1|Sfrp2|Sphk1|Srpx2|Tbxa2r|Tek|Thbs1|Tnfrsf1a|Uts2|Uts2r|Vash2|Vegfa|Vegfb|Wnt5a|
GO:0045621	positive regulation of lymphocyte differentiation	0.003581	Ada|Ap3b1|Ap3d1|Bad|Cd1d1|Cd27|Cd74|Cd83|Flt3l|Foxp3|Gimap5|H2-DMa|Hlx|Ihh|Ikzf1|Il15|Il15ra|Il2|Il21|Il23a|Il2ra|Il2rg|Il4ra|Il6|Il7|Il7r|Inpp5d|Nckap1l|Nkap|Pcid2|Pnp|Prdm1|Rara|Sart1|Sash3|Shh|Socs5|Stat5a|Stat5b|Sykb|Tgfbr2|Vnn1|
GO:0051606	detection of stimulus	0.00362	Accn1|Accn3|Adora1|Aipl1|Arrb1|Atp2b2|Cacna1f|Cadm1|Calca|Casr|Cd209b|Chrna10|Chrna9|Clec7a|Crtam|Dnaja1|Eng|Fech|Fyn|Gck|Gja10|Gnat1|Gnat2|Gnb1|Gpr98|Guca1a|Guca1b|Il18|Itga2|Jup|Kcnmb2|Kcnmb3|Kcnmb4|Lbp|Lxn|Ly96|Mkks|Myc|Ngfr|Nlrc4|Nod1|Nod2|Nox3|Nr2f6|Opn1mw|Opn1sw|Opn3|Opn4|Opn5|Otop1|P2rx2|Parg|Parp1|Pcdh15|Pde6c|Pde6d|Pglyrp1|Pglyrp4|Pkd1|Pkd2|Plcb2|Pnkp|Ppef1|Ppef2|Rbp4|Rcvrn|Rgr|Rgs9bp|Rh…
GO:0008652	cellular amino acid biosynthetic process	0.003627	Acadm|Adi1|Agxt|Aldh18a1|Aldh4a1|Apip|Asl|Asns|Asnsd1|Bcat1|Bcat2|Bhmt2|Carns1|Cbs|Chdh|Ckm|Cth|Dhfr|Dhps|Dohh|Eif5a|Eif5a2|Enoph1|Gamt|Gatm|Gclc|Gclm|Ggt1|Ggt5|Ggt6|Ggt7|Glud1|Glul|Got1|Gss|Hagh|Lgsn|Mat1a|Mat2a|Mat2b|Mgst2|Mri1|Mthfd1|Mthfr|Mtr|Nags|Padi1|Padi2|Padi3|Padi4|Padi6|Pah|Prodh|Prodh2|Psat1|Psph|Pycr2|Pycrl|Shmt1|Shmt2|Slc1a3|Thnsl1|
GO:0007611	learning or memory	0.003632	Aaas|Abi2|Accn2|Adam2|Adcy1|Adcy8|Adra1b|Aff2|Amph|Apbb1|Atp1a2|Atp1a3|Bche|Bdnf|Btg2|Cacna1e|Casp1|Cdk5|Chrna7|Chrnb2|Chst10|Cln3|Cln8|Cnr1|Cntn2|Comt|Crh|Crhr1|Ctnnd2|Cyp7b1|Dbh|Drd1a|Drd3|Drd5|Egr1|Esr2|Foxb1|Foxp2|Fzd9|Gabra5|Ghrl|Gm2a|Grin1|Grm4|Grm5|Grm7|Grpr|Hmgcr|Hrh3|Htr2a|Htr6|Igf1|Il1b|Il1rn|Itga3|Itga5|Itga8|Jun|Klk8|Kras|Lhx8|Mecp2|Mef2c|Musk|Ncam1|Neto1|Neurod2|Nf1|Ngf|Ntan1|Ntf5|Ox…
GO:0071222	cellular response to lipopolysaccharide	0.003639	Abca1|Cd14|Cd36|Cmpk2|Irak1|Irak2|Irf8|Klrk1|Lbp|Ly96|Mapk1|Mapk14|Mtdh|Myd88|Nfkbia|Nos3|Nr1h3|Ptafr|Rara|Scarb1|Serpine1|Stat1|Ticam1|Tlr4|Tnfaip3|Zfp709|
GO:0045540	regulation of cholesterol biosynthetic process	0.003697	Abcg1|Apob|Apoe|Dhcr7|Fgf1|Por|Scap|Sec14l2|Srebf1|
GO:0034312	diol biosynthetic process	0.003704	Atp7a|Dbh|Ddc|Gata3|Gch1|Hdc|Slc6a3|Tgfb2|Th|
GO:0010827	regulation of glucose transport	0.003769	Adipoq|Adipor2|Akt1|Akt2|Aoc3|Appl1|Aspscr1|C1qtnf2|Capn10|Clip3|Enpp1|Erbb3|Erbb4|Fgf15|Fgf21|Gip|Gpr120|Hk2|Igf1|Il1b|Ins2|Insr|Irs1|Irs2|Itln1|Met|Mgea5|Pea15a|Prkca|Prkci|Prkcz|Pth|Sh2b2|Slc1a2|Sorbs1|Tnf|Trib3|
GO:0003007	heart morphogenesis	0.003788	Actc1|Adam15|Adamts1|Aldh1a2|Baz1b|Bmp10|Bmp2|Bmpr1a|C2cd3|Cfc1|Chd7|Col4a3bp|Col5a1|Cpe|Dlc1|Dvl2|Dvl3|Egln1|Eng|Fgf8|Fgfr2|Fgfrl1|Foxc1|Foxc2|Foxj1|Fzd1|Gaa|Gata4|Gata6|Gja1|Hand1|Hand2|Htr2b|Ift52|Ift88|Insr|Isl1|Lrp6|Mef2c|Mesp1|Mkl2|Msx1|Msx2|Mybpc3|Myh6|Myl2|Myl3|Mylk2|Ncor2|Nipbl|Nkx2-5|Nodal|Npy2r|Npy5r|Ovol2|Pitx2|Ppp1r13l|Prox1|Psen1|Ptcd2|Rbm15|Rbp4|Rtn4|Rxra|Sfrp2|Shh|Smad3|Smad7|Smar…
GO:0045637	regulation of myeloid cell differentiation	0.003904	Acvr2a|Adipoq|Ankrd54|Apc|Calca|Car2|Cartpt|Ccl3|Ccl5|Clec2d|Clec2g|Csf1|Ctnnb1|Ctnnbip1|Esrra|Ets1|Fas|Fstl3|Gpr55|Hist4h4|Hmgb2|Hoxa5|Hoxa7|Id2|Ifng|Ikzf1|Il12b|Il17a|Il23a|Il3|Il4|Il5|Inhba|Inpp5d|Jag1|Jun|Kitl|Klf10|Klf13|L3mbtl|Ldb1|Lep|Lif|Lmo2|Lrrc17|Mafb|Mapk14|Mef2c|Mitf|Mll5|Nckap1l|Ndfip1|Nf1|Nfkbia|Nme1|Ogt|Pf4|Pik3r1|Prdm16|Rara|Rb1|Rbm15|Rbp1|Runx1|Scin|Sfpi1|Sfrp1|Smap1|Stat5a|Stat…
GO:0031346	positive regulation of cell projection organization	0.003912	Acsl6|Akap5|Anapc2|Apc|Aqp1|Arap1|Arhgdia|Arhgef1|Atf1|Bbs4|Caprin1|Caprin2|Cd24a|Cdc42|Cdc42ep1|Cdc42ep4|Cdc42ep5|Cdh4|Cnr1|Cxcl12|Dcc|Dixdc1|Dpysl3|Dscam|Dvl1|Ep300|Fez1|Fgfr1|Fig4|Fxn|Golga2|Hap1|Ilk|Itga2|Itga3|Itgb1|Katnb1|Lcn2|Lif|Met|Metrn|Mtap1b|Mtor|Ndel1|Ngf|Ngfr|Nptn|Ntn1|Ntrk3|Numbl|P2ry2|Pias2|Plxnb1|Plxnb2|Ppp2r5b|Ppp2r5d|Prkcq|Ptprf|Rab8b|Rala|Robo1|Sec16a|Sema4d|Sema7a|Serpine2|Sg…
GO:0032370	positive regulation of lipid transport	0.003949	Abca1|Abcg1|Acsl5|Acsl6|Adipoq|Apoe|Il1b|Lipg|Mapk9|Nfkbia|Nr1h2|Nr1h3|Oxt|P2rx7|P2ry2|Pla2g10|Pon1|Tnfrsf11a|Tnfsf11|
GO:0043507	positive regulation of JUN kinase activity	0.003959	Axin1|Dab2ip|Dvl2|Dvl3|Edn1|Ercc6|Fcer1a|Fgd4|Fzd10|Gab1|Il1b|Il1rn|Irak1|Map2k4|Map2k7|Map3k1|Map3k11|Map3k4|Map3k7|Mdfi|Mdfic|Mul1|Pak1|Ptk2b|Spag9|Sykb|Tirap|Tlr6|Tlr9|Tnfrsf11a|Traf2|Wnt5a|Wnt7b|Zeb2|
GO:0071219	cellular response to molecule of bacterial origin	0.003967	Abca1|Cd14|Cd36|Cmpk2|Fcgr2b|Fzd5|Irak1|Irak2|Irf8|Klrk1|Lbp|Ly96|Mapk1|Mapk14|Mtdh|Myd88|Nfkbia|Nod2|Nos3|Nr1h3|Ptafr|Rara|Scarb1|Serpine1|Stat1|Ticam1|Tirap|Tlr1|Tlr2|Tlr4|Tlr6|Tnfaip3|Wnt5a|Zfp709|
GO:0051271	negative regulation of cellular component movement	0.004017	Abhd2|Abr|Acan|Actn1|Acvrl1|Ada|Adora1|Angpt2|Angpt4|Apex1|Apoe|Apoh|Arhgap4|Bcr|Bmp10|Ccr5|Cdkn1b|Chrd|Cited2|Clic4|Cnn2|Cx3cr1|Dlc1|Dll4|Drd1a|Drd5|Egfl7|Fgf2|Gdf2|Grem1|Gtpbp4|Hc|Hdac5|Hoxa7|Igfbp3|Igfbp5|Il33|Ilk|Kiss1r|Muc2|Nf1|Nkx2-1|Nr2f2|Pdgfb|Pkhd1|Podn|Ppard|Prl7d1|Pten|Ptk2|Ptprm|Ptpru|Rap2a|Rap2b|Rap2c|Robo4|Scai|Sema3a|Serpine1|Sfrp1|Sfrp2|Shh|Slc9a3r1|Slit2|Srf|Tbx5|Tgfb1|Thbs1|Thy1…
GO:0048469	cell maturation	0.004024	Agpat6|Bfsp1|Bfsp2|Bhlha15|Brca2|Btk|Calca|Cdc25b|Cdkn1c|Cebpa|Cntn2|Cspg4|Cst10|Ctnnb1|Dld|Dmc1|Epas1|Epb4.2|Epo|Ercc2|Ereg|Esr2|Farp2|Fbxo5|Fem1b|Fgfr1|Foxa1|Fzd5|G6pdx|Gata2|Gdf11|Ghrhr|Gja1|Gnaq|Hba-x|Hes1|Hes5|Hoxa5|Hoxb13|Ihh|Il21|Irx5|Kcne1|Kdr|Klf1|Klf2|Lgi4|Lhx6|Maea|Mecp2|Nrcam|Pcsk4|Pgr|Plp1|Pou2f2|Pparg|Pth1r|Ptk2b|Rb1|Rec8|Ren1|Ret|Rnd1|Runx2|Runx3|Rxfp2|Sclt1|Sept4|Sox10|Sox8|Tcfcp2…
GO:0046660	female sex differentiation	0.004032	Adamts1|Adrbk1|Afp|Agt|Ahr|Amh|Areg|Arrb1|Arrb2|Bax|Bcl2l1|Bmp4|Bmpr1b|Brca2|Chd7|Dach1|Dach2|Dmc1|Edn2|Eif2b4|Eif2b5|Ereg|Ermp1|Esr1|Esr2|Fanca|Fancg|Fgf10|Fgf7|Foxc1|Foxl2|Fshr|Fst|Fzd4|Immp2l|Inha|Inhba|Kdr|Kitl|Lep|Lfng|Lhx8|Lhx9|Med1|Mmp2|Msh4|Ncoa3|Nkx2-1|Nobox|Nos3|Pcyt1b|Pdgfra|Pgr|Phb2|Pla2g4a|Rbp4|Sfrp1|Sgpl1|Sirt1|Sohlh1|Spo11|Stat5a|Stat5b|Stra8|Taf4a|Tbx3|Tgfb1|Tiparp|Trp63|Ube3a|Veg…
GO:0000209	protein polyubiquitination	0.00404	Amfr|Anapc1|Anapc10|Anapc13|Anapc2|Anapc4|Anapc5|Anapc7|Arih2|Axin1|Bard1|Birc2|Brca1|Btrc|Cdc16|Cdc27|Cdc34|Cdkn2a|Chfr|Ddb2|Dzip3|Ercc8|Fbxo4|Fbxw11|G2e3|Hdac6|Huwe1|Itch|Lrsam1|Map3k1|March1|March5|March6|Mgrn1|Nedd4|Nhlrc1|Park2|Prpf19|Rbck1|Rnf111|Rnf152|Rnf167|Rnf168|Rnf31|Rnf4|Rnf41|Rnf6|Skp2|Smurf1|Tnfaip3|Traf2|Trim21|Trim56|Ttc3|Ube2a|Ube2b|Ube2d1|Ube2d2|Ube2e2|Ube2g1|Ube2g2|Ube2n|Ube2q…
GO:0045787	positive regulation of cell cycle	0.004048	Adam17|Akt1|Apex1|Asns|Bcl2l11|Birc5|Brca2|Btc|Ccnd1|Ccnd2|Ccnd3|Cd28|Cdk1|Cenpe|Cenpf|Cited2|Ctgf|Cul4b|Cyp1a1|Drd3|Dusp3|Edn1|Edn3|Egf|Egfr|Eif4e|Eif4ebp1|Epgn|Ereg|Fgf10|Fgf8|Fgfr1|Fnta|Fntb|Fosl1|Foxa1|Hoxa13|Hspa2|Id2|Igf1|Igf2|Il1a|Il1b|Ins2|Insr|Lrp5|Lrp6|Met|Nkx3-1|Nr2e1|Nusap1|Pggt1b|Phip|Prox1|Psmd10|Rara|Rps6kb1|Slc6a4|Smad6|Spdyb|Sphk1|Stat5a|Stat5b|Tal1|Tbx3|Tcf3|Terf1|Tgfa|Tgfb2|Tnf…
GO:0055001	muscle cell development	0.004056	AI464131|Actc1|Afg3l2|Agrn|Atg5|Axin1|Bmp10|Cacna1s|Cacna2d2|Cacnb4|Cav2|Chrna1|Chrnb1|Col4a1|Col4a5|Cxadr|Dicer1|Dner|Dok7|Dvl1|Erbb2|F2r|Fgfr2|Flnc|Gphn|Gpx1|Homer1|Itgb1|Kdm1a|Krt19|Ky|Lamb2|Lrp4|Lrrk2|Murc|Musk|Mybpc3|Myh11|Myh6|Myl2|Mylk3|Myo18b|Myog|Neb|Neurl2|Nfatc3|Nfatc4|Nkx2-5|P2rx2|Pak1|Prox1|Ptcd2|Rcan1|Snta1|Tcap|Tmod1|Tnc|Ttn|Vegfa|Xirp1|
GO:0043409	negative regulation of MAPKKK cascade	0.00406	Akt1|Apc|Cav1|Cav3|Cdc42se1|Cnksr3|Dusp1|Dusp10|Dusp19|Dusp2|Dusp3|Dusp6|Dusp7|Dusp8|Dusp9|Foxo1|Gps2|Hdac3|Igbp1|Igf1|Igf1r|Itch|Klf4|Lax1|Lif|Mecom|Men1|Ndrg2|Nf1|Nf2|P2rx7|Pea15b|Prkca|Psmd10|Ptpn6|Sfrp4|Slc9a3r1|Spred2|Spred3|Spry1|Spry2|Taok3|Tlr4|Vrk3|
GO:0010675	regulation of cellular carbohydrate metabolic process	0.004071	Acer2|Adcyap1r1|Adipoq|Adra1b|Akt1|Akt2|Arpp19|C1qtnf2|Ddit4|Enpp1|Foxo1|Gck|Gckr|Gfpt1|Gnmt|Hdac4|Hnf4a|Hsd11b1|Ifng|Igf1|Igfbp3|Igfbp4|Igfbp5|Il6|Ins2|Insr|Irs1|Irs2|Lep|Mas1|Mgea5|Mlxipl|Mtor|Nr3c1|P2ry1|Pfkfb1|Pfkfb2|Plcd1|Plek|Pou1f1|Ppara|Ppp1ca|Ppp1cb|Ppp1r3b|Ppp1r3c|Ppp1r3d|Ppp1r3e|Pth|Sorbs1|Src|Stk11|
GO:0045333	cellular respiration	0.004078	Aco1|Aco2|Adsl|Aldh5a1|Bax|Bdnf|Cat|Coq7|Cox10|Cs|Cyp1a2|Dld|Dlst|Fastkd1|Fastkd2|Fastkd3|Fastkd5|Fh1|Fxn|Idh1|Idh3a|Idh3g|Mdh1b|Mdh2|Mecp2|Mybbp1a|Ndufa5|Ndufa7|Ndufc2|Ndufs4|Ndufv2|Nfatc3|Nfatc4|Ogdh|Oxa1l|Ppargc1a|Sdha|Sdhaf2|Sdhb|Sdhd|Slc1a3|Slc25a12|Slc25a13|Slc37a2|Sod2|Sucla2|Suclg1|Taz|Tbrg4|Uqcrc1|Uqcrh|
GO:0048205	COPI coating of Golgi vesicle	0.004124	Arcn1|Arfgap1|Copa|Copb1|Copb2|Cope|Copg|Copz1|Gbf1|
GO:0010811	positive regulation of cell-substrate adhesion	0.004132	A930038C07Rik|Abi3bp|Ccdc80|Cd36|Cdh13|Col8a1|Csf1|Dmp1|Ecm2|Edil3|Egfl6|Egflam|Emilin1|Gsk3b|Hsd17b12|Ilk|Itga3|Itga5|Itga6|Itgb1|Kdr|Plekha2|Prkcz|Rell2|Sdc4|Smad3|Smoc1|Smoc2|Spp1|Tdgf1|Thbs1|Tsc1|Vit|Vtn|Vwc2|
GO:0007033	vacuole organization	0.004139	Abca1|Acp2|Atg12|Atg13|Atg16l1|Atg3|Atg4b|Atg4c|Atg5|Atg9a|Atg9b|Becn1|Cln3|Cln5|Cln6|Cln8|Ctsd|Fam160a2|Fig4|Gaa|Gba|Hexa|Hexb|Hook2|Hook3|Hps4|Man2a1|Map1lc3a|Myo7a|Naglu|Pik3c3|Ppt1|Psen1|Tpp1|Wipi2|
GO:0030193	regulation of blood coagulation	0.004227	Anxa2|Apoe|Apoh|Cav1|Cd36|Cpb2|F11|F12|F2|F2r|F2rl1|F7|Foxa2|Gp1ba|Hrg|Nfe2l2|Pdgfa|Pdgfb|Pdpn|Plek|Plg|Prdx2|Proc|Selp|Serpine1|Serpine2|Serpinf2|Thbs1|Tlr4|Tmprss6|Vkorc1|
GO:0021983	pituitary gland development	0.004235	Bmp2|Bmp4|Bmpr1a|Creb1|Fgf10|Fgf2|Fgf8|Gata2|Ghrh|Ghrhr|Gli1|Gli2|Gsx1|Hes1|Isl1|Kdm1a|Lhx3|Nkx2-1|Nog|Otp|Pax6|Pitx1|Pitx2|Pou1f1|Pou3f2|Prop1|Rbpj|Slc6a3|Smo|Tbx19|Wnt5a|
GO:0007126	meiosis	0.004243	4930528F23Rik|Asz1|Bag6|Brca2|Bub3|Ccna1|Ccnb3|Cdc25b|Cpeb1|Cyp26b1|Ddx4|Dmc1|Dpep3|Ehmt2|Eif4g3|Ercc4|Ereg|Espl1|Exo1|Fanca|Fbxo43|Fbxo5|Fkbp6|Fmn2|H1foo|H2afx|Hspa2|Insl6|Klhdc3|Lfng|Mael|Mapk1ip1|Mei1|Meig1|Mlh1|Mlh3|Mns1|Msh2|Msh3|Msh4|Msh5|Msh6|Myh9|Nbn|Ovol1|Piwil1|Plk1|Pms1|Ppp1ca|Prdm9|Psmc3ip|Pttg1|Rad50|Rad51|Rad51c|Rbm7|Rec8|Rpa1|Rsph1|Sgol1|Sgol2|Siah1a|Slc26a8|Smc1a|Smc1b|Smc3|Spin1|…
GO:0001843	neural tube closure	0.004254	Adm|Alx1|Apaf1|Bbs4|Bmp4|Celsr1|Cobl|Cthrc1|Deaf1|Dlc1|Dvl2|Fzd3|Fzd6|Gatad2a|Grlf1|Hectd1|Ift122|Kat2a|Lhx2|Lias|Lrp6|Pax3|Pfn1|Ptk7|Rgma|Rock2|Sall4|Scrib|Sfrp1|Sfrp2|Stil|T|Tcfap2a|Tead2|Tsc1|Tsc2|Tulp3|Twist1|Vasp|Wnt5a|Zeb2|
GO:0051928	positive regulation of calcium ion transport	0.004262	Adcyap1r1|Akap5|Aqp2|Atp2b2|Bak1|Bax|Bdkrb1|Cacna1g|Cav1|Cckar|Cldn16|Creb3|Cxcl12|Dbi|Drd1a|Ednra|F2|F2r|Ffar1|Gimap5|Hcrt|Homer1|Igf1|Il13|Jak3|Lhcgr|Lpar3|Mchr1|Mgea5|Nkx2-5|Orai1|P2rx7|Plcg2|Stim1|Stim2|Thy1|Trpc6|Tspo|Vdr|Wfs1|Zp3|
GO:0042770	signal transduction in response to DNA damage	0.00427	5730403B10Rik|Atm|Bag6|Bbc3|Bcl3|Brca1|Brca2|Cdkn1a|Chek2|Ep300|Ercc6|Gadd45a|Hmox1|Ifi204|Ikbke|Kat5|Mad2l2|Mapk14|Mbd4|Mlh1|Msh2|Msh6|Myo6|Nupr1|Paxip1|Pgap2|Phlda3|Pml|Ptprv|Rbm38|Smc1a|Tcfap4|Topors|Trp53|Trp63|Trp73|Uaca|Usp10|Usp28|Wnt1|Xpa|
GO:0090090	negative regulation of canonical Wnt receptor signaling pathway	0.004296	2610109H07Rik|Aes|Apc|Apc2|Axin1|Axin2|Cav1|Cby1|Cthrc1|Cyld|Dab2|Dab2ip|Ddit3|Dkk1|Dkk2|Egr1|Frzb|Fzd1|Fzd6|Gli1|Gli3|Hdac2|Invs|Lats1|Lats2|Lrp4|Nkx2-5|Pfdn5|Prickle1|Ror2|Sfrp1|Sfrp2|Sfrp4|Sfrp5|Shh|Siah2|Sost|Sox17|Stk4|Taz|Tle2|Wnt11|Wnt5a|Wnt5b|Wwtr1|
GO:0010594	regulation of endothelial cell migration	0.004338	Acvrl1|Agt|Amot|Angpt2|Angpt4|Anxa3|Apoe|Apoh|Bmp10|Bmp4|Bmper|Bmpr2|Dll4|Efna1|Epha2|Fgf2|Foxc2|Gdf2|Hdac5|Hdac7|Hdac9|Itgb3|Kdr|Nf1|Nr2e1|Nr2f2|Pdgfb|Ppap2b|Prl7d1|Prox1|Ptgs2|Ptprm|Slit2|Srpx2|Tgfb1|Thbs1|Vash1|Vegfa|Vegfc|Wnt5a|
GO:0046834	lipid phosphorylation	0.004355	Cerk|Dgkz|Ip6k1|Ipmk|Pi4k2a|Pik3c2a|Pik3c2b|Pik3c2g|Pik3c3|Pik3ca|Pik3cb|Pik3cd|Pik3cg|Pik3r1|Pikfyve|Pip4k2b|Pip5k1a|Pip5k1b|Pip5k1c|Pip5kl1|Smg1|Sphk1|Sphk2|
GO:0043270	positive regulation of ion transport	0.004422	Abcc8|Adcyap1r1|Adora1|Adrb2|Akap5|Akt1|Akt2|Aqp2|Atp2b2|Bak1|Bax|Bdkrb1|Cacna1g|Cav1|Cckar|Cldn16|Cnksr3|Cntn1|Creb3|Cxcl12|Dbi|Dlg1|Drd1a|Ednra|F2|F2r|Ffar1|Gimap5|Hcrt|Homer1|Igf1|Il13|Jak3|Lhcgr|Lpar3|Mchr1|Mgea5|Nkx2-5|Orai1|P2rx1|P2rx7|P2ry1|P2ry12|Pdzk1|Plcg2|Prss8|Sgk1|Stim1|Stim2|Thy1|Trpc6|Tspo|Vdr|Wfs1|Zp3|
GO:0016458	gene silencing	0.004463	Asz1|Cbx8|Clp1|Dicer1|Dnmt3a|Eif2c1|Eif2c2|Eif2c3|Eif2c4|Eri1|Hat1|Hdac2|Hells|Hils1|Jub|Limd1|Lin28a|Mael|Mbd3|Mecp2|Mll2|Mov10|Ncbp1|Ncbp2|Piwil1|Prkra|Rrp8|Sirt1|Sirt4|Sirt5|Sirt6|Sirt7|Smarca4|Smarca5|Snd1|Snip1|Sox6|Srrt|Tdrd1|Tnrc6a|Tnrc6b|Tnrc6c|Ube2b|Ubtf|Wtip|Zcchc11|
GO:0006470	protein dephosphorylation	0.004497	Btrc|Cdc14a|Cdc14b|Cdc25b|Cdc25c|Ctdnep1|Ctdsp1|Dupd1|Dusp1|Dusp10|Dusp11|Dusp13|Dusp14|Dusp15|Dusp18|Dusp19|Dusp2|Dusp21|Dusp22|Dusp23|Dusp26|Dusp27|Dusp28|Dusp3|Dusp6|Dusp7|Dusp8|Dusp9|Epm2a|Eya1|Eya2|Eya3|Fbxw11|Mtmr3|Nceh1|Pdp1|Pdp2|Ppap2a|Ppm1a|Ppm1b|Ppm1d|Ppm1e|Ppm1f|Ppm1g|Ppm1j|Ppm1k|Ppm1l|Ppm1m|Ppp1ca|Ppp1cb|Ppp2r2a|Ppp3cb|Ppp5c|Ppp6c|Pten|Ptp4a2|Ptp4a3|Ptpdc1|Ptpmt1|Ptpn1|Ptpn11|Ptpn13|P…
GO:0006401	RNA catabolic process	0.004505	1200011M11Rik|1500002O20Rik|Atm|C77370|Ctif|Dcp1a|Dcp1b|Dcp2|Dcps|Dna2|Drosha|Eif2c1|Eif2c3|Eif2c4|Eif3e|Eif4a3|Ern2|Exosc4|Fen1|Hspa1b|Isg20|Lin28a|Lsm1|Lsm2|Lsm6|Mex3d|Mlh1|Mtpap|Ncbp1|Ncbp2|Oas2|Pan2|Pan3|Parn|Patl1|Pold1|Pop1|Rnaseh2b|Rnaseh2c|Smg1|Smg5|Smg6|Smg7|Upf1|Upf2|Upf3b|Wibg|Zcchc11|Zfp36|Zfp36l3|
GO:0043901	negative regulation of multi-organism process	0.004579	Camp|Cd36|Ctsg|Elane|Ifit1|Ifng|Il10|Il12b|Il2ra|Irf8|Itch|Lbp|Lta|Mbl1|Mbl2|Mill2|Mpo|Myd88|Nod2|Pcbp2|Scd1|Tirap|Tlr2|Tnf|
GO:0006584	catecholamine metabolic process	0.004587	Aoc2|Atp7a|Comt|Cyp2d22|Dbh|Ddc|Epas1|Gata3|Gch1|Hdc|Hprt|Maoa|Moxd1|Moxd2|Npr1|Park2|Slc6a3|Sncaip|Sncb|Spr|Sult1a1|Tgfb2|Th|Tomt|
GO:0006739	NADP metabolic process	0.004768	Aspdh|Dcxr|Fdx1|Fdxr|Fmo1|G6pdx|Gck|Glyr1|H6pd|Hibadh|Idh1|Ncf1|Pgd|Pgls|Rpe|Rpia|Taldo1|Tkt|
GO:0042402	cellular biogenic amine catabolic process	0.004782	Aadat|Afmid|Comt|Dbh|Dhps|Ido1|Ido2|Kmo|Kynu|Maoa|Slc6a3|Smox|Tomt|
GO:0040013	negative regulation of locomotion	0.004784	Abhd2|Abr|Acan|Acvrl1|Ada|Adora1|Adora2a|Angpt2|Angpt4|Apex1|Apoe|Apoh|Arhgap4|Bcr|Bmp10|Ccr5|Chrd|Cited2|Clic4|Cnn2|Cx3cr1|Dlc1|Dll4|Drd1a|Drd5|Egfl7|Fgf2|Gdf2|Ghrl|Grem1|Grm5|Gtpbp4|Hc|Hdac5|Hoxa7|Htr2c|Igfbp3|Igfbp5|Il33|Ilk|Kiss1r|Muc2|Nf1|Nkx2-1|Nr2f2|Pdgfb|Plxna3|Podn|Ppard|Prl7d1|Pten|Ptk2|Ptprm|Ptpru|Rap2a|Rap2b|Rap2c|Robo1|Robo4|Ryk|Scai|Sema3a|Sema3f|Serpine1|Sfrp1|Sfrp2|Shh|Slc9a3r1|Sl…
GO:0045806	negative regulation of endocytosis	0.004791	1700021K19Rik|Adipoq|Apoc1|Apoc2|Cnn2|Fcgr2b|Lrsam1|Nr1h2|Nr1h3|Pacsin1|Pacsin2|Pacsin3|Pten|Scamp5|Sftpd|Snph|Tgfb1|
GO:0010977	negative regulation of neuron projection development	0.0048	D130043K22Rik|Dguok|Gfap|Hdac2|Inppl1|Itm2c|Katna1|Klk8|Lgals1|Lpar1|Ntm|Ptprg|Rtn4|Stmn2|Tnr|Vim|Xylt1|
GO:0070663	regulation of leukocyte proliferation	0.0048	Ada|Ahr|Atm|Bcl6|Blm|Bmi1|Bmp4|Btla|Card11|Cblb|Cd24a|Cd274|Cd276|Cd28|Cd38|Cd3e|Cd40|Cd40lg|Cd74|Cd81|Cdkn1a|Cdkn2a|Chrnb2|Csf1|Ctla4|Ctnnb1|Dlg1|Efnb1|Erbb2|Fcgr2b|Fgf10|Foxj1|Foxp3|Gal|Glmn|Ido1|Ifng|Ihh|Il10|Il12a|Il12b|Il12rb1|Il13|Il13ra1|Il15|Il18|Il1b|Il2|Il20rb|Il21|Il23a|Il27|Il2ra|Il3|Il4|Il5|Il6|Il6st|Il7|Inpp5d|Irs2|Itch|Jak3|Kitl|Lrrc32|Myd88|Nck2|Nckap1l|Ndfip1|Nfatc2|Pdcd1lg2|Pde5…
GO:0043506	regulation of JUN kinase activity	0.004803	Axin1|Cbs|Dab2ip|Dusp10|Dvl2|Dvl3|Edn1|Ercc6|Fcer1a|Fgd4|Fzd10|Gab1|Hipk3|Il1b|Il1rn|Irak1|Map2k4|Map2k7|Map3k1|Map3k11|Map3k4|Map3k7|Mdfi|Mdfic|Mul1|Pak1|Ptk2b|Sfrp1|Sfrp2|Sfrp5|Spag9|Sykb|Tirap|Tlr6|Tlr9|Tnfrsf11a|Tnxb|Traf2|Trp73|Wnt5a|Wnt7b|Zeb2|
GO:0033189	response to vitamin A	0.004808	Abca1|Acer2|Adh1|Aqp1|Aqp3|Clk2|Ctsh|Dkk1|Gdap1|Gdap2|Hsd17b2|Igf2r|Klf4|Lefty1|Mest|Mill2|Mll5|Mtap7|Ncoa1|Ogt|Ovca2|Pou5f1|Rara|Rarg|Rbp1|Rbp4|Runx1|Rxra|Rxrb|Scamp3|Serpina7|Sox9|Stra8|Synj1|Tek|Tie1|Tmem161a|
GO:0051321	meiotic cell cycle	0.004812	4930528F23Rik|Asz1|Bag6|Brca2|Bub3|Ccna1|Ccnb3|Cdc25b|Cpeb1|Cyp26b1|Ddx4|Dmc1|Dpep3|Ehmt2|Eif4g3|Ercc4|Ereg|Espl1|Exo1|Fanca|Fbxo43|Fbxo5|Fkbp6|Fmn2|H1foo|H2afx|Hspa2|Insl6|Klhdc3|Lfng|Mael|Mapk1ip1|Mei1|Meig1|Mlh1|Mlh3|Mns1|Msh2|Msh3|Msh4|Msh5|Msh6|Myh9|Nbn|Nr2c2|Ovol1|Piwil1|Plk1|Pms1|Ppp1ca|Prdm9|Psmc3ip|Pttg1|Rad50|Rad51|Rad51c|Rbm7|Rec8|Rpa1|Rsph1|Sgol1|Sgol2|Siah1a|Slc26a8|Smc1a|Smc1b|Smc3|…
GO:0048736	appendage development	0.004817	Acd|Aldh1a2|Alx1|Alx3|Alx4|Asph|Atp7a|Bak1|Bax|Bmp4|Bmp7|Bmpr1a|Bmpr1b|C2cd3|Chd7|Chst11|Comp|Crabp2|Ctnnb1|Cyp26b1|Dicer1|Dkk1|Dlx5|Dlx6|Dync2h1|Ece1|En1|Evx2|Fbn2|Fbxw4|Fgf10|Fgf4|Fgf8|Fgf9|Fgfr1|Fgfr2|Fmn1|Gas1|Gdf5|Gja1|Gli2|Gli3|Gna12|Gnaq|Grem1|Hdac2|Hoxa11|Hoxa13|Hoxc10|Hoxc11|Hoxd10|Hoxd11|Hoxd12|Hoxd13|Hoxd9|Ift122|Ift52|Ift88|Krtap16-7|Lmbr1|Lmx1b|Lnp|Lrp4|Lrp5|Lrp6|Mecom|Med1|Meox2|Mfs…
GO:0030104	water homeostasis	0.004819	Anxa7|Aqp1|Aqp2|Aqp3|Aqp4|Aqp7|Avp|Ghrhr|Igf1|Slc6a12|Wfs1|
GO:0030595	leukocyte chemotaxis	0.004821	C5ar1|Calca|Ccl11|Ccl2|Ccl3|Ccl5|Ccr1|Ccr3|Csf3r|Cx3cl1|Cx3cr1|Cxcl1|Cxcl15|Cxcl2|Cxcl3|Edn2|Edn3|Ednrb|Fcer1g|Fcgr3|Ifng|Il16|Il17b|Il1b|Itga1|Itgam|Itgb2|Lbp|Nckap1l|Nup85|Pdgfb|Pf4|Prkca|S100a9|Saa1|Sbds|Scg2|Slc37a4|Sykb|Tnfsf11|Trpm4|Vegfa|
GO:0050900	leukocyte migration	0.004823	Aimp1|Aoc3|C5ar1|Calca|Ccl11|Ccl2|Ccl25|Ccl3|Ccl5|Ccr1|Ccr3|Cd24a|Cd34|Chst4|Csf3r|Cx3cl1|Cx3cr1|Cxcl1|Cxcl15|Cxcl2|Cxcl3|Dbh|Edn2|Edn3|Ednrb|Elane|Fcer1g|Fcgr3|Foxj1|Fut7|Hc|Hist1h2ba|Ifng|Il16|Il17b|Il1b|Itga1|Itga6|Itgam|Itgb2|Lbp|Nckap1l|Nkx2-3|Nup85|Pdgfb|Pf4|Plg|Podxl|Podxl2|Prkca|Rock1|S100a9|Saa1|Sbds|Scg2|Sele|Selp|Selplg|Slc37a4|Sykb|Tnf|Tnfsf11|Trpm4|Vegfa|
GO:2000021	regulation of ion homeostasis	0.004826	Adcyap1r1|Akap5|Ap3d1|Avp|Avpr1a|Avpr1b|Bak1|Bax|Bdkrb1|Cacna1g|Calca|Car2|Casq1|Cav1|Cck|Ctnnb1|Dbi|Dicer1|Drd1a|Ednra|Eif2ak3|F2|F2r|Ffar1|Fkbp1a|Fkbp1b|Gclc|Gclm|Gimap5|Gm98|Htr2a|Htr2b|Htr2c|Ibtk|Ifng|Il13|Klk8|Lhcgr|Lyn|Mgea5|P2rx7|Pkd2|Ryr1|Slc30a3|Slc30a4|Smad7|Tgfb1|Tgfb2|Thy1|Trdn|Tspo|Xcl1|Xcr1|
GO:0009636	response to toxin	0.004829	Abcb6|Arnt|Arnt2|Atp7a|Bak1|Bax|Blmh|Ces1d|Cyp1a1|Cyp1b1|Cyp2f2|Ddc|Dhrs2|Ephx1|Ephx2|Ercc6|Fas|Gpx1|Gucy2c|Hdac6|Htr1b|Lcn2|Mapk1|Mt2|Nupr1|Pon1|Scn1b|Scn2b|Scn3a|Scn8a|Slc22a8|Slc23a1|Slc30a1|Slc30a3|Slc30a4|Slc6a1|Slc6a14|Slc6a4|Slc7a11|Trpm6|Wapal|Xpa|
GO:0045740	positive regulation of DNA replication	0.004834	Areg|Atf1|Cacybp|Cdc42|Cdk1|Ciz1|Csf2|Cst3|Dna2|Epo|Ereg|Fgf10|Gli1|Gli2|Hras1|Igf1|Igf1r|Il3|Il6|Ins2|Insr|Jun|Kitl|Map2k4|Mapk8|Mas1|Met|Npm2|Pdgfa|Pdgfb|Pdgfc|Pdgfra|Pla2g1b|Pot1a|Tgfb3|Tnks|Ucn|
GO:0010906	regulation of glucose metabolic process	0.004838	Adipoq|Adra1b|Akt1|Akt2|Arpp19|C1qtnf2|Ddit4|Enpp1|Foxo1|Gck|Gckr|Gfpt1|Gnmt|Hdac4|Hnf4a|Hsd11b1|Igf1|Igfbp3|Igfbp4|Igfbp5|Il6|Ins2|Insr|Irs1|Irs2|Lep|Mlxipl|Mtor|Nr3c1|Pfkfb1|Pfkfb2|Ppara|Ppp1ca|Ppp1cb|Ppp1r3b|Ppp1r3c|Ppp1r3d|Ppp1r3e|Pth|Sorbs1|Src|Stk11|
GO:2000146	negative regulation of cell motility	0.004887	Abhd2|Abr|Acan|Acvrl1|Ada|Adora1|Angpt2|Angpt4|Apex1|Apoe|Apoh|Arhgap4|Bcr|Bmp10|Ccr5|Chrd|Cited2|Clic4|Cnn2|Cx3cr1|Dlc1|Dll4|Drd1a|Drd5|Egfl7|Fgf2|Gdf2|Grem1|Gtpbp4|Hc|Hdac5|Hoxa7|Igfbp3|Igfbp5|Il33|Ilk|Kiss1r|Muc2|Nf1|Nkx2-1|Nr2f2|Pdgfb|Podn|Ppard|Prl7d1|Pten|Ptk2|Ptprm|Ptpru|Rap2a|Rap2b|Rap2c|Robo4|Scai|Sema3a|Serpine1|Sfrp1|Sfrp2|Shh|Slc9a3r1|Slit2|Srf|Tbx5|Tgfb1|Thbs1|Thy1|Tie1|Trib1|Vash1|W…
GO:0050808	synapse organization	0.004917	Afg3l2|Agrn|Ank3|Atp2b2|Cacna1s|Cacna2d2|Cacnb4|Cadm1|Chrna1|Col4a1|Col4a5|Ctnnb1|Dnm3|Dok7|Drp2|Dvl1|Erbb2|Erbb4|F2r|Fgfr2|Gja10|Gnpat|Gphn|Klk8|Ky|Lamb2|Lrp4|Lrrk2|Mecp2|Musk|Myo5a|Myo6|Nfasc|Nlgn1|Nlgn2|Nrg1|Nrxn1|Nrxn2|Nrxn3|P2rx2|Pak1|Pcdhb16|Rab39b|Snapin|Snta1|Tnc|Tnr|Tsc1|Wnt7b|
GO:0010743	regulation of macrophage derived foam cell differentiation	0.004926	Abcg1|Adipoq|Apob|Cd36|Crp|Csf1|Csf2|Itgav|Itgb3|Lpl|Mapk9|Msr1|Nfkbia|Pf4|Ppara|Pparg|
GO:0032944	regulation of mononuclear cell proliferation	0.004932	Ada|Ahr|Atm|Bcl6|Blm|Bmi1|Bmp4|Btla|Card11|Cblb|Cd24a|Cd274|Cd276|Cd28|Cd38|Cd3e|Cd40|Cd40lg|Cd74|Cd81|Cdkn1a|Cdkn2a|Chrnb2|Csf1|Ctla4|Ctnnb1|Dlg1|Efnb1|Erbb2|Fcgr2b|Fgf10|Foxj1|Foxp3|Gal|Glmn|Ido1|Ifng|Ihh|Il10|Il12a|Il12b|Il12rb1|Il13|Il13ra1|Il15|Il18|Il1b|Il2|Il20rb|Il21|Il23a|Il27|Il2ra|Il4|Il5|Il6|Il6st|Il7|Inpp5d|Irs2|Itch|Jak3|Lrrc32|Myd88|Nck2|Nckap1l|Ndfip1|Nfatc2|Pdcd1lg2|Pde5a|Pnp|Prd…
GO:0003018	vascular process in circulatory system	0.004962	Ace|Adora1|Adora2a|Adora2b|Adra1b|Adra1d|Adrb1|Adrb2|Adrb3|Agt|Agtr2|Amot|Apoe|Atg5|Avp|Cacna1g|Calca|Calcb|Casr|Cav1|Cbs|Ccl4|Cftr|Ctnnbip1|Drd5|Edn1|Edn2|Edn3|Ednra|Ednrb|Fgfbp3|Foxc1|Foxc2|G6pdx|Gch1|Gclc|Gclm|Gpx1|Grlf1|Gucy1a3|Htr2b|Il18|Itga1|Kcnj8|Mylk3|Nos3|Nppa|Nppb|Nppc|Npr1|Nts|P2rx1|Plod3|Ptprj|Rap1gds1|Slc6a4|Slit2|Sod2|Vegfa|
GO:0042633	hair cycle	0.004971	Akt1|Alx4|Apc|Atp7a|Barx2|Cdc42|Celsr1|Ctnnb1|Dbi|Dsg4|Eda|Edaradd|Egfr|Ercc2|Fgf10|Fgf7|Fgfr2|Foxe3|Foxq1|Fst|Fzd6|Gprc5d|Gsdma3|Hdac2|Hoxc13|Igfbp5|Inhba|Krt25|Krt27|Krt71|Krtap16-7|Lama5|Ldb1|Ldb2|Lrp4|Mreg|Myo5a|Ngfr|Notch1|Nsdhl|Pdgfa|Ppard|Ppp1r13l|Prss8|Psen1|Ptgs2|Rbpj|Rela|Runx3|Shh|Snai1|Sox18|Sox21|Sox9|Tcfap2c|Tgfb2|Tnfrsf19|Trp63|Wnt10a|
GO:0002224	toll-like receptor signaling pathway	0.004977	Atf1|Cd86|Cdk1|Chuk|Creb1|Dusp3|Dusp6|Dusp7|Elk1|Fos|Ikbkb|Ikbke|Ikbkg|Irak1|Irak2|Irak4|Irf7|Jun|Ly96|Map2k2|Map2k3|Map2k4|Map2k7|Map3k1|Map3k7|Mapk1|Mapk10|Mapk11|Mapk14|Mapk7|Mapk8|Mapk9|Mapkapk2|Mapkapk3|Mef2c|Myd88|Nfkb1|Nfkb2|Nfkbia|Nfkbib|Nod1|Nod2|Peli2|Rela|Ripk1|Rps6ka1|S100a14|Tab1|Tab2|Tab3|Tbk1|Ticam1|Ticam2|Tirap|Tlr2|Tlr3|Tlr4|Tlr5|Tlr6|Tlr7|Tlr9|Traf3|Tril|Ube2n|Unc93b1|
GO:0022612	gland morphogenesis	0.005016	Ar|Areg|Bmp4|Bmp7|Bsx|Btrc|Cav1|Ccl11|Cd44|Csf1|Cyp7b1|Ddr1|Eda|Egfr|Elf3|Esr1|Esr2|Fem1b|Fgf10|Fgf7|Fgf8|Fgfr1|Fgfr2|Foxa1|Frs2|Frzb|Gdf7|Gli2|Gli3|Hoxa13|Hoxb13|Hoxd13|Igf1|Igf1r|Igfbp5|Il6|Lama1|Lama5|Lrp5|Lrp6|Med1|Mmp2|Ncoa3|Nkx2-3|Nkx3-1|Nog|Notch1|Nr3c1|Nrg3|Ntn1|Pax3|Pax6|Pdgfb|Pgr|Phb2|Plag1|Plxna1|Plxnd1|Pml|Prop1|Pthlh|Rarg|Robo1|Scrib|Sema3a|Sema3c|Serpinb5|Sfrp1|Sfrp4|Shh|Slc12a2|Sli…
GO:0042742	defense response to bacterium	0.005196	Acp5|Ang4|Anxa3|Bcl3|Bpi|C5ar1|Camp|Card9|Cd36|Cebpe|Ctsg|Defb1|Defb10|Defb11|Defb13|Defb14|Defb15|Defb19|Defb2|Defb20|Defb29|Defb3|Defb34|Defb36|Defb37|Defb38|Defb39|Defb4|Defb40|Defb41|Defb5|Defb50|Defb6|Defb7|Defb8|Defb9|Fcer1g|Fcgr1|Fgr|H2-M3|Hamp|Hck|Ifnb1|Ifng|Iigp1|Il10|Il12b|Il23a|Il27ra|Irf8|Irgm2|Klrk1|Lbp|Leap2|Lta|Lyz2|Mavs|Mbl1|Mbl2|Mmp7|Myd88|Myo1f|Ncf1|Nlrc4|Nlrp1a|Nod1|Nod2|Nos2|P…
GO:0015914	phospholipid transport	0.005258	Abca1|Abca4|Abca7|Abcc1|Abcg1|Abcg8|Apoa2|Apoa4|Apoc1|Apoc2|Apoe|Atp10a|Atp10d|Atp11a|Atp11c|Atp8a1|Atp8a2|Atp8b2|Atp8b3|Atp8b5|Atp9b|Kcnn4|P2rx7|Pctp|Pitpna|Pitpnc1|Pla2g10|
GO:0050890	cognition	0.00539	Aaas|Abi2|Accn2|Adam2|Adcy1|Adcy8|Adora1|Adra1b|Aff2|Amph|Apbb1|Atp1a2|Atp1a3|Bche|Bdnf|Btg2|Cacna1e|Casp1|Cdk5|Chd7|Chl1|Chrna4|Chrna7|Chrnb2|Chst10|Cln3|Cln8|Cnr1|Cntn2|Comt|Crh|Crhr1|Ctnnd2|Ctns|Cyp7b1|Dbh|Drd1a|Drd3|Drd5|Egr1|Esr2|Foxb1|Foxp2|Fzd9|Gabra5|Ghrl|Gm2a|Grin1|Grm4|Grm5|Grm7|Grpr|Hmgcr|Hrh3|Htr2a|Htr6|Igf1|Il1b|Il1rn|Itga3|Itga5|Itga8|Jun|Klk8|Kras|Lhx8|Mecp2|Mef2c|Musk|Ncam1|Neto1|…
GO:0061041	regulation of wound healing	0.005394	Adra2a|Anxa2|Apoe|Apoh|Cav1|Cd36|Cpb2|F11|F12|F2|F2r|F2rl1|F7|Foxa2|Foxc2|Gp1ba|Hbegf|Hrg|Myod1|Nfe2l2|P2rx5|Pdgfa|Pdgfb|Pdpn|Plek|Plg|Ppap2b|Prdx2|Proc|Selp|Serpine1|Serpine2|Serpinf2|Thbs1|Tlr4|Tmprss6|Vegfb|Vkorc1|
GO:0070848	response to growth factor stimulus	0.005404	Akt1|Apaf1|Bmp2|Bmp4|Bmpr2|Ccl2|Creb1|Ctnnb1|Dab2ip|Dtymk|Emd|Figf|Flt4|Foxc1|Foxc2|Gas6|Gata6|Hdac6|Ibsp|Igsf10|Insr|Kdr|Msx2|Myog|Nos1|Nos3|Ntrk1|Pdgfra|Pdgfrb|Ppp2r5b|Ppp2r5d|Sfrp1|Skil|Sparc|Tgfb1|Tgfb3|Vegfa|Vegfc|
GO:0060113	inner ear receptor cell differentiation	0.005413	Atoh1|Atp2b2|Cdh23|Clic5|Cthrc1|Cux1|Dfna5|Dll1|Fgf20|Fgfr1|Fgfr3|Gfi1|Gpr98|Hes1|Hes5|Jag1|Lhfpl5|Myo6|Myo7a|Naglu|Pcdh15|Pou4f3|Tomt|Ush1c|Ush1g|Ush2a|
GO:0050885	neuromuscular process controlling balance	0.005422	Abr|Atp2b2|Bcr|Cdh23|Clic5|Cln3|Cln8|Gaa|Gm2a|Grin2c|Hexa|Hexb|Hmx3|Myo5a|Myo7a|Nbn|Nkx6-2|Pcdh15|Pou4f1|Pou4f2|Pou4f3|Slc1a3|Tnr|Tpp1|Ush1c|Ush1g|
GO:0042992	negative regulation of transcription factor import into nucleus	0.005427	Akap1|Cd36|Cyld|Faf1|Fbxw11|Keap1|Mapk7|Mtor|Nf1|Nfkbia|Nfkbib|Nlrp3|Psmd10|Uaca|
GO:0031581	hemidesmosome assembly	0.005432	Cd151|Col17a1|Itga6|Itgb4|Krt14|Krt5|Lama3|Lamb3|Lamc1|Lamc2|Plec|
GO:0002700	regulation of production of molecular mediator of immune response	0.005464	2010001M09Rik|Apoa2|Bcl6|Cd28|Cd36|Cd40|Cd40lg|Cenpf|Fcer1g|Fcgr2b|Foxp3|Gimap5|Hmox1|Hpx|Ifng|Il10|Il13|Il13ra1|Il2|Il21|Il27ra|Il33|Il4|Il5|Il6|Irak3|Map3k7|Ndfip1|Nod2|Paxip1|Rbp4|Sash3|Sema7a|Stat6|Tbx21|Tgfb1|Tlr2|Tlr4|Tnf|Tnfrsf4|Traf2|Tril|Trpm4|Wnt5a|
GO:0042063	gliogenesis	0.005477	Adam22|Adora2a|Agt|Areg|Arhgef7|Ascl1|Cdk5|Cntn2|Cspg4|Ctnnb1|Dbi|Dicer1|Dner|Drd1a|Egfr|Egr2|Eif2b1|Eif2b3|Eif2b4|Eif2b5|Erbb2|Erbb3|Ercc2|Fgf2|Fgf5|Foxa2|Foxd1|Foxd2|Foxd4|Gap43|Gcm1|Gfap|Gm98|Hdac11|Id4|Igf1|Kcnj10|Klf15|Lamb2|Lamc3|Lgi4|Lif|Metrn|Nab1|Nab2|Ndn|Nf1|Nf2|Nkx2-1|Nkx2-2|Nkx6-1|Nkx6-2|Notch1|Nr2e1|Nrg1|Ntf3|Olig2|Pax6|Phox2b|Plp1|Pou3f2|Reln|Scrib|Shh|Smarca4|Sox10|Sox6|Sox8|Sox9|T…
GO:0006900	membrane budding	0.005514	Ap1b1|Ap2b1|Arcn1|Arfgap1|Caly|Clint1|Copa|Copb1|Copb2|Cope|Copg|Copz1|Eps15|Gbf1|Hip1|P2rx7|Prkci|Snap91|Trim72|
GO:0001818	negative regulation of cytokine production	0.005528	Acp5|Adam17|Adipoq|Arrb1|Arrb2|Axl|Bcl6|Bpi|Cd24a|Cd83|Chrna7|Cidea|Fcgr2b|Foxp3|Furin|Gata6|Ghrl|Ghsr|Gimap5|H47|Hdac7|Hmox1|Hsf1|Ido1|Il10|Il12a|Il12b|Il13|Il1rl1|Il20rb|Il23a|Il23r|Il33|Irak3|Kat5|Klf2|Lbp|Mc1r|Nckap1l|Ndfip1|Ndrg2|Nfkb1|Nlrp12|Nod2|Pomc|Pparg|Rara|Scgb1a1|Sftpd|Slc11a1|Slc37a4|Thbs1|Tlr2|Tlr4|Tlr9|Tnf|Tnfaip3|Tspo|Twist1|Twist2|Vsig4|Wnt11|
GO:0048199	vesicle targeting, to, from or within Golgi	0.005541	1190002N15Rik|Arcn1|Arfgap1|Copa|Copb1|Copb2|Cope|Copg|Copz1|Gbf1|
GO:0046626	regulation of insulin receptor signaling pathway	0.005578	Ahsg|Enpp1|Grb14|Igf2|Il1b|Inppl1|Ins2|Irs1|Prkca|Prkcz|Ptpn1|Ptprf|Rela|Socs1|Socs3|Src|Tsc2|
GO:0014020	primary neural tube formation	0.005638	Adm|Alx1|Apaf1|Bbs4|Bmp4|Celsr1|Cobl|Cthrc1|Deaf1|Dlc1|Dvl2|Fzd3|Fzd6|Gatad2a|Grlf1|Hectd1|Ift122|Kat2a|Lhx2|Lias|Lrp6|Nodal|Ovol2|Pax3|Pfn1|Ptk7|Rgma|Rock2|Sall4|Scrib|Sfrp1|Sfrp2|Stil|T|Tcfap2a|Tead2|Tsc1|Tsc2|Tulp3|Twist1|Vasp|Wnt5a|Zeb2|
GO:0002250	adaptive immune response	0.005651	Adam17|Aicda|Bcl10|Bcl3|Bcl6|C1qa|C1qb|C1rl|C1s|C3|C4bp|C8a|C8b|C8g|C9|Cd40lg|Cd55|Cd74|Cd8a|Cfi|Cr2|Crp|Daf2|Dlg1|Ercc1|Exo1|Fas|Fcer1g|Fcgr1|Fcgr2b|Fcgr3|Foxp3|Gadd45g|Gzmb|H2-DMa|Hc|Icam1|Ifnb1|Ifng|Il18|Il18bp|Il23a|Inpp5d|Irf7|Klhl6|Lig4|Masp2|Mbl1|Mbl2|Mlh1|Msh2|Msh6|Myd88|Nbn|Nfkb2|Nod2|Pou2f2|Rab27a|Relb|Serpinb9|Serping1|Slc11a1|Swap70|Tgfb1|Tnfrsf11a|Unc13d|Vegfa|Xrcc4|
GO:0010869	regulation of receptor biosynthetic process	0.00571	Adipoq|Hdac2|Hdac6|Hoxa5|Itgav|Itgb3|Nr1h3|Ppara|Pparg|
GO:0007059	chromosome segregation	0.005723	Akap8|Arl8a|Arl8b|Birc5|Brca1|Brca2|Bub1|Bub3|Casc5|Ccdc99|Cdca5|Cdk5rap2|Cenpe|Cenpf|Cenph|Cenpo|Ciao1|Cit|Ctcf|Ddx11|Dscc1|Dsn1|Ebna1bp2|Ercc2|Ercc4|Espl1|F630043A04Rik|Fam33a|Fam96a|Fam96b|Fbxw7|Fmn2|Hjurp|Kif18a|Kif2c|Lats1|Mad2l1|Mau2|Mcmbp|Mettl11a|Mis12|Mlh1|Mms19|Msh4|Msh5|Ncapd2|Ncapd3|Ncapg|Ncaph|Ndc80|Ndel1|Nek6|Nipbl|Nsl1|Nuf2|Nup37|Nup43|Nusap1|Pds5b|Phf13|Pmf1|Pogz|Ppp2r1a|Psrc1|Ptt…
GO:0006103	2-oxoglutarate metabolic process	0.005759	Aadat|Ccbl2|Dld|Dlst|Got1|Gpt2|Idh1|Idh3a|Idh3g|Ogdh|Stat5a|Stat5b|Tat|
GO:0032387	negative regulation of intracellular transport	0.005811	Akap1|Apc2|Axin2|Bard1|Cd36|Cdk5|Cyld|Dab2ip|Emd|Faf1|Fbxw11|Fzd1|Hnf4a|Keap1|Mapk7|Mtap1b|Mtor|Nf1|Nfkbia|Nfkbib|Nlrp3|Pkdcc|Pkia|Psmd10|Sfrp5|Txn1|Uaca|Wwtr1|
GO:0032024	positive regulation of insulin secretion	0.005821	Aacs|Blk|Capn10|Cd38|Doc2b|Ffar1|Gck|Ghrl|Gip|Gipr|Glud1|Glul|Irs2|Isl1|Jak2|Mgea5|Nkx6-1|Nnat|Nr0b2|Oxct1|Pfkfb2|Pfkm|Ppard|Psmd9|Rbp4|Serp1|Trh|Ucn3|
GO:0035107	appendage morphogenesis	0.005831	Acd|Aldh1a2|Alx1|Alx3|Alx4|Asph|Atp7a|Bak1|Bax|Bmp4|Bmp7|Bmpr1a|Bmpr1b|C2cd3|Chd7|Chst11|Crabp2|Ctnnb1|Cyp26b1|Dicer1|Dkk1|Dlx5|Dlx6|Dync2h1|Ece1|En1|Evx2|Fbn2|Fbxw4|Fgf10|Fgf4|Fgf8|Fgf9|Fgfr1|Fgfr2|Fmn1|Gas1|Gdf5|Gja1|Gli2|Gli3|Gna12|Gnaq|Grem1|Hdac2|Hoxa11|Hoxa13|Hoxc10|Hoxc11|Hoxd10|Hoxd11|Hoxd12|Hoxd13|Hoxd9|Ift122|Ift52|Ift88|Krtap16-7|Lmbr1|Lmx1b|Lnp|Lrp4|Lrp5|Lrp6|Mecom|Med1|Mfsd7b|Msx1|Ms…
GO:0034764	positive regulation of transmembrane transport	0.005841	Acsl5|Acsl6|Akap5|Bambi|Bmp4|Bmpr1a|Eda|Egf|Egfr|Flna|Gli3|Grem1|Il1b|Jup|Lep|Nlrp12|Pdzk1|Pou5f1|Prkcq|Rbck1|Shh|Smad3|Smad4|Smo|Sphk1|Tgfb1|Tgfbr1|Tlr2|Tlr3|Tlr4|Tlr7|Tlr9|Tnf|Tnfsf14|Trip6|Uaca|Ubr5|Wnt3a|Zic1|Zp3|
GO:0009123	nucleoside monophosphate metabolic process	0.005846	Ada|Adal|Adcy1|Adcy10|Adcy2|Adcy3|Adcy4|Adcy6|Adcy7|Adcy8|Adcy9|Adsl|Adss|Adssl1|Ak3|Ampd2|Ampd3|Aqp1|Atic|Atp2b2|BC048355|Cacnb4|Cngb3|Cnp|Dhodh|Dpyd|Dtymk|Entpd8|Gart|Gmpr2|Gmps|Guca2b|Gucy1a3|Gucy1b3|Gucy2c|Gucy2d|Gucy2e|Gucy2f|Gucy2g|Hprt|Htr2b|Htr2c|Impdh1|Nppa|Nppb|Nppc|Npr1|Npr2|Nt5e|Nt5m|Paics|Pde10a|Pde1b|Pde1c|Pde2a|Pde3b|Pde4a|Pde4c|Pde5a|Pde6a|Pfas|Ppat|Prps1|Prps2|Pth2|Thtpa|Trappc3|…
GO:0042044	fluid transport	0.005894	Aqp1|Aqp2|Aqp3|Aqp4|Aqp5|Aqp7|Aqp8|Aqp9|Cftr|Csf2|Mip|Mylk2|Slc14a1|Slc4a11|Upk3a|
GO:0046466	membrane lipid catabolic process	0.005904	Acer1|Cel|Enpp7|Galc|Gba2|Gla|Gm2a|Hexa|Hexb|Naga|Pnliprp2|Smpd1|Smpd4|Smpdl3a|Smpdl3b|
GO:0045732	positive regulation of protein catabolic process	0.006236	Adam8|Adam9|Adra2a|Akt1|Apc|Apoe|Atg4b|Axin1|Cblb|Csnk1e|Cul4b|Dab2|Dnajb2|Egln2|Fzr1|Gclc|Gja1|Hspbp1|Ifng|Il1b|Itch|Mapk15|Mylip|Ndfip1|Nedd4|Nrd1|Nub1|Pacsin3|Plk1|Prickle1|Psmd10|Rchy1|Sh3d19|Smad7|Snx1|Sox17|Taf1|Tnf|Tnfaip3|Trib1|Trib2|Trib3|Ube2v2|Usp5|Wnt5a|
GO:0033138	positive regulation of peptidyl-serine phosphorylation	0.006245	Akt2|Axin1|Caprin2|Cav1|Cd44|Cdc42|Dock7|Gsk3b|Ifng|Il11|Il6|Lats1|Lif|Mad2l2|Met|Osm|Phip|Sfrp2|Tek|Tgfb1|Tnf|Wnt3a|Wnt5a|
GO:0048515	spermatid differentiation	0.006247	Acrbp|Adad1|Aff4|Agfg1|Bax|Bbs2|Bbs4|Calca|Ddx25|Dhh|Dld|Dmc1|Ehmt2|Fancg|Fndc3a|Fscn3|Fshr|Gm16517|Gopc|Hmgb2|Hspa2|Insl6|Klhl10|Mast2|Mei1|Mkks|Nme5|Nphp1|Oca2|Pcsk4|Piwil1|Prm1|Prm2|Pvrl2|Rec8|Rnf17|Sep15|Sept4|Six5|Sox3|Spo11|Strbp|Sycp3|Taf7l|Tbata|Tbpl1|Tnp1|Tssk6|Ube2b|Ybx2|
GO:0033273	response to vitamin	0.006248	Abca1|Acer2|Adh1|Aqp1|Aqp3|Bche|Cbs|Clk2|Ctsh|Cyp24a1|Cyp27b1|Dkk1|Gdap1|Gdap2|Hsd17b2|Igf2r|Klf4|Kynu|Lefty1|Lrp6|Mest|Mill2|Mll5|Mtap7|Ncoa1|Ogt|Ovca2|Pemt|Pou5f1|Rara|Rarg|Rbp1|Rbp4|Runx1|Rxra|Rxrb|Scamp3|Serpina7|Sox9|Spp1|Stra8|Synj1|Tek|Tie1|Tmem161a|Vdr|
GO:0001936	regulation of endothelial cell proliferation	0.006257	Aggf1|Aimp1|Aldh1a2|Apoe|Apoh|Arg1|Atp5a1|Bmp2|Bmp4|Bmpr2|Cav1|Cav2|Ccl11|Ccl2|Ccl24|Ccr3|Cdh13|Cxcl12|Cyba|Ecm1|Eng|F3|Fgf2|Fgfr3|Ghrl|Hmgb2|Htr2b|Itgb3|Kdr|Lect1|Mtor|Nf1|Nr2f2|Pdgfb|Pgf|Pold4|Prox1|Ptprm|Rictor|Rptor|Scg2|Thbs1|Thbs4|Tnmd|Vash1|Vash2|Vegfa|Vegfb|Wnt2|Wnt5a|
GO:0061180	mammary gland epithelium development	0.006385	Ar|Areg|Btrc|Ccl11|Ccnd1|Cebpb|Chuk|Csf1|Ddr1|Elf5|Esr1|Fgf10|Fgf2|Fgfr2|Foxb1|Gli2|Hoxa5|Id2|Jak2|Lrp5|Lrp6|Med1|Ncoa3|Nr3c1|Ntn1|Pgr|Phb2|Pml|Prlr|Pthlh|Robo1|Scrib|Slc12a2|Slit2|Src|Stat5a|Tbx3|Tcfap2c|Tgfb1|Tnfsf11|Vdr|Wnt5a|
GO:0006898	receptor-mediated endocytosis	0.006394	Adrb2|Apoe|Arhgap27|Arrb1|Arrb2|Atp5b|Cap1|Cav1|Cln3|Cltc|Cntn2|Cubn|Dab2|Drd3|Fcgr1|Gria2|Grk4|Gtf2h2|Hip1r|Htr1b|Htr2b|Ldlrap1|Lrp1|Lrp2|Lrp6|Mmp13|Msr1|Nedd4|Pld2|Ppt1|Snx17|Tgfbr2|Ulk1|
GO:0018108	peptidyl-tyrosine phosphorylation	0.006396	Abi1|Abi2|Abl1|Abl2|Btk|Clk1|Clk2|Clk3|Clk4|Ddr1|Ddr2|Dyrk1a|Dyrk3|Efemp1|Egf|Egfr|Erbb2|Erbb3|Erbb4|F2r|Fert2|Fes|Fyn|Hk1|Ifng|Il12rb1|Il12rb2|Insr|Jak1|Jak2|Jak3|Lif|Lyn|Osm|Pdgfra|Pdgfrb|Ptk2b|Pxn|Reln|Src|Stat5a|Sykb|
GO:0002573	myeloid leukocyte differentiation	0.006397	Calcr|Casp8|Cbfa2t3|Cd300lf|Cebpa|Cebpe|Chuk|Csf1|Csf2|Csf3|Ctnnb1|Gab2|Gab3|Gimap5|Gmpr2|Hhex|Ifi204|Il17c|Il25|Irf4|Junb|Mitf|Nkx2-3|Ostm1|Pparg|Psen1|Relb|Sfpi1|Spib|Tgfb1|Tgfbr2|Thoc5|Tm7sf4|Tnf|Tnfrsf11a|Tnfsf11|Ubd|
GO:0051053	negative regulation of DNA metabolic process	0.006406	Acd|Atr|Bcl6|Blm|Brca2|Enpp7|Ercc1|Ercc4|Fbxw7|Foxp3|Gmnn|Gtpbp4|Hcrt|Hus1|Inppl1|Mapk15|Meg3|Mlh1|Msh2|Msh3|Msh6|Ndfip1|Nf2|Nppc|Pds5a|Pot1a|Rad17|Rps3|Smc1a|Smc3|Stag2|Terf1|Terf2|Terf2ip|Tgfb1|Tgfb3|Tinf2|Tipin|Trp53|Tspyl2|Ttf1|Wapal|
GO:0006096	glycolysis	0.006408	Adpgk|Aldob|Aldoc|Bpgm|Dlat|Eno2|Eno3|Eno4|Entpd5|Gck|Gpi1|Hk1|Hk2|Hk3|Hkdc1|Ldhb|Ldhc|Ogdh|Pdha1|Pdha2|Pdhb|Pfkm|Pgam2|Pgk2|Pklr|Pkm2|
GO:0045687	positive regulation of glial cell differentiation	0.006442	Aspa|Bmp2|Dicer1|Hdac2|Il6st|Lif|Nkx2-2|Nkx6-1|Nkx6-2|Notch1|Ntf3|Olig2|Pparg|Prpf19|Ptpra|Rela|Rtn4|Serpine2|Shh|Trp73|
GO:0006270	DNA-dependent DNA replication initiation	0.00663	Ccne1|Ccne2|Cdc45|Mcm2|Mcm4|Mcm5|Mcm6|Mcm7|Pola1|
GO:0050680	negative regulation of epithelial cell proliferation	0.006696	Aimp1|Apc|Apoe|Apoh|Ar|Atp5a1|Bmp4|Brca2|Cav1|Cav2|Cdkn1b|Cdkn1c|Cdkn2a|Cdkn2b|Dab2ip|Dlg1|Eaf2|Eng|Esr2|Fgfr2|Fgfr3|Gas1|Ghrl|Krt4|Lect1|Lrp6|Maged1|Nf1|Nkx3-1|Nr2f2|Pax6|Phb2|Pla2g2a|Ppard|Pten|Ptprm|Rb1|Robo1|Runx3|Serpinf1|Sfrp1|Sfrp2|Sox9|Stk11|Tgfb1|Tgfb2|Thbs1|Tinf2|Tnmd|Tsc2|Vash1|Wdr77|Wfdc1|Wnt5a|
GO:0006399	tRNA metabolic process	0.006708	1110008L16Rik|1110034B05Rik|1190005F20Rik|2310079F23Rik|Aars2|Adat2|Alkbh8|Cars|Cars2|Ccdc76|Cdk5rap1|Clp1|Ctu1|Ctu2|Dalrd3|Dars|Dars2|Dus1l|Dus2l|Dus3l|Dus4l|Ears2|Elac1|Eprs|Fars2|Gars|Gtpbp3|Hars|Hars2|Hsd17b10|Iars|Iars2|Kars|Lars|Lars2|Lcmt2|Lsm6|Mars|Mars2|Mocs3|Mto1|Nars|Nsun2|Pars2|Polg2|Pop1|Pop4|Pop5|Pop7|Pus1|Pus10|Pus3|Pus7l|Pusl1|Qtrt1|Qtrtd1|Rars|Rars2|Rg9mtd1|Rpp14|Rpp21|Rpp25|Rpp3…
GO:0006901	vesicle coating	0.006795	Ap1b1|Ap2b1|Arcn1|Arfgap1|Caly|Clint1|Copa|Copb1|Copb2|Cope|Copg|Copz1|Eps15|Gbf1|Hip1|Snap91|
GO:0044126	regulation of growth of symbiont in host	0.006806	Camp|Cd36|Ctsg|Elane|Ifng|Il10|Il12b|Irf8|Lbp|Lta|Mbl1|Mbl2|Mpo|Myd88|Nod2|Scd1|Tirap|Tlr2|Tnf|
GO:0045582	positive regulation of T cell differentiation	0.006817	Ada|Ap3b1|Ap3d1|Bad|Cd1d1|Cd27|Cd74|Cd83|Foxp3|Gimap5|H2-DMa|Hlx|Ihh|Ikzf1|Il2|Il23a|Il2ra|Il2rg|Il4ra|Il6|Il7|Il7r|Nckap1l|Nkap|Pnp|Rara|Sart1|Sash3|Shh|Socs5|Stat5a|Stat5b|Sykb|Tgfbr2|Vnn1|
GO:0032526	response to retinoic acid	0.006828	Abca1|Acer2|Adh1|Aqp1|Aqp3|Clk2|Ctsh|Dkk1|Gdap1|Gdap2|Hsd17b2|Igf2r|Klf4|Lefty1|Mest|Mill2|Mll5|Mtap7|Ncoa1|Ogt|Ovca2|Pou5f1|Rara|Rarg|Rbp4|Runx1|Rxra|Rxrb|Scamp3|Sox9|Stra8|Synj1|Tek|Tie1|Tmem161a|
GO:0032088	negative regulation of NF-kappaB transcription factor activity	0.006839	1810074P20Rik|Arrb1|Arrb2|Cat|Cdkn2a|Commd1|Commd7|Cyld|Dab2ip|Dap|Foxj1|Foxp3|Irak1|Irak2|Irak3|Itch|Nfkbia|Nfkbid|Nlrc3|Nlrc5|Nlrp3|Nod2|Prdx2|Prmt2|Psmd10|Rbck1|Rps3|Setd6|Siva1|Tlr9|Tnfaip3|Traf3|Trim21|Zcchc11|
GO:0051568	histone H3-K4 methylation	0.006893	Ash2l|Cxxc1|Dpy30|Mll1|Mll2|Mll3|Mll5|Paxip1|Prdm9|Rbbp5|Setd1b|Wbp7|Wdr5|Wdr82|
GO:0046324	regulation of glucose import	0.007143	Adipoq|Adipor2|Akt1|Akt2|Appl1|Aspscr1|C1qtnf2|Capn10|Enpp1|Erbb3|Erbb4|Fgf15|Fgf21|Hk2|Igf1|Ins2|Insr|Irs1|Irs2|Itln1|Mgea5|Pea15a|Prkca|Prkci|Prkcz|Pth|Sh2b2|Slc1a2|Sorbs1|Tnf|
GO:0050880	regulation of blood vessel size	0.007162	Ace|Adora1|Adora2a|Adora2b|Adra1b|Adra1d|Adrb1|Adrb2|Adrb3|Agt|Agtr2|Apoe|Atg5|Avp|Cacna1g|Calca|Calcb|Casr|Cav1|Cbs|Cftr|Drd5|Edn1|Edn2|Edn3|Ednra|Ednrb|Foxc1|Foxc2|G6pdx|Gch1|Gclc|Gclm|Gpx1|Gucy1a3|Htr2b|Itga1|Kcnj8|Nos3|Nppa|Nppb|Nppc|Npr1|Nts|P2rx1|Plod3|Rap1gds1|Slc6a4|Sod2|
GO:0010517	regulation of phospholipase activity	0.007173	Adcyap1r1|Adra2a|Agt|Agtr1a|Angptl3|Apoc2|Arhgap6|Calca|Chrm3|Crhr1|Dlc1|Drd1a|Edn1|Ednra|Ednrb|F2r|Fgf2|Gna11|Gna13|Gna15|Gnaq|Gnb1|Gpr139|Gpr55|Hcrt|Hcrtr2|Htr2a|Htr2b|Htr2c|Lhcgr|Lpar1|Lpar3|Nmur1|Nmur2|Npr3|Ntsr2|Plcd1|Plce1|Plek|Ppt1|Prkcz|Pth1r|Rgs2|Rxfp3|S1pr1|Sele|Slc9a3r1|Tgm2|Trhr2|
GO:0071901	negative regulation of protein serine/threonine kinase activity	0.007185	Abl1|Apc|Apoe|Bmp4|Bmp7|Cav1|Cav3|Cblc|Cdk5rap1|Cdkn1a|Cdkn1b|Cdkn2a|Chordc1|Dab2ip|Dusp1|Dusp10|Dusp19|Dusp2|Dusp3|Dusp6|Dusp7|Dusp8|Dusp9|Gsk3b|Hexim2|Hipk3|Hmgcr|Il1b|Inppl1|Irak3|Lats1|Lats2|Lax1|Lrp5|Lrp6|Men1|Nf1|Nr2f2|Nup62|Pkia|Plk1|Prkca|Ptpn6|Rgs2|Sfrp1|Sfrp2|Sfrp5|Spred2|Spred3|Spry1|Spry2|Spry4|Stk38|Tcfap4|Trp73|Tsc2|Uchl1|Wnk1|
GO:2000756	regulation of peptidyl-lysine acetylation	0.007194	Arrb1|Brd7|Ctcf|Foxp3|Mecp2|Msx3|Myocd|Nos1|Paxip1|Taf7|Tgfb1|
GO:0007179	transforming growth factor beta receptor signaling pathway	0.007197	Acvr1|Acvr1c|Acvrl1|Adam9|Amhr2|Arrb2|Bambi|Bmp2|Bmp8a|Bmp8b|Bmpr1b|Ccl2|Cited1|Col1a2|Col3a1|Creb1|Dcp1a|Dusp22|Eid2|Eng|Fos|Gdnf|Jun|Ltbp3|Ltbp4|Map3k1|Map3k7|Mstn|Nlk|Nodal|Pdgfb|Pdgfrb|Pml|Skil|Smad1|Smad3|Smad4|Smad5|Smad6|Smad7|Smad9|Tab1|Tgfb1|Tgfb2|Tgfb3|Tgfbr1|Tgfbr2|Trp53|Wfikkn2|
GO:0035967	cellular response to topologically incorrect protein	0.007225	Amfr|Casp12|Ccnd1|Ddit3|Derl1|Derl2|Dnajc3|Eif2ak3|H47|Hdac6|Herpud1|Hspa5|Ifng|Nfe2l2|Ppp1r15a|Serp1|Vapb|
GO:0001655	urogenital system development	0.007343	Acd|Ace|Acvr1|Acvr2b|Adamts1|Agt|Agtr1a|Agtr1b|Ahr|Amh|Apc|Aph1a|Ar|Bag6|Basp1|Bax|Bcl2l11|Bmp4|Bmp7|Cd44|Clcnka|Col4a3|Col4a4|Ctnnb1|Cyp19a1|Cyp7b1|Esr1|Esr2|Eya1|Fbn1|Fem1b|Fgf10|Fgf8|Fgfr2|Foxa1|Foxc1|Foxc2|Foxd1|Frs2|Gata3|Gdf11|Gdnf|Gli2|Gli3|Hells|Hoxa11|Hoxa13|Hoxb13|Hoxc11|Hoxd11|Hoxd13|Igf1|Igf1r|Invs|Irx3|Itga8|Jmjd6|Kif26b|Kif3a|Lamb2|Lrp4|Mmp2|Myo1e|Nf1|Nkx3-1|Nog|Notch1|Osr1|Pax2|Pax…
GO:0009395	phospholipid catabolic process	0.007481	Angptl3|Apoa2|Drd1a|Enpp7|Lipc|Napepld|Pla2g1b|Pla2g2c|Pla2g4a|Pla2g4c|Pla2g4d|Pla2g4e|Pla2g4f|Plcg2|Pld1|Pld2|Pnliprp2|Smpd1|Smpd4|Smpdl3a|Smpdl3b|
GO:0071285	cellular response to lithium ion	0.007512	Cdkn1b|Cebpa|Fas|Id2|Myog|Nfatc3|Nfatc4|Pparg|Shh|
GO:0006109	regulation of carbohydrate metabolic process	0.007565	Acer2|Adcyap1r1|Adipoq|Adra1b|Akt1|Akt2|Arpp19|C1qtnf2|Ddit4|Enpp1|Foxo1|Gck|Gckr|Gfpt1|Gnmt|Hdac4|Hnf4a|Hsd11b1|Ifng|Igf1|Igfbp3|Igfbp4|Igfbp5|Il6|Ins2|Insr|Irs1|Irs2|Lep|Mas1|Mgea5|Mlxipl|Mtor|Nr1h4|Nr3c1|P2ry1|Pfkfb1|Pfkfb2|Plcd1|Plek|Pou1f1|Ppara|Ppp1ca|Ppp1cb|Ppp1r3b|Ppp1r3c|Ppp1r3d|Ppp1r3e|Pth|Sorbs1|Src|Stk11|
GO:0007528	neuromuscular junction development	0.007626	Afg3l2|Agrn|Cacna1s|Cacna2d2|Cacnb4|Chrna1|Col4a1|Col4a5|Dok7|Dvl1|Erbb2|F2r|Fgfr2|Gphn|Ky|Lamb2|Lrp4|Lrrk2|Musk|P2rx2|Pak1|Snta1|Tnc|
GO:0001503	ossification	0.007638	AI848100|Ahsg|Akt1|Alox15|Aspn|Atp6v0a4|Atp6v1b1|Axin2|Bmp2|Bmp3|Bmp4|Bmp5|Bmp7|Bmp8a|Bmp8b|Casr|Cbs|Chrd|Chrdl1|Chrdl2|Col10a1|Col11a2|Col13a1|Csf1|Ctgf|Dlx5|Dmp1|Dnm3os|Ecm1|Eif2ak3|Ercc2|Ext2|Fgf18|Fgf9|Fgfr2|Foxc1|Foxc2|Fstl3|Fzd1|Gabbr1|Gli1|Gli2|Hdac4|Hdac5|Hoxa2|Hspg2|Ibsp|Igf1|Igf2|Igsf10|Ihh|Junb|Jund|Kazald1|Klf10|Lrp5|Lrrc17|Mapk8|Mef2c|Men1|Mgp|Mmp13|Mmp2|Mn1|Msx2|Myf5|Myog|Nab1|Nab2|…
GO:0031098	stress-activated protein kinase signaling cascade	0.007678	Axin1|Casr|Cdc42ep5|Dab2ip|Dusp19|Ercc6|Errfi1|Fcer1a|Fgd4|Fgf12|Fgf14|Gab1|Gfral|Irak1|Irak4|Map2k4|Map2k7|Map3k1|Map3k11|Map3k13|Mapk10|Mapk14|Mapk8|Mapk9|Mapkbp1|Mdfi|Mdfic|Mul1|Myd88|Nphs1|Nrk|Ptk2|Ptplad1|Rb1cc1|Ror2|Spag9|Sykb|Tirap|Tnf|Tnik|Trib1|Wnt5a|Wnt7b|
GO:0006887	exocytosis	0.007708	Acr|Adora3|Anxa3|Arfgef2|Btk|Cadps2|Cdk5|Cplx1|Cplx3|Cplx4|Doc2a|Exoc1|Exoc2|Exoc3|Exoc3l|Exoc5|Exoc7|Exoc8|Gcgr|Glra1|Glrb|Lat|Lat2|Lgi3|Lin7a|Lin7b|Lin7c|Llgl1|Llgl2|Lyn|Myo1f|Myo5a|Nkd2|Nlgn1|Otof|P2rx1|P2rx7|Pclo|Pcsk4|Pi4k2a|Pldn|Plek|Psen1|Rab27a|Rab3a|Rab3d|Rala|Scamp1|Scamp5|Scfd2|Scrib|Sdf4|Slc17a9|Snapin|Spnb3|Srcin1|Steap2|Stx1a|Stx2|Stx3|Stx4a|Stxbp1|Stxbp2|Stxbp3a|Stxbp5|Stxbp5l|Sv2b…
GO:0043603	cellular amide metabolic process	0.007781	Allc|Arg1|Arg2|Asl|Cebpa|Cps1|Dld|Nags|Nampt|Naprt1|Stat5a|Stat5b|
GO:0002449	lymphocyte mediated immunity	0.00796	Aicda|Bcl10|Bcl3|C1qa|C1qb|C1rl|C1s|C3|C4bp|C8a|C8b|C8g|C9|Cd40lg|Cd55|Cd74|Cd8a|Cebpg|Cfi|Cr2|Crp|Daf2|Dlg1|Ercc1|Exo1|Fas|Fcer1g|Fcgr1|Fcgr2b|Fcgr3|Foxp3|Gzmb|H2-DMa|Hc|Icam1|Inpp5d|Irf7|Lig4|Masp2|Mbl1|Mbl2|Mlh1|Msh2|Msh6|Myd88|Nbn|Nod2|Pou2f2|Ptpn6|Rab27a|Serpinb9|Serping1|Slc11a1|Swap70|Unc13d|Xrcc4|
GO:0034446	substrate adhesion-dependent cell spreading	0.00799	Antxr1|Axl|D930014E17Rik|Fn1|Fzd4|Fzd7|Ilk|Lama5|Lamb1|Lamc1|Mertk|Sfrp1|Srcin1|Tyro3|Vamp3|
GO:0007018	microtubule-based movement	0.008167	Actr10|Bicd2|Ccdc40|Cenpe|Dnahc1|Dnahc10|Dnahc12|Dnahc17|Dnahc2|Dnahc3|Dnahc5|Dst|Dync1h1|Dync1i1|Dync1li1|Dync2h1|Dynlrb1|Fmn2|Hap1|Kif11|Kif13a|Kif17|Kif18a|Kif18b|Kif19a|Kif1a|Kif1b|Kif1c|Kif20a|Kif20b|Kif21a|Kif21b|Kif22|Kif26b|Kif27|Kif2a|Kif2b|Kif2c|Kif3a|Kif3b|Kif3c|Kif4|Kif5b|Kif5c|Kif9|Kifc2|Kifc3|Klc1|Klc3|Mtap1b|Nde1|Ndel1|Ofd1|Prkcz|Rfx3|Rhot1|Rhot2|Rsph4a|Rsph9|Tuba4a|Tubal3|Tubb3|Tu…
GO:0001841	neural tube formation	0.00826	Adm|Alx1|Apaf1|Bbs4|Bmp4|Casp8|Celsr1|Cobl|Coq7|Cthrc1|Deaf1|Dlc1|Dvl2|Fzd3|Fzd6|Gatad2a|Gdf7|Grlf1|Hectd1|Ift122|Ift172|Ift52|Ipmk|Kat2a|Lhx2|Lias|Lrp6|Map3k7|Nodal|Ovol2|Pax3|Pfn1|Ptk7|Rgma|Rock2|Sall4|Scrib|Sfrp1|Sfrp2|Shh|Stil|T|Tcfap2a|Tead2|Tsc1|Tsc2|Tulp3|Twist1|Vasp|Wnt5a|Zeb2|
GO:0050708	regulation of protein secretion	0.008374	Adam9|Adora2a|Agtr1a|Anxa1|Apbb1|Apoa2|Arfip1|Cadm1|Casp1|Ccr5|Cd14|Cd40|Cd40lg|Chia|Cidea|Clec4n|Crtam|Cx3cl1|Dph3|Drd3|Egf|Ep300|Foxp3|Glmn|Gpr120|Hc|Htr2b|Ifng|Il10|Il13|Il1a|Il1rl1|Il2|Il33|Il4ra|Il5|Il6|Ins2|Kcnn4|Krt20|Lrrc32|Nlrp12|Nlrp2|Nlrp3|Nod2|Nr1h2|Nr1h3|P2rx7|Panx1|Pcsk1|Pik3c3|Prkcq|Pycard|Rbp4|Saa1|Scamp5|Sergef|Src|Srgn|Tgfb1|Tgfb2|Tgfb3|Tnf|Tnfrsf4|Tnfsf15|Tnfsf4|Traf2|Trim16|Ve…
GO:0030203	glycosaminoglycan metabolic process	0.008403	A930038C07Rik|B3galt6|B4galt7|Bgn|Ccnd3|Chst1|Chst11|Chst12|Chst13|Chst14|Chst3|Chst5|Chst7|Chsy1|Cln6|Csgalnact1|Dcn|Dse|Egflam|Ext2|Foxc1|Glce|Gns|Hexa|Hexb|Hs2st1|Itih1|Itih2|Itih3|Itih5|Lyg1|Lyve1|Mamdc2|Ndst2|Pdgfrb|Pglyrp1|Pglyrp4|Prss34|Spock3|
GO:0008156	negative regulation of DNA replication	0.008558	Acd|Atr|Brca2|Enpp7|Fbxw7|Gmnn|Gtpbp4|Hcrt|Hus1|Inppl1|Mapk15|Nf2|Pds5a|Pot1a|Rad17|Smc1a|Smc3|Stag2|Terf1|Tgfb1|Tgfb3|Tinf2|Tipin|Trp53|Tspyl2|Ttf1|Wapal|
GO:0042490	mechanoreceptor differentiation	0.008607	Atoh1|Atp2b2|Bdnf|Cdh23|Clic5|Cthrc1|Cux1|Dfna5|Dll1|Fgf20|Fgfr1|Fgfr3|Gfi1|Gpr98|Hes1|Hes5|Jag1|Lhfpl5|Myo6|Myo7a|Naglu|Ntf3|Ntf5|Ntrk1|Ntrk2|Ntrk3|Pcdh15|Pou4f3|Tomt|Ush1c|Ush1g|Ush2a|
GO:0043043	peptide biosynthetic process	0.008678	Bdh2|Furin|Gclc|Gclm|Ggt1|Ggt5|Ggt6|Ggt7|Gss|Hagh|Mgst2|Pcsk1|Pcsk5|
GO:0031397	negative regulation of protein ubiquitination	0.008685	1810074P20Rik|Anapc1|Anapc10|Anapc2|Anapc4|Anapc5|Anapc7|Arrb1|Arrb2|Atg5|Bag5|Bub3|Cdc16|Cdc20|Cdc27|Cdk5|Cdkn2a|Fbxo5|Fzr1|Gclc|Gtpbp4|Mad2l1|Mad2l2|N4bp1|Pml|Prkcc|Psma1|Psma2|Psma6|Psma7|Psmb10|Psmb3|Psmb4|Psmb6|Psmb7|Psmb8|Psmb9|Psmc2|Psmc3|Psmc4|Psmc5|Psmc6|Psmd1|Psmd10|Psmd12|Psmd3|Psmd4|Psmd5|Psmd6|Psmd7|Psmd8|Psmd9|Psme1|Psme3|Psmf1|Rasd2|Smad7|Tnfaip3|Tsc1|Ube2d1|Ubxn1|Usp4|Usp44|Vps28|…
GO:0018022	peptidyl-lysine methylation	0.008755	Dot1l|Ehmt1|Ehmt2|Mll3|Nsd1|Prdm9|Setd2|Setd6|Setd7|Setd8|Smyd2|Suv39h2|Suv420h1|Suv420h2|Wbp7|Whsc1|
GO:0051057	positive regulation of small GTPase mediated signal transduction	0.008791	Arpp19|Arrb1|Bnip2|Cdon|Csf1|Dgki|Epo|Erbb2|Fgf10|Gpr55|Hras1|Igf1|Kitl|Kras|Lpar1|Lpar2|Notch2|Nrg1|Rasgrp4|Reln|Shoc2|
GO:0030837	negative regulation of actin filament polymerization	0.008804	Add1|Add2|Avil|Capg|Capza2|Capza3|Gsn|Kank1|Pfn1|Pfn2|Rdx|Scin|Slit2|Spna1|Spna2|Spnb1|Spnb2|Tmod3|Tmsb4x|Vil1|Vill|
GO:0060606	tube closure	0.008923	Adm|Alx1|Apaf1|Bbs4|Bmp4|Celsr1|Cobl|Cthrc1|Deaf1|Dlc1|Dvl2|Fgf10|Fzd3|Fzd6|Gatad2a|Grlf1|Hectd1|Ift122|Kat2a|Lhx2|Lias|Lrp6|Pax3|Pfn1|Ptk7|Rgma|Rock2|Sall4|Scrib|Sfrp1|Sfrp2|Stil|T|Tcfap2a|Tead2|Tsc1|Tsc2|Tulp3|Twist1|Vasp|Wnt5a|Zeb2|
GO:0045600	positive regulation of fat cell differentiation	0.008929	Adig|Akt1|Cebpa|Dkkl1|Frzb|Igf1|Lrp5|Pparg|Ptgs2|Sfrp1|Sfrp2|Sh3pxd2b|Wif1|Wnt5b|
GO:0017148	negative regulation of translation	0.00893	Caprin1|Caprin2|Cirbp|Eif2ak1|Eif2ak3|Eif2b1|Eif2b3|Eif2b4|Eif2b5|Eif2c1|Eif2c2|Eif2c3|Eif2c4|Eif4a3|Eif4ebp1|Eif4ebp2|Fmr1|Igf2bp1|Igfbp5|Ireb2|Mvk|Ndufa13|Paip2|Paip2b|Pml|Prg3|Prkca|Rara|Samd4|Srp14|Srp9|Tia1|Tnrc6a|Tsc1|Ybx2|
GO:0051592	response to calcium ion	0.008936	Adam9|Alox5ap|Anxa7|Apobec1|Casr|Cav1|Clic4|D2hgdh|Egfr|Entpd6|Ep300|Fga|Fgb|Fgg|Fos|Fosb|Gdi1|Gipr|Htr2b|Itpr3|Jun|Junb|Jund|Kcnmb1|Kcnmb2|Kcnmb3|Kcnmb4|Krt10|Mnat1|P2rx7|Pdcd6|Pde1c|Pef1|Pla2g4a|Plcd1|Ryr2|Sec31a|Slc25a12|Slc25a13|Stim1|Thbs1|Ttn|
GO:0030149	sphingolipid catabolic process	0.008943	Acer1|Cel|Enpp7|Galc|Gba2|Gla|Gm2a|Hexa|Hexb|Naga|Smpd1|Smpd4|Smpdl3a|Smpdl3b|
GO:0043467	regulation of generation of precursor metabolites and energy	0.00895	Adra1b|Akt1|Akt2|Atp7a|C1qtnf2|Cisd1|Ddit4|Enpp1|Gck|Gfpt1|Hdac4|Igf1|Ins2|Insr|Irs1|Irs2|Mlxipl|Mtor|Nkx1-1|Ppara|Ppp1ca|Ppp1cb|Ppp1r3b|Ppp1r3c|Ppp1r3d|Ppp1r3e|Prdm16|Prkaca|Pth|Sorbs1|
GO:0033762	response to glucagon stimulus	0.008964	Adcy1|Adcy2|Adcy3|Adcy4|Adcy6|Adcy7|Adcy8|Adcy9|Cdo1|Cyc1|Gcg|Gcgr|Gnb1|Gnb2|Gnb3|Gnb4|Gng10|Gng11|Gng12|Gng2|Gng3|Gng4|Gng7|Gng8|Prkaca|Prkacb|Prkar1a|Prkar1b|Prkar2a|Prkar2b|
GO:0006776	vitamin A metabolic process	0.008971	Adh1|Adh4|Aldh1a1|Aldh1a2|Aldh1a3|Aldh8a1|Bco2|Crabp2|Cyp1a1|Cyp26a1|Cyp26b1|Cyp26c1|Dhrs4|Lcn5|Lrat|Ppard|Rbp1|Rbp4|Rdh1|Rdh8|Retsat|Rpe65|Sdr16c5|
GO:0033555	multicellular organismal response to stress	0.008977	Adra2a|Adrb1|Bdnf|Cacna1e|Calca|Cck|Comt|Crhr1|Dbh|Drd1a|Ednrb|Esr2|Gabra5|Gch1|Gng7|Grik2|Grm7|Ido1|Mecp2|Ncam1|Neurod2|Nmur2|Nos1|Npy2r|Nr2e1|Osm|P2rx2|P2rx3|Penk|Reln|Runx1|Slc6a2|Tac1|Tacr1|Trpa1|Tspo|Vdac1|
GO:0034976	response to endoplasmic reticulum stress	0.008977	Amfr|Atf4|Atg10|Atp2a1|Casp12|Ccdc47|Ccnd1|Col4a3bp|Ddit3|Derl1|Derl2|Dnajc10|Dnajc3|Eif2ak3|Fam129a|Gsk3b|H47|Herpud1|Hspa5|Ifng|Ins2|Nfe2l2|Os9|Ppp1r15a|Ppp1r15b|Scamp5|Serp1|Trp53|Ube4b|Vapb|
GO:0042108	positive regulation of cytokine biosynthetic process	0.008984	Apoa2|Bcl10|Bcl3|Card11|Cd1d1|Cd209b|Cd27|Cd276|Cd28|Cd3e|Cebpg|Elane|Ereg|Fcer1a|Fcgr3|Glmn|Ifng|Il1a|Il1b|Il21|Il27|Il9|Irf1|Irf4|Lbp|Ltb|Myd88|Prg3|Prkcq|Rel|Rela|Spn|Stat5a|Stat5b|Sykb|Tbk1|Thbs1|Ticam1|Tirap|Tlr1|Tlr2|Tlr3|Tlr4|Tlr7|Tlr8|Tlr9|Tnf|Tnfrsf13c|Tnfrsf8|Wnt5a|
GO:0007034	vacuolar transport	0.008984	Ap3b1|Chmp7|Dscr3|Fam160a2|Gcc2|Gnptg|Hgsnat|Hook2|Hook3|Lhcgr|Mgrn1|Nedd4|Pcsk9|Rhob|Rilp|Snx16|Sort1|Trak1|Use1|Vipar|Vps26a|Vps26b|Vps29|
GO:0006402	mRNA catabolic process	0.008991	1200011M11Rik|1500002O20Rik|Atm|Ctif|Dcp1a|Dcp1b|Dcp2|Dcps|Eif2c1|Eif2c3|Eif2c4|Eif3e|Eif4a3|Exosc4|Hspa1b|Lsm1|Lsm2|Lsm6|Mex3d|Mlh1|Mtpap|Ncbp1|Ncbp2|Pan2|Pan3|Parn|Patl1|Smg1|Smg5|Smg6|Smg7|Upf1|Upf2|Upf3b|Wibg|Zfp36|Zfp36l3|
GO:0051495	positive regulation of cytoskeleton organization	0.008998	Apc|Arf6|Arl2|Arpc2|Cav1|Cav3|Ccl11|Ccl24|Cdc42ep5|Cdkn1b|Cenpe|Dlg1|Dstn|Edn1|Ep300|Fmn1|Gpr65|Jmy|Katnb1|Kiss1r|Map3k1|Mapk8|Mlst8|Mtap1b|Mtor|Nck2|Nckap1l|Nes|Nf2|Nox4|ORF19|P2rx7|Pfn1|Pfn2|Plek|Plk4|Prkcq|Prox1|Psrc1|Rictor|Sdc4|Smad3|Sorbs3|Stmn2|Synpo|Tac1|Tacr1|Terf1|Wasl|Wnt11|
GO:0042053	regulation of dopamine metabolic process	0.009012	Chrnb2|Comt|Drd1a|Hprt|Htr2c|Maob|Pde1b|Slc6a3|Tacr3|
GO:0022412	cellular process involved in reproduction in multicellular organism	0.009026	Adam1a|Agfg1|Catsper1|Cd9|Ihh|Pvrl2|Spam1|Tbpl1|Vmo1|
GO:0000302	response to reactive oxygen species	0.00904	Adam9|Aldh3a2|Anxa1|Apex1|Apoa4|Aptx|Aqp1|Atp7a|Axl|Btk|Casp6|Cat|Ccs|Epx|Ercc6|Fos|Fxn|Gja3|Glrx2|Gpx1|Gpx3|Hdac6|Hmox1|Hp|Lcn2|Mapk8|Mb|Mmp2|Mpo|Mt3|Nme5|Nox1|Park7|Pld2|Ppp1r15b|Prdx2|Prdx3|Prdx5|Prkca|Ptk2b|Ptprn|Pxdn|Sod2|Sod3|Tpo|Trpa1|Txnrd1|Txnrd2|Ucp2|Ucp3|
GO:0001764	neuron migration	0.009045	Alkbh1|Apbb1|Arx|Ascl1|Atoh1|Axl|Barhl1|Barhl2|Bax|Cck|Cckar|Ccr4|Cdk5|Celsr1|Celsr2|Celsr3|Chl1|Cntn2|Cxcl12|Cxcr4|D130043K22Rik|Dab1|Dcc|Dcdc2a|Dclk1|Dcx|Disc1|Dyx1c1|Esr2|Fezf1|Fyn|Fzd3|Gas6|Gfra3|Gja1|Itga3|Katna1|Lmx1b|Mdga1|Met|Nav1|Nde1|Ndel1|Ndn|Neurog2|Nkx2-1|Nr2f1|Nr2f2|Ntn1|Ntrk3|Pax6|Pcnt|Pex13|Pex5|Pex7|Phox2b|Psen1|Ptk2|Reln|Satb2|Tlx3|Top2b|Twist1|
GO:0050770	regulation of axonogenesis	0.009058	Anapc2|Arhgap4|Arhgdia|Arhgef1|Barhl2|Ccr5|Cdh4|Cntn2|Cxcl12|Dab1|Dixdc1|Dscam|Efna1|Ep300|Fxn|Golga2|Grin1|Ilk|Klk8|Lingo1|Lrrc4c|Mag|Mbp|Metrn|Mtap1b|Ndel1|Ngf|Ngfr|Ntn1|Ntrk3|Plxna3|Plxna4|Plxnb1|Plxnb2|Pou3f2|Psen1|Ptk2|Rnf6|Robo1|Rtn4|Rtn4r|Ryk|Sema3a|Sema3f|Sema4d|Sema4f|Sema7a|Skil|Slit1|Slit2|Ssh3|Stk11|Thy1|Tiam1|Tnfrsf12a|Tnr|Ttl|Ulk1|Ulk2|Wnt3|Wnt3a|Wnt5a|Xylt1|
GO:0031952	regulation of protein autophosphorylation	0.009152	Eng|Enpp1|Errfi1|Gfra2|Jun|Nbn|Ngf|Nlrp12|Ppp2r5b|Ppp2r5d|Rad50|Rap2a|Rap2b|Rap2c|Vegfc|
GO:0090277	positive regulation of peptide hormone secretion	0.009191	Aacs|Blk|Capn10|Cckar|Cckbr|Cd38|Doc2b|Ffar1|Gabbr1|Gck|Ghrh|Ghrhr|Ghrl|Gip|Gipr|Glud1|Glul|Irs1|Irs2|Isl1|Jak2|Mgea5|Nkx6-1|Nnat|Nr0b2|Oxct1|Pfkfb2|Pfkm|Ppard|Psmd9|Rbp4|Serp1|Trh|Ucn3|
GO:0006691	leukotriene metabolic process	0.009198	2010111I01Rik|Alox12b|Alox12e|Alox15|Alox5|Alox5ap|Alox8|Aloxe3|Cyp4f13|Cyp4f16|Fcer1a|Ggt5|Ltc4s|Mgst2|Ncf1|Pla2g5|Prg3|Rnpep|Sykb|
GO:0006997	nucleus organization	0.009205	Agfg1|Ahctf1|Bax|Cdan1|Ctdnep1|Ets1|Fshr|Gopc|Hmgb2|Mtap7|Ndel1|Nolc1|Nup133|Pml|Polr1b|Pom121|Prm1|Prm2|Pvrl2|Rrn3|Seh1l|Sep15|Sun1|Sun2|Sycp3|Syne1|Syne2|Tbpl1|Tmem48|Tnp1|Tssk6|Wbp2nl|Zfp354a|Zmpste24|
GO:0022415	viral reproductive process	0.009219	Ace2|Banf1|Ccr5|Cd4|Cxcr4|Ddx39b|Hcfc1|Hyal2|Icam1|Ifit1|Insr|Lig4|Lrsam1|Mmp9|Nedd4|Pcsk5|Pvrl2|Rraga|Smad3|Tap1|Tap2|Tgfb1|Thoc1|Thoc2|Thoc3|Thoc4|Thoc5|Thoc6|Tsg101|Vapb|Xrcc4|Xrcc5|Xrcc6|Zfp639|
GO:0032272	negative regulation of protein polymerization	0.009284	Add1|Add2|Avil|Capg|Capza2|Capza3|Clip3|Gsn|Kank1|Mapre1|Pfn1|Pfn2|Rdx|Scin|Sgk1|Slit2|Spna1|Spna2|Spnb1|Spnb2|Stmn2|Tbcd|Tmod3|Tmsb4x|Vil1|Vill|
GO:0006740	NADPH regeneration	0.00931	G6pdx|Glyr1|H6pd|Hibadh|Idh1|Pgd|Pgls|Rpe|Rpia|Taldo1|Tkt|
GO:0009411	response to UV	0.009434	Akt1|Aqp1|Atr|Bax|Bcat1|Bcl3|Brca2|Brsk1|Casp7|Casp9|Cat|Ccnd1|Cdc25a|Cdkn1a|Cirbp|Dcun1d3|Ddb2|Egfr|Elane|Ercc1|Ercc2|Ercc3|Ercc4|Ercc5|Ercc6|Ercc8|Fech|Gpx1|Hus1|Il12a|Il12b|Ivl|Mapk8|Mapk9|Men1|Msh2|Msh6|Nedd4|Nfatc4|Pik3r1|Pmaip1|Pml|Rela|Rev1|Rpain|Sdf4|Tipin|Tmem161a|Trp53|Trp63|Trp73|Uaca|Ube2a|Ube2b|Ube4b|Usp1|Usp47|Wrn|Xpa|Xpc|
GO:0046854	phosphatidylinositol phosphorylation	0.009436	Ip6k1|Ipmk|Pi4k2a|Pik3c2a|Pik3c2g|Pik3c3|Pik3ca|Pik3cb|Pik3cd|Pik3cg|Pik3r1|Pikfyve|Pip4k2b|Pip5k1a|Pip5k1b|Pip5k1c|Pip5kl1|Smg1|
GO:0050731	positive regulation of peptidyl-tyrosine phosphorylation	0.009448	Adipoq|Agt|Angpt4|Arl2bp|Cck|Cd24a|Cd36|Cd3e|Cd4|Cd44|Cd74|Cd81|Csf2|Cspg4|Epo|Fcer1a|Fgf10|Fgf7|Fgfr3|Gh|Hcls1|Hpx|Ifng|Igf1|Il11|Il12a|Il12b|Il2|Il23a|Il3|Il4|Il5|Il6|Il6ra|Il6st|Ins2|Itga5|Itgb1|Itgb3|Jak2|Kitl|Lif|Lyn|Mlst8|Mtor|Musk|Nod2|Osm|Pak2|Ppap2b|Rictor|Sykb|Tdgf1|Thbs4|Tlr4|Tnfrsf14|Tnk2|Vegfa|Vegfb|Vtn|
GO:0072175	epithelial tube formation	0.009462	Adm|Alx1|Apaf1|Bbs4|Bmp4|Casp8|Celsr1|Cobl|Coq7|Cthrc1|Ctnnb1|Deaf1|Dlc1|Dvl2|Fzd3|Fzd6|Gatad2a|Gdf7|Gdnf|Grlf1|Hectd1|Hs2st1|Ift122|Ift172|Ift52|Ipmk|Kat2a|Lhx2|Lias|Lrp6|Map3k7|Nodal|Nog|Osr1|Ovol2|Pax3|Pfn1|Ptk7|Ret|Rgma|Rock2|Sall4|Scrib|Sfrp1|Sfrp2|Shank3|Shh|Stil|T|Tcfap2a|Tead2|Tsc1|Tsc2|Tulp3|Twist1|Vasp|Wnt5a|Wnt6|Wnt9b|Zeb2|
GO:0051222	positive regulation of protein transport	0.009511	Adam9|Adora2a|Agtr1a|Akap5|Apbb1|Bambi|Bmp4|Bmpr1a|Cadm1|Casp1|Ccr5|Cd14|Cdk1|Chia|Clec4n|Cnst|Crtam|Eda|Egf|Egfr|Emd|Ep300|Flna|Gli3|Glmn|Grem1|Gsk3b|Hc|Htr2b|Ifng|Il10|Il13|Il1a|Il1b|Il1rl1|Il2|Il33|Il4ra|Il5|Il6|Ins2|Jak2|Jup|Kcnn4|Lep|Nlrp12|Nlrp2|Nlrp3|Nod2|Nr1h2|P2rx7|Panx1|Pcsk1|Pou5f1|Prkaca|Prkcq|Prkcz|Pycard|Rbck1|Rbp4|Saa1|Scamp5|Shh|Smad3|Smad4|Smo|Sphk1|Src|Tgfb1|Tgfb2|Tgfb3|Tgfbr1|T…
GO:0030326	embryonic limb morphogenesis	0.009525	Acd|Aldh1a2|Alx1|Alx3|Alx4|Bmp4|Bmp7|Bmpr1a|C2cd3|Chd7|Chst11|Crabp2|Ctnnb1|Cyp26b1|Dicer1|Dkk1|Dlx5|Dlx6|Dync2h1|Ece1|En1|Fbn2|Fbxw4|Fgf4|Fgf8|Fgf9|Fgfr1|Gas1|Gdf5|Gli2|Gli3|Gna12|Gnaq|Grem1|Hdac2|Hoxa11|Hoxa13|Hoxc10|Hoxc11|Hoxd10|Hoxd11|Hoxd12|Hoxd13|Hoxd9|Ift122|Ift52|Ift88|Lmbr1|Lmx1b|Lnp|Lrp4|Lrp5|Lrp6|Mecom|Med1|Mfsd7b|Msx1|Msx2|Mycn|Nipbl|Nog|Notch1|Notch2|Pbx1|Pbx2|Pitx1|Pitx2|Prrx1|Prrx…
GO:0051048	negative regulation of secretion	0.00954	Abcc8|Abr|Accn2|Acvr1c|Ada|Adipoq|Adora1|Adra2a|Anxa1|Apoa2|Bcr|Cartpt|Cd74|Cidea|Cnr1|Cx3cl1|Dph3|Drd3|Edn1|Edn2|Edn3|Egf|Erbb3|Fgf23|Foxp3|Gabbr1|Gck|Ghrl|Ghsr|Gpr120|Grm7|Hadh|Hmox1|Hrh3|Htr6|Il10|Il11|Il1b|Il1rapl1|Il1rn|Il33|Il6|Inha|Inhbb|Ins2|Irs1|Kcnj11|Lep|Lif|Lrrc32|Maob|Nf1|Nlrp12|Nmb|Nos1|Notch1|Npff|Npy2r|Npy5r|Nr1h3|Nrg1|Oit1|Osm|Oxt|Oxtr|P2ry1|Pde1c|Pde3b|Pde4c|Pde8b|Pou5f1|Psmd9|P…
GO:0032886	regulation of microtubule-based process	0.009715	2310057J16Rik|Apc|Arhgef2|Arl2|Bbs1|Bbs2|Bbs4|Cav1|Cav3|Ccnf|Cdkn1b|Cenpe|Cenpf|Cep120|Cep192|Cep250|Cep76|Chordc1|Clasp1|Clip3|Ctnnb1|Cyld|Dst|Dync1li1|F630043A04Rik|Fam33a|Hdac6|Igbp1|Katnb1|Mapk8|Mapre1|Mid1ip1|Mkks|Mtap1a|Mtap1b|Mtap2|Mtap4|Plk4|Psrc1|Ranbp1|Rnf4|Rock2|Sbds|Sgk1|Ska1|Stmn2|Tacc1|Tacc2|Tbcd|Terf1|Tmem67|Tpx2|Trim54|Wnt3a|Xpo1|
GO:0048017	inositol lipid-mediated signaling	0.00978	Car8|Gpr143|Gsn|Igf1|Igf1r|Ncs1|Pik3c2a|Pik3c2g|Pik3c3|Pik3ca|Pik3cb|Pik3cd|Pik3cg|Plch1|Ptafr|Synj1|
GO:0000956	nuclear-transcribed mRNA catabolic process	0.009846	1200011M11Rik|1500002O20Rik|Atm|Ctif|Dcp1a|Dcp1b|Dcp2|Dcps|Eif2c1|Eif3e|Eif4a3|Exosc4|Lsm1|Mlh1|Mtpap|Ncbp1|Ncbp2|Pan2|Pan3|Parn|Patl1|Smg1|Smg5|Smg6|Smg7|Upf1|Upf2|Upf3b|Wibg|Zfp36|Zfp36l3|
GO:0021885	forebrain cell migration	0.00986	Arx|Axl|Cdk5|Cntn2|Cx3cr1|Cxcl12|Cxcr4|Dab1|Drd1a|Egfr|Emx2|Fgfr1|Foxb1|Lhx6|Lrp6|Lrp8|Lrrk2|Nkx2-1|Nr2e1|Pex13|Pex5|Pou3f2|Pou3f3|Psen1|Reln|Robo1|Rtn4|Slit1|Slit2|Tnr|Tyro3|
GO:0009582	detection of abiotic stimulus	0.009864	Accn1|Accn3|Adora1|Aipl1|Arrb1|Atp2b2|Cacna1f|Calca|Chrna10|Chrna9|Fech|Fyn|Gja10|Gnat1|Gnat2|Gnb1|Gpr98|Guca1a|Guca1b|Il18|Itga2|Jup|Lxn|Mkks|Myc|Ngfr|Nox3|Nr2f6|Opn1mw|Opn1sw|Opn3|Opn4|Opn5|Otop1|Pcdh15|Pde6c|Pde6d|Pkd1|Pkd2|Rbp4|Rcvrn|Rgr|Rgs9bp|Rho|Serpine2|Slc12a2|Trpa1|Tub|Tulp1|
GO:0060711	labyrinthine layer development	0.009874	Adm|Akt1|Cdx2|Cdx4|Cited1|Egln1|Esx1|Fbxw8|Fgfr2|Fzd5|Gab1|Gcm1|Gjb5|Hs6st1|Il10|Itga4|Junb|Mapk1|Ncoa6|Nsdhl|Ovol2|Pcdh12|Plcd1|Plcd3|Plg|Rspo3|Socs3|Spint1|Vcam1|Wnt2|Wnt7b|
GO:0048146	positive regulation of fibroblast proliferation	0.009889	Agt|Aqp1|Bmi1|Btc|Ccna2|Cd74|Cdk4|Cdkn1a|Ereg|Esr1|Fgf10|Fntb|Fosl2|Gas6|Igf1|Jun|Lig4|Ndufs4|Ngfr|Pdgfa|Pdgfb|Pdgfc|Pdgfra|Sphk1|Tdgf1|Uts2|Uts2r|Wnt1|Wnt2|Wnt5a|Xrcc4|
GO:0051098	regulation of binding	0.0100857	Acd|Add1|Add2|Adrb2|Aes|Anxa2|Arrb2|Atr|Bak1|Bambi|Bax|Blm|Caprin2|Cav1|Cdc42|Cdon|Crbn|Cthrc1|Ctnnbip1|Cyp2d22|Dab2|Dph3|Dvl1|Edf1|Eif2ak3|Ep300|Ercc2|Fkbp1a|Gsk3b|Gtpbp4|Gzma|Hdac4|Hdac5|Hipk3|Hist1h2ba|Hmgb2|Hmox1|Hspa4|Ica1|Ifit1|Ifit2|Ins2|Irf4|Itga2|Jak2|Jun|Ldlrap1|Lrpap1|Map1lc3b|Mdfi|Mef2c|Myc|Nkx3-1|Nme1|Nog|Nrg1|P2ry1|Pacs1|Park7|Pcbd1|Plk1|Pon1|Psen1|Rara|Rsf1|Runx1t1|S100a10|Smad3|Sm…
GO:0043473	pigmentation	0.0101782	Ap1m1|Ap3b1|Atp7a|Atrn|Bcl2l11|Bloc1s3|Cited1|Cno|Dct|Dock7|Eda|Edn3|Ednrb|En1|Fig4|Foxd1|Foxd2|Foxd4|Gna11|Gnaq|Gpr143|Hps1|Hps3|Hps4|Hps5|Hps6|Kif13a|Krtap16-7|Mc1r|Mitf|Mlph|Mreg|Muted|Myc|Myo5a|Myo7a|Nf1|Oca2|Pax3|Pldn|Pmel|Pomc|Rab27a|Recql4|Shroom2|Slc45a2|Sod2|Sox10|Szt2|Tyr|Tyrp1|Vps33a|Vps33b|
GO:0031998	regulation of fatty acid beta-oxidation	0.0101884	Acsl5|Akt1|Akt2|Cnr1|Cpt1a|Dbi|Fabp1|Irs1|Irs2|Mtor|
GO:0030307	positive regulation of cell growth	0.0101931	Adam10|Adam17|Akt1|Anapc2|Avp|Avpr1a|BC048355|Cd38|Cd81|Cdh4|Cxcl12|Cxcl16|Cyba|Derl2|Dscam|Ep300|Extl3|F2|Fgfr1op|Flt4|Fxn|Hbegf|Igf1|Il9|Il9r|Ilk|Map2k5|Mtap1b|N6amt1|Ndel1|Ngf|Nol8|Nrg1|Ntn1|Ntrk3|Psmd10|Ptk2|Ptk2b|Sema7a|Sfrp1|Sfrp2|Sgk1|Sphk1|Taf9b|Tgfb2|Tgfbr1|Tnfrsf12a|Ucn|Usp47|Uts2r|Wnt3|Wnt3a|Zfp639|
GO:0050871	positive regulation of B cell activation	0.0103371	Ada|Bad|Bcl6|Bmi1|Card11|Cd28|Cd38|Cd40|Cd40lg|Cd74|Cd81|Cdkn1a|Chrnb2|Ifng|Il13|Il13ra1|Il2|Il21|Il2rg|Il4|Il5|Il6|Il7|Inpp5d|Irs2|Nckap1l|Nfatc2|Nod2|Paxip1|Pcid2|Pnp|Prdm1|Sash3|Stat5a|Stat5b|Stat6|Sykb|Tbx21|Tcf3|Tgfb1|Ticam1|Tirap|Tlr4|Tnfrsf13c|Tnfrsf4|Tnfsf13b|Vav3|Wnt3a|
GO:0070873	regulation of glycogen metabolic process	0.0103387	Adra1b|Akt1|Akt2|C1qtnf2|Enpp1|Gck|Gfpt1|Igf1|Ins2|Insr|Irs1|Irs2|Mtor|Ppp1ca|Ppp1cb|Ppp1r3b|Ppp1r3c|Ppp1r3d|Ppp1r3e|Pth|Sorbs1|
GO:0002756	MyD88-independent toll-like receptor signaling pathway	0.010352	Atf1|Cdk1|Chuk|Creb1|Dusp3|Dusp6|Dusp7|Elk1|Fos|Ikbkb|Ikbke|Ikbkg|Irak1|Irak2|Irf7|Jun|Ly96|Map2k2|Map2k3|Map2k4|Map2k7|Map3k7|Mapk1|Mapk10|Mapk11|Mapk14|Mapk7|Mapk8|Mapk9|Mapkapk2|Mapkapk3|Mef2c|Nfkb1|Nfkb2|Nfkbia|Nfkbib|Nod1|Nod2|Rela|Ripk1|Rps6ka1|Tab1|Tab2|Tab3|Tbk1|Ticam1|Ticam2|Tlr4|
GO:0048771	tissue remodeling	0.0103626	Acp5|Adra1b|Adrb2|Atg5|Atp7a|Axl|Bak1|Bax|Bsx|Cav1|Cbs|Cspg4|Ctnnb1|Ctsk|Dbh|Elf3|Eln|Enpp1|Epas1|F2r|Fgf10|Fgf8|Foxc1|Foxc2|Frzb|Gpr55|Htr1b|Igf1|Igfbp5|Il23a|Il7|Itga4|Lif|Lipa|Lrp5|Lrp6|Ltbp3|Mef2c|Mitf|Mmp14|Mmp2|Mmp9|Ncdn|Nos2|Nos3|Nox4|Plg|Pth1r|Rac2|Sema3c|Sfrp4|Slc34a1|Stat5a|Tbx1|Tgfb2|Tgm2|Tnfsf11|Tph1|Tpp1|Vegfa|Xdh|
GO:0006022	aminoglycan metabolic process	0.010367	A930038C07Rik|B3galt6|B3gnt1|B4galt7|Bgn|Ccnd3|Chi3l1|Chi3l3|Chi3l4|Chia|Chid1|Chit1|Chst1|Chst11|Chst12|Chst13|Chst14|Chst3|Chst5|Chst7|Chsy1|Cln6|Csgalnact1|Ctbs|Dcn|Dse|Egflam|Ext2|Foxc1|Glce|Gns|Hexa|Hexb|Hs2st1|Itih1|Itih2|Itih3|Itih5|Lyg1|Lyve1|Mamdc2|Ndst2|Ovgp1|Pdgfrb|Pglyrp1|Pglyrp4|Prss34|Spock3|
GO:0045922	negative regulation of fatty acid metabolic process	0.0104189	Acadl|Acadvl|Akt1|Apoc1|Brca1|Cnr1|Dbi|Ins2|Insig2|Trib3|Wdtc1|
GO:0021543	pallium development	0.0105969	Arx|Ascl1|Atoh1|Bax|Bbs1|Bbs2|Bbs4|Bcan|Btg2|Cdk5|Cdon|Cep120|Cx3cr1|Dab1|Dlx2|Drd1a|Egfr|Emx1|Emx2|Fgf8|Fgfr1|Foxp2|Gli3|Grin1|Gsk3b|Hdac2|Id4|Lhx5|Lhx6|Lmx1a|Lrp6|Lrp8|Mkks|Nde1|Neurod1|Neurod6|Nf1|Nkx2-1|Nr2e1|Pax6|Pex13|Pex5|Plxna3|Pou3f2|Pou3f3|Psen1|Ptprs|Reln|Robo1|Rtn4|Slit2|Tacc1|Tacc2|Tcfap2c|Trp73|Tsc1|Wnt3a|Zeb2|
GO:0042491	auditory receptor cell differentiation	0.0106973	Atoh1|Atp2b2|Cdh23|Clic5|Cux1|Dll1|Fgfr1|Gfi1|Hes1|Hes5|Jag1|Lhfpl5|Myo6|Myo7a|Pcdh15|Pou4f3|Tomt|Ush1c|
GO:0042158	lipoprotein biosynthetic process	0.0107627	Abca1|Alg12|Alg9|Apob|Apobec1|Apoe|Atg10|Cd4|Clip3|Cwh43|Dpm1|Dpm2|Dpm3|Gpaa1|Hhat|Lcat|Mttp|Nmt1|Pgap1|Pgap2|Pgap3|Piga|Pigc|Pigf|Pigh|Pigm|Pigo|Pigp|Pigq|Pigs|Pigv|Pigw|Pigx|Pigy|Pigyl|Pigz|Plaur|Zdhhc1|Zdhhc15|Zdhhc17|Zdhhc2|Zdhhc3|Zdhhc7|
GO:0060443	mammary gland morphogenesis	0.0107782	Ar|Areg|Bmp4|Bsx|Btrc|Cav1|Ccl11|Csf1|Ddr1|Elf3|Esr1|Fgf10|Fgfr2|Frzb|Gli2|Gli3|Igfbp5|Lrp5|Lrp6|Med1|Ncoa3|Nr3c1|Nrg3|Ntn1|Pax3|Pgr|Phb2|Pml|Pthlh|Robo1|Scrib|Sfrp4|Slc12a2|Slit2|Src|Stat5a|Tbx2|Tbx3|Tcfap2c|Tgfb1|Tgfbr2|Vdr|Wnt5a|
GO:0009124	nucleoside monophosphate biosynthetic process	0.0108007	Ada|Adal|Adcy1|Adcy10|Adcy2|Adcy3|Adcy4|Adcy6|Adcy7|Adcy8|Adcy9|Adsl|Adss|Adssl1|Ampd2|Ampd3|Aqp1|Atic|Dhodh|Dpyd|Entpd8|Gart|Gmps|Guca2b|Gucy1a3|Gucy1b3|Gucy2c|Gucy2d|Gucy2e|Gucy2f|Gucy2g|Hprt|Htr2b|Htr2c|Impdh1|Nppa|Nppb|Nppc|Npr1|Npr2|Paics|Pfas|Ppat|Prps1|Prps2|Pth2|Thtpa|Trappc3|Trappc5|Trappc6a|Tyms|Ucn2|
GO:0070646	protein modification by small protein removal	0.0108124	Atxn7|Atxn7l3|Bap1|Brcc3|Cops5|Cyld|Dub1a|Dub3|Eny2|Josd2|Kat2a|Mysm1|Otub1|Otub2|Otud7b|Senp2|Supt3h|Tnfaip3|Trrap|Uchl1|Uchl5|Uimc1|Usp1|Usp10|Usp11|Usp2|Usp20|Usp21|Usp22|Usp26|Usp28|Usp3|Usp33|Usp4|Usp42|Usp44|Usp46|Usp5|Usp7|Wdr48|
GO:0046887	positive regulation of hormone secretion	0.0108161	Aacs|Acvr2a|Apln|Blk|Capn10|Cckar|Cckbr|Cd38|Creb1|Crh|Doc2b|Edn1|Edn2|Edn3|Ffar1|Gabbr1|Gck|Ghrh|Ghrhr|Ghrl|Gip|Gipr|Glud1|Glul|Inhbb|Irs1|Irs2|Isl1|Jak2|Kiss1r|Lif|Mgea5|Niacr1|Nkx6-1|Nmb|Nmu|Nnat|Nr0b2|Oxct1|P2ry1|Pfkfb2|Pfkm|Ppard|Psmd9|Ptpn11|Rab8b|Rbp4|Serp1|Snap25|Tnfsf11|Trh|Ucn3|
GO:0009084	glutamine family amino acid biosynthetic process	0.0108278	Aldh18a1|Aldh4a1|Asl|Glud1|Glul|Lgsn|Nags|Prodh|Prodh2|Pycr2|Pycrl|Slc1a3|
GO:0048661	positive regulation of smooth muscle cell proliferation	0.0108433	Abcc4|Ager|Aif1|Bmp4|Calcrl|Cdh13|Cx3cl1|Edn1|Egfr|Elane|Ereg|Fgfr2|Gnaq|Hbegf|Hmox1|Igf1|Il13|Il6|Il6ra|Irak1|Irak4|Itga2|Jun|Mnat1|Myd88|Nampt|Nox1|Npy5r|Pdgfb|Prkca|Ptgs2|Ptk2|S1pr1|Skp2|Stat1|Stat5b|Tgfbr2|Tgm2|Tnf|Vegfa|
GO:0048741	skeletal muscle fiber development	0.0108806	AI464131|Afg3l2|Agrn|Cacna1s|Cacna2d2|Cacnb4|Cav2|Chrna1|Col4a1|Col4a5|Dner|Dok7|Dvl1|Erbb2|F2r|Fgfr2|Gphn|Gpx1|Homer1|Ky|Lamb2|Lrp4|Lrrk2|Musk|Myog|P2rx2|Pak1|Rcan1|Snta1|Tnc|
GO:0006013	mannose metabolic process	0.0108842	Dpm1|Gmds|Man1c1|Man2a1|Man2b2|Man2c1|Mpi|Pmm1|Renbp|
GO:0048194	Golgi vesicle budding	0.0110208	Arcn1|Arfgap1|Copa|Copb1|Copb2|Cope|Copg|Copz1|Gbf1|Prkci|
GO:0030510	regulation of BMP signaling pathway	0.0110377	Acvr2a|Acvrl1|Bmper|Bmpr2|Cav1|Cer1|Chrd|Chrdl2|Dkk1|Eng|Fbn1|Fkbp8|Foxd1|Foxd2|Foxd4|Fstl3|Fzd1|Gata4|Gata6|Grem1|Hoxa13|Htra1|Kcp|Lemd3|Nog|Notch1|Rgma|Sfrp1|Sfrp2|Sfrp5|Skor1|Smad6|Smad7|Sost|Sostdc1|Tob1|Trim33|Twsg1|Wnt5a|
GO:0050670	regulation of lymphocyte proliferation	0.0110432	Ada|Ahr|Atm|Bcl6|Blm|Bmi1|Bmp4|Btla|Card11|Cblb|Cd24a|Cd274|Cd276|Cd28|Cd38|Cd3e|Cd40|Cd40lg|Cd74|Cd81|Cdkn1a|Cdkn2a|Chrnb2|Ctla4|Ctnnb1|Dlg1|Efnb1|Erbb2|Fcgr2b|Fgf10|Foxj1|Foxp3|Gal|Glmn|Ido1|Ifng|Ihh|Il10|Il12a|Il12b|Il12rb1|Il13|Il13ra1|Il15|Il18|Il1b|Il2|Il20rb|Il21|Il23a|Il27|Il2ra|Il4|Il5|Il6|Il6st|Il7|Inpp5d|Irs2|Itch|Jak3|Lrrc32|Myd88|Nck2|Nckap1l|Ndfip1|Nfatc2|Pdcd1lg2|Pde5a|Pnp|Prdm1|Pr…
GO:0090100	positive regulation of transmembrane receptor protein serine/threonine kinase signaling pathway	0.0110532	Acvr2a|Acvr2b|Acvrl1|Adam17|Axin1|Bmp10|Bmp2|Bmp4|Bmp7|Bmpr1a|Bmpr2|Cdkn1c|Cdkn2b|Cited2|Eng|Fkbp8|Foxd1|Foxd2|Foxd4|Furin|Gata4|Gata6|Gdf2|Gdf6|Gdf7|Gipc1|Ing2|Itga8|Kcp|Men1|Pou5f1|Rnf111|Smad4|Stk11|Tgfb1|Tgfb1i1|Tgfbr1|Thbs1|Twsg1|
GO:0034620	cellular response to unfolded protein	0.0110655	Amfr|Casp12|Ccnd1|Ddit3|Derl1|Derl2|Dnajc3|Eif2ak3|H47|Herpud1|Hspa5|Ifng|Nfe2l2|Ppp1r15a|Serp1|Vapb|
GO:0043244	regulation of protein complex disassembly	0.0110688	Add1|Add2|Apc|Arhgef2|Avil|Capg|Capza2|Capza3|Clasp1|Dstn|Eif5a2|Gsn|Hdac6|Irak3|Katnb1|Lima1|Mgea5|Mid1ip1|Mtap1a|Mtap1b|Mtap2|Mtap4|Nes|Plek|Rdx|Sbds|Scin|Shroom2|Spna1|Spna2|Spnb1|Spnb2|Stmn2|Tmod3|Tnf|Trim54|Upf1|Vil1|Vill|
GO:0051351	positive regulation of ligase activity	0.0111729	Anapc1|Anapc10|Anapc2|Anapc4|Anapc5|Anapc7|Axin1|Bmi1|Btrc|Cdc14b|Cdc16|Cdc20|Cdc27|Cdk1|Cul1|Fbxo5|Fzr1|Gclm|Mid1ip1|Pin1|Plk1|Psma1|Psma2|Psma6|Psma7|Psma8|Psmb10|Psmb11|Psmb3|Psmb4|Psmb6|Psmb7|Psmb8|Psmb9|Psmc2|Psmc3|Psmc4|Psmc5|Psmc6|Psmd1|Psmd10|Psmd12|Psmd3|Psmd4|Psmd5|Psmd6|Psmd7|Psmd8|Psmd9|Psme1|Psme3|Psmf1|Skp1a|Trib1|Trib2|Trib3|Ube2d1|Ube2n|Xrcc4|
GO:0007292	female gamete generation	0.0113077	Adamts1|Afp|Agt|Amh|Atm|Bmpr1b|Brca2|Cdc25b|Ctnnb1|Dazl|Diap2|Dmc1|Edn2|Ercc1|Ereg|Fbxo5|Figla|Fmn2|Gdf9|Hexb|Ihh|Immp2l|Inhbb|Jup|Lep|Mlh1|Mll2|Msh4|Msh5|Nanos3|Nobox|Nos3|Paqr5|Paqr7|Paqr8|Pgr|Pla2g4a|Ptgs2|Ptk2b|Rec8|Rps6|Rxfp2|Sirt1|Sohlh1|Sohlh2|Src|Stra8|Vmo1|Ybx2|Zfx|Zscan21|
GO:0009914	hormone transport	0.011429	Abcc2|Acvr2b|Adm|Adora3|Anxa1|Aqp1|Btk|Cartpt|Cckar|Cga|Cplx1|Cplx3|Crym|Edn1|Edn3|Eif2ak3|Exoc3l|Fam3b|Ffar1|Fkbp1b|Fzd4|Ghrh|Ghrhr|Ghsr|Gpr119|Gpr120|Il1rn|Il6|Ildr2|Inhba|Lep|Lrp2|Ltbp4|Lyn|Mc4r|Meg3|Myo5a|Neurod1|Npff|Pclo|Slc16a2|Slc22a1|Slc30a8|Smpd3|Stxbp3a|Tbx3|Trpv4|
GO:0046546	development of primary male sexual characteristics	0.0114422	Acvr2a|Ahsg|Ar|Asb1|Bax|Bcl2l1|Bcl2l11|Bcl2l2|Bik|Bmp5|Ccnd1|Csda|Ctnnb1|Dhcr24|Dhh|Ercc1|Esr1|Fanca|Fgf10|Fgf8|Fgf9|Fndc3a|Fshb|Hmgb2|Hoxa13|Hoxd13|Hsd17b4|Inha|Inhba|Insl6|Kdr|Klhl10|Lgr4|Lhx9|Msh2|Mtap7|Nkx2-1|Nr0b1|Pdgfra|Rara|Rbp4|Rxfp2|Sf1|Sfrp1|Sfrp2|Sgpl1|Shh|Sox8|Sox9|Srd5a2|Sycp2|Tbx3|Tex11|Tex15|Wnt5a|Wnt9b|
GO:0006826	iron ion transport	0.011445	Atp6v0a1|Atp6v0a4|Atp6v0b|Atp6v0d1|Atp6v0d2|Atp6v0e|Atp6v0e2|Atp6v1a|Atp6v1b1|Atp6v1b2|Atp6v1c1|Atp6v1c2|Atp6v1d|Atp6v1e1|Atp6v1e2|Atp6v1g2|Atp6v1g3|Atp6v1h|Cltc|Ftmt|Fxn|Heph|Lcn2|Lmtk2|Ltf|Mcoln1|Mfi2|Mmgt1|Scara5|Sfxn1|Sfxn2|Sfxn3|Sfxn4|Sfxn5|Slc11a1|Slc11a2|Slc22a17|Slc25a28|Slc25a37|Slc39a14|Slc40a1|Steap1|Steap2|Steap3|Steap4|Tcirg1|Tfrc|
GO:0003333	amino acid transmembrane transport	0.0114906	Acacb|Cpt1a|Cpt2|Ctns|Nat3|Prkaa2|Slc17a6|Slc17a8|Slc1a1|Slc1a2|Slc1a3|Slc1a4|Slc1a5|Slc1a6|Slc25a13|Slc25a20|Slc36a1|Slc36a2|Slc38a1|Slc38a2|Slc38a3|Slc38a4|Slc38a5|Slc43a1|Slc43a2|Slc6a15|Slc6a6|Slc6a9|Slc7a1|Slc7a10|Slc7a12|Slc7a15|Slc7a2|Slc7a3|Slc7a5|Slc7a8|
GO:0002793	positive regulation of peptide secretion	0.0115066	Aacs|Adora1|Blk|Capn10|Cckar|Cckbr|Cd38|Doc2b|Ffar1|Gabbr1|Gck|Ghrh|Ghrhr|Ghrl|Gip|Gipr|Glud1|Glul|Irs1|Irs2|Isl1|Jak2|Mgea5|Nkx6-1|Nnat|Npy2r|Nr0b2|Oxct1|Pfkfb2|Pfkm|Ppard|Psmd9|Rbp4|Serp1|Trh|Ucn3|
GO:0042220	response to cocaine	0.0115306	Abat|Adra1b|Cdk5|Chrnb2|Cnr1|Dlg4|Drd1a|Drd3|Drd5|Hdac5|Htr1b|Ncam1|Slc6a3|Smpd1|Tacr3|
GO:0071377	cellular response to glucagon stimulus	0.011687	Adcy1|Adcy2|Adcy3|Adcy4|Adcy6|Adcy7|Adcy8|Adcy9|Gcg|Gcgr|Gnb1|Gnb2|Gnb3|Gnb4|Gng10|Gng11|Gng12|Gng2|Gng3|Gng4|Gng7|Gng8|Prkaca|Prkacb|Prkar1a|Prkar1b|Prkar2a|Prkar2b|
GO:0033700	phospholipid efflux	0.0116894	Abca1|Abca7|Abcc1|Abcg1|Apoa2|Apoa4|Apoc1|Apoc2|Apoe|
GO:0006816	calcium ion transport	0.0117009	Accn2|Anxa6|Atp2a1|Atp2a2|Atp2a3|Atp2b1|Atp2b2|Atp2b4|Atp2c1|Atp2c2|Bhlha15|Bspry|Cacna1d|Cacna1e|Cacna1f|Cacna1g|Cacna1h|Cacna1i|Cacna1s|Cacna2d1|Cacna2d2|Cacna2d3|Cacna2d4|Cacnb3|Cacnb4|Cacng1|Cacng3|Cacng5|Cacng6|Cacng7|Cacng8|Camk2a|Camk2d|Camk2g|Casr|Catsper1|Catsper3|Catsper4|Cav1|Cdh23|Chrna4|Chrna7|Chrnb2|Ctgf|Cyp27b1|Cysltr1|Efcab4a|F2r|Fkbp1a|Fkbp1b|Gja4|Grin1|Grm7|Hrh1|Htr2a|Htr2b|Htr2…
GO:0034612	response to tumor necrosis factor	0.0117032	1100001G20Rik|5730403B10Rik|Adam10|Adam9|Adipoq|Casp8|Ccl5|Commd7|Cxcl16|Dab2ip|Endog|Gch1|Igbp1|Insr|Krt18|Nos2|Pycard|Ripk1|Sfrp1|Tnf|Tnfrsf11a|Tnfrsf1a|Tnfrsf1b|Tnfrsf4|Tnfsf11|Traf2|Traf3|Txndc17|
GO:0010721	negative regulation of cell development	0.0117474	Arhgap4|Arhgdia|Arhgef1|Arhgef2|Ascl2|Atf5|Bdnf|Bmp4|Bmp7|Bmpr1a|Ccr5|Cd24a|Cit|Ctnna1|Ctnnb1|Dab1|Dab2ip|Dll3|Dlx2|Drd3|F2|Frzb|Gsk3b|Hook3|Id4|Klk8|Lin28a|Lingo1|Lrrk2|Mag|Mbp|Mt3|Nf1|Ngfr|Nkx2-1|Nkx6-1|Nkx6-2|Nog|Nr2e1|Ntn1|Ntrk3|Pcm1|Plxna3|Psen1|Ptk2|Rnf6|Rtn4|Rtn4r|Ryk|Sema3a|Sema3f|Sema4f|Sfrp1|Sfrp2|Slit1|Tgfb1|Thy1|Tlx2|Tnr|Trp53|Tspo|Ttc3|Ulk1|Ulk2|Wnt3|Wnt3a|Wnt5a|Wnt7b|Xylt1|
GO:0045639	positive regulation of myeloid cell differentiation	0.0120292	Acvr2a|Ankrd54|Calca|Car2|Ccl3|Ccl5|Csf1|Ctnnbip1|Ets1|Hmgb2|Hoxa5|Id2|Ifng|Ikzf1|Il12b|Il17a|Il23a|Il3|Il5|Inhba|Inpp5d|Jag1|Jun|Kitl|Klf10|Lep|Lif|Mapk14|Mll5|Nckap1l|Ogt|Pf4|Rb1|Runx1|Scin|Smap1|Stat5a|Tal1|Tesc|Tnf|Tnfsf11|
GO:0006684	sphingomyelin metabolic process	0.0120457	Cln3|Enpp7|Samd8|Sgms1|Sgms2|Smpd1|Smpd3|Smpd4|Smpdl3a|Smpdl3b|Sptlc1|Sptlc2|
GO:0019724	B cell mediated immunity	0.0120955	Aicda|Bcl10|Bcl3|C1qa|C1qb|C1rl|C1s|C3|C4bp|C8a|C8b|C8g|C9|Cd40lg|Cd55|Cd74|Cfi|Cr2|Crp|Daf2|Ercc1|Exo1|Fas|Fcer1g|Fcgr1|Fcgr2b|Fcgr3|H2-DMa|Hc|Inpp5d|Irf7|Lig4|Masp2|Mbl1|Mbl2|Mlh1|Msh2|Msh6|Myd88|Nbn|Nod2|Pou2f2|Serping1|Swap70|Xrcc4|
GO:0043255	regulation of carbohydrate biosynthetic process	0.0121049	Adcyap1r1|Adipoq|Akt1|Akt2|Arpp19|C1qtnf2|Enpp1|Foxo1|Gck|Gfpt1|Gnmt|Hnf4a|Igf1|Il6|Ins2|Insr|Irs1|Irs2|Lep|Mas1|Mtor|Nr3c1|P2ry1|Plcd1|Plek|Pou1f1|Ppp1ca|Ppp1cb|Ppp1r3b|Ppp1r3c|Ppp1r3d|Ppp1r3e|Pth|Sorbs1|Stk11|
GO:0007286	spermatid development	0.012112	Acrbp|Adad1|Aff4|Agfg1|Bbs2|Bbs4|Calca|Ddx25|Dhh|Dld|Dmc1|Ehmt2|Fancg|Fndc3a|Fscn3|Fshr|Gm16517|Gopc|Hmgb2|Hspa2|Insl6|Klhl10|Mei1|Mkks|Nme5|Oca2|Pcsk4|Piwil1|Prm1|Prm2|Pvrl2|Rec8|Rnf17|Sep15|Sept4|Six5|Spo11|Strbp|Sycp3|Taf7l|Tbpl1|Tnp1|Tssk6|Ube2b|Ybx2|
GO:0031646	positive regulation of neurological system process	0.0121286	Adora2a|Arrb2|Cartpt|Cckbr|Ccl2|Chrnb2|Dicer1|Drd1a|Egfr|Erbb4|Gfap|Gip|Glul|Gm98|Gria2|Gria4|Grik2|Hcrt|Htr6|Ifng|Il6|Itga2|Kiss1r|Lama2|Lgi1|Mecp2|Musk|Ncs1|Nmu|Nptn|Nr2e1|Ntrk2|Oxt|Oxtr|Pink1|Prkcz|Ptgs2|Ptk2|Serpine2|Slc1a3|Tac1|Tacr1|Tnf|Tnr|Uts2|
GO:0006813	potassium ion transport	0.0121435	Abcc9|Aqp1|Atp12a|Atp1a1|Atp1a2|Atp1a3|Atp1a4|Atp1b2|Atp1b3|Atp1b4|Atp4a|Atp4b|Cdkn1b|Cnga2|Fxyd2|Hcn1|Hcn2|Hcn4|Kcna1|Kcna10|Kcna4|Kcna5|Kcna6|Kcna7|Kcnab1|Kcnab2|Kcnb1|Kcnb2|Kcnc1|Kcnc2|Kcnc3|Kcnc4|Kcnd3|Kcne1|Kcne2|Kcne3|Kcne4|Kcnf1|Kcng2|Kcng3|Kcng4|Kcnh1|Kcnh2|Kcnh3|Kcnh5|Kcnh6|Kcnh7|Kcnh8|Kcnip1|Kcnip4|Kcnj1|Kcnj10|Kcnj11|Kcnj12|Kcnj13|Kcnj16|Kcnj2|Kcnj3|Kcnj5|Kcnj6|Kcnj8|Kcnk1|Kcnk18|Kcnk2…
GO:0050921	positive regulation of chemotaxis	0.0121453	Adam10|Adam17|Ager|Akt2|Artn|C3ar1|C5ar1|Ccl5|Ccr2|Ccr4|Cdh13|Creb3|Cx3cl1|Cxcl10|Cxcl12|Dscam|Edn2|Edn3|F2rl1|F7|Fgf10|Figf|Hc|Il16|Il23a|Itga2|Kdr|Lbp|Lpar1|Nckap1l|Pdgfb|Prkca|S100a14|S1pr1|Scg2|Serpine1|Slit2|Smad3|Tgfb1|Thbs1|Thbs4|Vegfa|Vegfb|Vegfc|Wnt5a|
GO:0051494	negative regulation of cytoskeleton organization	0.0121905	Add1|Add2|Apc|Arap1|Arhgap6|Arhgef2|Avil|Capg|Capza2|Capza3|Cav3|Clasp1|Clip3|Dlc1|Gsn|Hdac6|Kank1|Kank2|Kank3|Kank4|Katnb1|Lima1|Map3k1|Mapre1|Mid1ip1|Mtap1a|Mtap1b|Mtap2|Mtap4|Park2|Pfn1|Pfn2|Rdx|S1pr1|Sbds|Scin|Sgk1|Shroom2|Slit2|Spna1|Spna2|Spnb1|Spnb2|Stmn2|Tbcd|Tmod3|Tmsb4x|Trim54|Vil1|Vill|
GO:0035150	regulation of tube size	0.0122071	Ace|Adora1|Adora2a|Adora2b|Adra1b|Adra1d|Adrb1|Adrb2|Adrb3|Agt|Agtr2|Apoe|Atg5|Avp|Cacna1g|Calca|Calcb|Casr|Cav1|Cbs|Cftr|Drd5|Edn1|Edn2|Edn3|Ednra|Ednrb|Foxc1|Foxc2|G6pdx|Gch1|Gclc|Gclm|Gpx1|Gucy1a3|Htr2b|Itga1|Kcnj8|Nos3|Nppa|Nppb|Nppc|Npr1|Nts|P2rx1|Plod3|Rap1gds1|Slc6a4|Sod2|Wnt9b|
GO:0009109	coenzyme catabolic process	0.0122104	Aco1|Aco2|Aldh1l2|Aspdh|Cbr1|Cbr3|Cs|Dlst|Fh1|Idh1|Idh3a|Idh3g|Mdh1b|Mdh2|Ncf1|Ogdh|Sdha|Sdhb|Sdhd|Sucla2|Suclg1|
GO:0051607	defense response to virus	0.0122137	Abcc9|Apobec1|Bnip3l|Bst2|Card9|Cd207|Cd40|Cd86|Cd8a|Cxcl10|Cxcl9|Ifnb1|Il12b|Il28ra|Il6|Itgax|Kcnj8|Nlrp3|Prf1|Rsad2|Samhd1|Ticam1|Tlr3|Tlr7|Tlr8|Tlr9|Tmem173|Trim56|Unc13d|
GO:0035412	regulation of catenin import into nucleus	0.0122302	Apc2|Axin1|Axin2|Bambi|Dab2ip|Egf|Egfr|Emd|Fzd1|Fzd7|Gnaq|Pou5f1|Sfrp5|Smad3|Ubr5|Wnt3a|Wwtr1|
GO:0046326	positive regulation of glucose import	0.0122516	Adipoq|Adipor2|Akt1|Akt2|C1qtnf2|Capn10|Erbb3|Erbb4|Fgf15|Fgf21|Igf1|Ins2|Insr|Irs1|Irs2|Itln1|Mgea5|Prkci|Prkcz|Pth|Slc1a2|Sorbs1|
GO:0051340	regulation of ligase activity	0.0124361	Anapc1|Anapc10|Anapc2|Anapc4|Anapc5|Anapc7|Axin1|Bag5|Bmi1|Btrc|Bub3|Cdc14b|Cdc16|Cdc20|Cdc27|Cdk1|Cdkn2a|Cul1|Fbxo5|Fem1b|Fzr1|Gclm|Mad2l1|Mad2l2|Mid1ip1|Pin1|Plk1|Psma1|Psma2|Psma6|Psma7|Psma8|Psmb10|Psmb11|Psmb3|Psmb4|Psmb6|Psmb7|Psmb8|Psmb9|Psmc2|Psmc3|Psmc4|Psmc5|Psmc6|Psmd1|Psmd10|Psmd12|Psmd3|Psmd4|Psmd5|Psmd6|Psmd7|Psmd8|Psmd9|Psme1|Psme3|Psmf1|Skp1a|Smad7|Trib1|Trib2|Trib3|Ube2d1|Ube2n|U…
GO:0048638	regulation of developmental growth	0.0124529	Adrb2|Agrn|Anapc2|Ar|Arhgap4|Barhl2|Bmp10|Bmp4|Ccr5|Cdh4|Cdk1|Cxadr|Cxcl12|Dlg1|Dscam|Dusp6|Ep300|Fgf2|Fgf9|Fgfr1|Fgfr2|Fgfr3|Fxn|Gata4|Hey2|Ilk|Insr|Mstn|Mtap1b|Musk|Myod1|Ncam1|Ndel1|Ngf|Nipbl|Nog|Nrg1|Ntn1|Ntrk3|P2rx5|Plxna3|Plxna4|Por|Prox1|Rbp4|Rnf6|Rtn4|Ryk|Sema3a|Sema3f|Sema4f|Sema7a|Sfrp1|Sfrp2|Sfrp5|Slit1|Tbx5|Tgfbr2|Tnfrsf12a|Tnr|Ttl|Ulk1|Ulk2|Wnt2|Wnt3|Wnt3a|Wnt5a|
GO:0043903	regulation of symbiosis, encompassing mutualism through parasitism	0.0125472	Camp|Cd36|Ctsg|Elane|Hs3st5|Ifng|Il10|Il12b|Irf8|Lbp|Lta|Mbl1|Mbl2|Mpo|Myd88|Nod2|Scd1|Tirap|Tlr2|Tnf|
GO:0019884	antigen processing and presentation of exogenous antigen	0.0125641	Ap3b1|Ap3d1|Cd1d1|Cd74|Ctse|Fcer1g|Fcgr1|Fcgr2b|Fcgr3|H2-Ab1|H2-DMa|H2-DMb2|H2-Eb1|H2-M3|H2-Oa|Ifi30|Psme1|Tap2|Tapbp|Unc93b1|
GO:0002478	antigen processing and presentation of exogenous peptide antigen	0.0127108	Cd74|Ctse|Fcer1g|Fcgr1|Fcgr2b|Fcgr3|H2-Ab1|H2-DMa|H2-DMb2|H2-Eb1|H2-M3|H2-Oa|Ifi30|Tap2|Tapbp|Unc93b1|
GO:0016579	protein deubiquitination	0.0129101	Atxn7|Atxn7l3|Bap1|Brcc3|Cyld|Dub1a|Dub3|Eny2|Josd2|Kat2a|Mysm1|Otub1|Otub2|Otud7b|Supt3h|Tnfaip3|Trrap|Uchl1|Uchl5|Uimc1|Usp1|Usp10|Usp11|Usp2|Usp20|Usp21|Usp22|Usp26|Usp28|Usp3|Usp33|Usp4|Usp42|Usp44|Usp46|Usp5|Usp7|Wdr48|
GO:0042471	ear morphogenesis	0.0131089	Abr|Atoh1|Atp2b2|Bcr|Cdh23|Celsr1|Chd7|Chrna10|Chrna9|Clic5|Cthrc1|Dll1|Dlx5|Dlx6|Dvl1|Dvl2|Dvl3|Edn1|Eya1|Fgf10|Fgf8|Fgf9|Fgfr1|Fgfr2|Foxi1|Foxi2|Frzb|Fzd3|Fzd6|Gas1|Gbx2|Gfi1|Gjb6|Gli2|Grhl3|Gsc|Hesx1|Hmx2|Hmx3|Hoxa1|Hoxa2|Insig2|Itga8|Lhfpl5|Mafb|Muted|Myc|Myo15|Myo6|Myo7a|Naglu|Neurog1|Nipbl|Nkx3-2|Nog|Osr1|Otop1|Otx1|Pax2|Pcdh15|Pou4f3|Prkra|Prrx1|Prrx2|Ptk7|Ptprq|Ror2|Six1|Six2|Smo|Sobp|Spr…
GO:0032273	positive regulation of protein polymerization	0.0131277	Apc|Arf6|Arl2|Arpc2|Cav1|Cav3|Ccl11|Ccl24|Cdc42ep5|Cdkn1b|Dlg1|Fmn1|Jmy|Map3k1|Mapk8|Mlst8|Mtap1b|Mtor|Nck2|Nckap1l|ORF19|Pfn2|Psrc1|Rictor|Terf1|Tppp|Wasl|
GO:0002053	positive regulation of mesenchymal cell proliferation	0.0131453	Bmpr1a|Ctnnb1|Fbxw4|Fgf9|Fgfr1|Fgfr2|Foxp2|Gas1|Ihh|Irs1|Irs2|Kdr|Lrp5|Lrp6|Myc|Mycn|Pdgfa|Prrx1|Prrx2|Shh|Smo|Tbx18|Tgfbr2|Trp63|Vegfa|Wnt2|Wnt5a|
GO:0050688	regulation of defense response to virus	0.0132177	Ap2a1|Ap2a2|Ap2b1|Ap2s1|Atp6v1h|Cd28|Ddx58|Elmod2|Ifit1|Il12b|Il12rb1|Il15|Il23a|Il23r|Il28ra|Il2ra|Itch|Mavs|Mill2|Pcbp2|Pml|Spn|Traf3|Zc3hav1|
GO:0009799	specification of symmetry	0.0132538	Acvr1|Acvr2a|Acvr2b|Aldh1a2|Alg5|Arl13b|Axin1|Bmp4|C2cd3|Ccdc40|Cfc1|Cited2|Dand5|Dll1|Dnahc11|Dync2h1|Dync2li1|Eng|Fgf10|Fgf8|Foxj1|Gja1|Hand1|Hand2|Ift172|Ift52|Ift88|Kif3a|Lrp6|Map3k4|Mapk8|Nkx2-5|Nkx3-2|Nodal|Notch1|Notch2|Ofd1|Ovol2|Pcsk6|Pitx2|Pkd2|Psen1|Rfx3|Ripply2|Rttn|Shh|Smad3|Smo|Sox17|Srf|Stil|Tbx1|Tbx20|Tbx3|Wnt3a|Wnt5a|Zic3|
GO:0042110	T cell activation	0.01329	5830411N06Rik|Ada|Adam17|Apc|Atp7a|Bax|Bcl11b|Bcl3|Blm|Card11|Cblb|Ccnd3|Cd1d1|Cd2|Cd276|Cd28|Cd3d|Cd3e|Cd4|Cd48|Cd74|Cd86|Cd8a|Chd7|Chrna7|Crip3|Ctnnb1|Cxcl12|Cxcr4|Ddost|Dlg1|Egr1|Elf4|Eomes|Fas|Fcgr4|Fkbp1a|Fkbp1b|Flt3|Foxp3|Fut7|Fyn|Fzd5|Fzd7|Fzd8|Gadd45g|H2-DMa|H2-M3|Hs1bp3|Icam1|Ifng|Ikzf1|Il12b|Il15|Il23a|Il7|Il7r|Ins2|Irf1|Itgam|Itgb2|Itk|Jmjd6|Lcp1|Lig4|Mill2|Myh9|Nkx2-3|Nlrc3|P2rx7|Pax1…
GO:0046627	negative regulation of insulin receptor signaling pathway	0.0133077	Ahsg|Enpp1|Grb14|Il1b|Inppl1|Irs1|Prkca|Prkcz|Ptprf|Rela|Socs1|Socs3|
GO:0042522	regulation of tyrosine phosphorylation of Stat5 protein	0.0133793	Cav1|Csf2|Epo|Gh|Hnf4a|Igf1|Il12b|Il2|Il23a|Il3|Il4|Jak2|Nf2|
GO:0043242	negative regulation of protein complex disassembly	0.0134506	Add1|Add2|Apc|Arhgef2|Avil|Capg|Capza2|Capza3|Clasp1|Gsn|Hdac6|Irak3|Katnb1|Lima1|Mid1ip1|Mtap1a|Mtap1b|Mtap2|Mtap4|Rdx|Sbds|Scin|Shroom2|Spna1|Spna2|Spnb1|Spnb2|Stmn2|Tmod3|Trim54|Vil1|Vill|
GO:0042345	regulation of NF-kappaB import into nucleus	0.0136107	Cyld|Eda|Faf1|Fbxw11|Grem1|Il1b|Nfkbia|Nfkbib|Nlrp12|Nlrp3|Prkcq|Psmd10|Rbck1|Sphk1|Tlr2|Tlr3|Tlr4|Tlr7|Tlr9|Tnf|Tnfsf14|Trip6|Uaca|
GO:0051216	cartilage development	0.0137704	Acan|Atp7a|Axin2|Barx2|Bmp2|Bmp3|Bmp4|Bmp5|Bmp7|Bmp8a|Bmp8b|Bmpr1a|Bmpr1b|Cbs|Chrdl2|Chst11|Col10a1|Col11a2|Col9a1|Comp|Cst10|Ctgf|Cytl1|Dlx2|Edn1|Eif2ak3|Esrra|Fbxw4|Fgf18|Fgf2|Fgf4|Fgf9|Fgfr1|Fgfr3|Foxd1|Foxd2|Foxd4|Gdf5|Hoxa11|Hoxa5|Hoxb3|Hoxc4|Hoxd11|Hspg2|Ihh|Il17f|Lect1|Lrp6|Mapk14|Mef2c|Mgp|Mmp13|Msx1|Mycn|Myf5|Nog|Nppc|Otor|Pitx1|Pkd1|Prkca|Prrx1|Prrx2|Pth1r|Rara|Rarb|Rarg|Ror2|Rspo2|Runx…
GO:0007041	lysosomal transport	0.0139105	Ap3b1|Fam160a2|Gcc2|Gnptg|Hgsnat|Hook2|Hook3|Lhcgr|Mgrn1|Nedd4|Pcsk9|Rhob|Rilp|Snx16|Sort1|Trak1|Use1|Vipar|
GO:0008633	activation of pro-apoptotic gene products	0.0139289	Akt1|Bad|Bcl2l11|Bid|Casp8|Fadd|Fas|Fasl|Ifi27l1|Mapk8|Myc|Ripk1|Smad3|Tnfrsf10b|Tnfsf10|Tradd|Traf2|Ywhab|
GO:0015711	organic anion transport	0.0139296	Agxt|Alb|Arl6ip5|Avp|Bsg|Cftr|Cln8|Kcnj10|Oca2|Psen1|Sfxn5|Slc10a1|Slc10a2|Slc10a6|Slc13a3|Slc13a5|Slc16a1|Slc16a3|Slc16a7|Slc16a8|Slc17a3|Slc17a6|Slc17a7|Slc17a8|Slc1a1|Slc1a2|Slc1a3|Slc1a6|Slc22a12|Slc22a18|Slc22a20|Slc22a6|Slc22a7|Slc25a10|Slc25a12|Slc25a13|Slc25a22|Slc26a1|Slc26a6|Slc26a8|Slc26a9|Slc4a11|Slc4a4|Slco1a1|Slco1a4|Slco1a5|Slco1b2|Slco1c1|Slco2a1|Slco2b1|Slco3a1|Slco4a1|Slco6b1|Sl…
GO:0051017	actin filament bundle assembly	0.014175	Abl2|Actn1|Add1|Add2|Aif1|Arrb1|Cdc42|Cul3|Eln|Ezr|Fscn1|Kctd13|Lcp1|Lima1|Ptk2b|Shroom1|Sorbs1|Tnfaip1|Ush1c|
GO:0009612	response to mechanical stimulus	0.0142589	Accn1|Accn3|Aqp1|Atp2b2|Cav1|Cd36|Chrna10|Chrna9|Clcn6|Cnn2|Etv1|Foxp2|Fyn|Gfi1|Gpr98|Il18|Itga2|Jup|Mkks|Mmp2|Myc|P2rx7|P2ry1|Pcdh15|Pkd1|Pkd2|Serpine2|Slc12a2|Slc1a3|Smpd2|Stat1|Strbp|Tacr1|Trpa1|
GO:0002260	lymphocyte homeostasis	0.01426	Akt1|Bak1|Bax|Bcl2l11|Ccnb2|Chst3|Fas|Foxp3|Gimap5|Ikbkb|Ikbkg|Il2ra|Nckap1l|P2rx7|Pik3cd|Ppp3cb|Rps6|Sh2b2|Siva1|Skil|Slc40a1|Stat5a|Stat5b|Tgfb1|Tgfb2|Tnfrsf13c|Tnfsf13b|Zc3h8|
GO:0010828	positive regulation of glucose transport	0.0142788	Adipoq|Adipor2|Akt1|Akt2|Aoc3|C1qtnf2|Capn10|Clip3|Erbb3|Erbb4|Fgf15|Fgf21|Gip|Igf1|Ins2|Insr|Irs1|Irs2|Itln1|Met|Mgea5|Prkci|Prkcz|Pth|Slc1a2|Sorbs1|
GO:0042509	regulation of tyrosine phosphorylation of STAT protein	0.0142976	Arl2bp|Cav1|Csf2|Epo|Gh|Hcls1|Hnf4a|Hpx|Ifng|Igf1|Il12a|Il12b|Il2|Il22ra2|Il23a|Il3|Il4|Il6|Il6ra|Il6st|Jak2|Lif|Lyn|Nf2|Socs1|Traf3ip1|
GO:0050830	defense response to Gram-positive bacterium	0.0143444	Acp5|C5ar1|Camp|Card9|Cd36|Ctsg|Fgr|Hck|Il27ra|Klrk1|Lbp|Lta|Lyz2|Mbl1|Mbl2|Mmp7|Myd88|Myo1f|Ncf1|Nod1|Nod2|P2rx7|Pglyrp1|Pglyrp4|Pld1|Scd1|Tbk1|Tirap|Tlr2|Tnf|
GO:0019886	antigen processing and presentation of exogenous peptide antigen via MHC class II	0.0143456	Cd74|Ctse|Fcer1g|Fcgr2b|H2-Ab1|H2-DMa|H2-DMb2|H2-Eb1|H2-Oa|Ifi30|Unc93b1|
GO:0031124	mRNA 3'-end processing	0.0144132	Aplp1|Cpsf1|Cpsf2|Cpsf3|Cpsf6|Lsm11|Mlh1|Pabpc2|Pabpn1|Pan2|Parn|Slbp|Tut1|Zfp36|Zfp36l3|Zfp473|
GO:0002718	regulation of cytokine production involved in immune response	0.0144268	Apoa2|Bcl6|Cd36|Cenpf|Fcer1g|Foxp3|Gimap5|Hmox1|Il10|Il21|Irak3|Map3k7|Nod2|Sash3|Sema7a|Tlr2|Tlr4|Tnf|Traf2|Tril|Trpm4|Wnt5a|
GO:0000184	nuclear-transcribed mRNA catabolic process, nonsense-mediated decay	0.0144456	1200011M11Rik|1500002O20Rik|Ctif|Dcp1a|Dcp1b|Dcp2|Dcps|Eif3e|Eif4a3|Ncbp1|Ncbp2|Pan2|Pan3|Parn|Smg1|Smg5|Smg6|Smg7|Upf1|Upf2|Upf3b|Wibg|
GO:0010889	regulation of sequestering of triglyceride	0.0144469	Abhd5|Apoc4|Cidea|Fitm1|Lpl|Pnpla2|Ppara|Pparg|
GO:0048747	muscle fiber development	0.0145112	AI464131|Afg3l2|Agrn|Cacna1s|Cacna2d2|Cacnb4|Cav2|Chrna1|Chrnb1|Col4a1|Col4a5|Cxadr|Dner|Dok7|Dvl1|Erbb2|F2r|Fgfr2|Flnc|Gphn|Gpx1|Homer1|Ky|Lamb2|Lrp4|Lrrk2|Musk|Myh11|Myh6|Myo18b|Myog|P2rx2|Pak1|Ptcd2|Rcan1|Snta1|Tcap|Tnc|Ttn|Vegfa|
GO:0001964	startle response	0.0145126	Adora2a|Ctnna2|Drd3|Dvl1|Fabp7|Glra1|Glrb|Grin1|Mecp2|Park2|Pcdh15|Slc6a3|
GO:0050768	negative regulation of neurogenesis	0.0145793	Arhgap4|Arhgdia|Arhgef1|Arhgef2|Ascl2|Atf5|Bdnf|Bmp4|Bmp7|Bmpr1a|Ccr5|Cd24a|Cit|Ctnna1|Ctnnb1|Dab1|Dll3|Dlx2|Drd3|F2|Gsk3b|Hook3|Id4|Klk8|Lin28a|Lingo1|Lrrk2|Mag|Mbp|Mt3|Nf1|Ngfr|Nkx6-1|Nkx6-2|Nog|Nr2e1|Ntn1|Ntrk3|Pcm1|Plxna3|Psen1|Ptk2|Rnf6|Rtn4|Rtn4r|Ryk|Sema3a|Sema3f|Sema4f|Slit1|Tgfb1|Thy1|Tlx2|Tnr|Trp53|Tspo|Ulk1|Ulk2|Wnt3|Wnt3a|Wnt5a|Wnt7b|Xylt1|
GO:0045884	regulation of survival gene product expression	0.0146613	Akt1|Akt1s1|Bax|Bnip3l|Cdh13|Csf2|Esr1|Esr2|Foxa1|Il3|Mef2c|Myc|Nkx2-5|Ptprj|Skp2|Snai2|Spdef|Stat5a|Stat5b|Tgfbr1|Tnfsf13b|
GO:0050927	positive regulation of positive chemotaxis	0.0146802	Ager|Akt2|Artn|Ccr4|Cdh13|Creb3|Cxcl12|F2rl1|F7|Fgf10|Figf|Il16|Itga2|Kdr|Prkca|S1pr1|Scg2|Smad3|Vegfa|Vegfb|Vegfc|
GO:0035116	embryonic hindlimb morphogenesis	0.0146992	Alx3|Alx4|Chd7|Ctnnb1|Dicer1|Fgf4|Fgf8|Lmbr1|Lrp6|Mecom|Med1|Notch1|Pitx1|Pitx2|Rarb|Rarg|Rspo2|Shh|Smarca4|Wnt3|Zbtb16|
GO:0050709	negative regulation of protein secretion	0.0147617	Anxa1|Apoa2|Cidea|Cx3cl1|Dph3|Drd3|Foxp3|Gpr120|Il10|Il33|Il6|Ins2|Lrrc32|Nlrp12|Nr1h3|Sergef|Srgn|Tnf|Tnfrsf4|Tnfsf4|
GO:0030834	regulation of actin filament depolymerization	0.0147807	Add1|Add2|Avil|Capg|Capza2|Capza3|Dstn|Gsn|Lima1|Plek|Rdx|Scin|Shroom2|Spna1|Spna2|Spnb1|Spnb2|Tmod3|Vil1|Vill|
GO:0006833	water transport	0.0148117	Aqp1|Aqp2|Aqp3|Aqp4|Aqp5|Aqp7|Aqp8|Aqp9|Cftr|Mip|Mylk2|Slc14a1|Upk3a|
GO:0006497	protein lipidation	0.0148769	Abca1|Alg12|Alg9|Atg10|Cd4|Clip3|Cwh43|Dpm1|Dpm2|Dpm3|Gpaa1|Hhat|Mttp|Nmt1|Pgap1|Pgap2|Pgap3|Piga|Pigc|Pigf|Pigh|Pigm|Pigo|Pigp|Pigq|Pigs|Pigv|Pigw|Pigx|Pigy|Pigyl|Pigz|Plaur|Zdhhc1|Zdhhc15|Zdhhc17|Zdhhc2|Zdhhc3|Zdhhc7|
GO:0090101	negative regulation of transmembrane receptor protein serine/threonine kinase signaling pathway	0.0148788	Acvr1|Adamtsl2|Aspn|Bambi|Bcl9l|Bmper|Cav1|Cer1|Chrd|Chrdl2|Chst11|Cidea|Dand5|Dkk1|Eid2|Eng|Fbn1|Fbn2|Fst|Fstl3|Fzd1|Glg1|Grem1|Hspa5|Htra1|Lemd3|Nepn|Nkx2-1|Nog|Notch1|Nr3c1|Onecut2|Peg10|Pin1|Prdm16|Sfrp1|Sfrp2|Sfrp5|Skil|Skor1|Skor2|Smad6|Smad7|Smurf1|Sost|Sostdc1|Tdgf1|Tgfb1i1|Tgfb3|Tob1|Trim33|Trp53|Twsg1|Wnt1|Wnt5a|
GO:0006352	transcription initiation, DNA-dependent	0.0151842	Apitd1|Brf1|Brf2|Ccnh|Cdk7|Ercc2|Ercc3|Gtf2a1|Gtf2a1l|Gtf2a2|Gtf2b|Gtf2e1|Gtf2e2|Gtf2f1|Gtf2f2|Gtf2h1|Gtf2h2|Gtf2h3|Gtf2h4|Lipe|Med1|Med12|Med13|Med14|Med16|Med17|Med30|Med4|Mnat1|Myc|Ncoa6|Polr2b|Polr2d|Polr2e|Polr2f|Polr2g|Polr2h|Polr2i|Polr2j|Ptrf|Rrn3|Rsf1|Rtf1|Smarca5|Taf1|Taf11|Taf12|Taf2|Taf4a|Taf4b|Taf5|Taf6|Taf7|Taf7l|Taf9b|Tbp|Tbpl1|Tbpl2|Tfam|Ttf1|
GO:0022411	cellular component disassembly	0.0152334	Acin1|Aifm1|Akap5|Apaf1|Aqp2|Bax|Baz1b|Cd24a|Cdkn2a|Cebpg|Cidea|Ddit4|Dedd2|Dffb|Dnase1l3|Endog|Eng|Etf1|Foxl2|Foxq1|Gfm2|Gzma|Gzmb|Hdac6|Hspa2|Kif18a|Kif2b|Kif2c|Kif5b|Klc1|Lamc1|Mrrf|Mtif3|Mtrf1|Mtrf1l|Myc|Napa|Napb|Ndel1|Ndufa13|Nedd1|Nrg1|Plg|Pmaip1|Ppt1|Sfrp1|Sgk1|Sharpin|Smarca4|Synj1|Tnp1|Tpd52l1|
GO:0060348	bone development	0.0152459	Acp5|Ankrd11|Axin2|Bmp2|Bmp4|Cbs|Cdx1|Col10a1|Col9a1|Comp|Fgf18|Fgf4|Fgf8|Fgfr2|Fgfr3|Glg1|Hoxa11|Hoxb4|Hoxd11|Hspg2|Igf1|Insig2|Lrp5|Lrp6|Lrrc17|Ltbp3|Mef2c|Nab1|Nab2|Nppc|Npr2|Papss2|Pax1|Pex7|Pthlh|Rara|Rarb|Rarg|Runx2|Sbds|Sfrp2|Sox9|Sulf1|Thbs1|Thbs3|Twist1|Whsc1|
GO:0071824	protein-DNA complex subunit organization	0.0152653	1700024P04Rik|1700054O13Rik|Asf1a|Asf1b|Baz1b|Cebpg|Cenpa|Cenpv|Ep300|Gtf2a2|H1f0|H1foo|H2afv|H2afx|H2afy|Hells|Hist1h1a|Hist1h1b|Hist1h1d|Hist1h1t|Hist1h2ba|Hist2h2ab|Hist2h2ac|Hist2h2be|Hjurp|Hp1bp3|Mcm2|Mis12|Myst3|Myst4|Nap1l1|Nap1l2|Nap1l3|Nap1l4|Nap1l5|Pias1|Pogz|Rsf1|Shprh|Smarca2|Smarca4|Smarca5|Tnp1|Tspyl1|Tspyl2|Tspyl4|Tspyl5|
GO:0050866	negative regulation of cell activation	0.015543	Abr|Adora2a|Apoe|Atm|Axl|Bcl6|Bcr|Bmp4|Bpi|Btla|Cblb|Cd24a|Cd274|Cd276|Cd74|Cdkn2a|Cnr1|Cnr2|Ctla4|Dlg1|Dusp3|Erbb2|Fas|Fcgr2b|Flt3|Foxj1|Foxp3|Gal|Gimap5|Glmn|Hlx|Hmox1|Ido1|Ihh|Il10|Il2|Il20rb|Il2ra|Il4ra|Inpp5d|Itch|Lag3|Lax1|Lrrc32|Mertk|Ndfip1|Nfkbid|Pdcd1lg2|Pde5a|Pdgfa|Pdgfb|Prdm1|Prdx2|Ptpn6|Rc3h1|Scgb1a1|Serpine2|Sfrp1|Sftpd|Shh|Socs5|Spn|Tgfb1|Tnfrsf14|Tyro3|Vsig4|Vtcn1|Zc3h8|
GO:0042472	inner ear morphogenesis	0.0155628	Abr|Atoh1|Atp2b2|Bcr|Cdh23|Celsr1|Chd7|Chrna10|Chrna9|Clic5|Cthrc1|Dll1|Dlx5|Dlx6|Dvl1|Dvl2|Dvl3|Eya1|Fgf10|Fgf8|Fgf9|Fgfr1|Fgfr2|Foxi1|Foxi2|Frzb|Fzd3|Fzd6|Gbx2|Gfi1|Gli2|Grhl3|Hesx1|Hmx2|Hmx3|Hoxa1|Insig2|Itga8|Lhfpl5|Mafb|Muted|Myo15|Myo6|Myo7a|Neurog1|Otop1|Otx1|Pax2|Pcdh15|Pou4f3|Prrx1|Prrx2|Ptk7|Ptprq|Ror2|Six1|Smo|Sobp|Spry2|Tbx1|Tmie|Ush1c|Ush1g|Wnt1|Wnt3|Wnt3a|Wnt5a|Wnt8b|
GO:0030098	lymphocyte differentiation	0.0155682	5830411N06Rik|Ada|Adam17|Apc|Atm|Atp7a|Axl|Bak1|Bax|Bcl11b|Bcl3|Bcl6|Blm|Card11|Cd1d1|Cd24a|Cd28|Cd3d|Cd3e|Cd4|Cd40lg|Cd74|Cd8a|Chd7|Clcf1|Ctnnb1|Dclre1c|Egr1|Eomes|Fas|Flt3|Flt3l|Foxp3|Fut7|Fzd5|Fzd7|Fzd8|Fzd9|Gadd45g|Gpr183|H2-DMa|Hdac7|Hdac9|Hells|Hhex|Hs1bp3|Ifng|Ikzf1|Il12b|Il15|Il23a|Il7|Il7r|Irf1|Itk|Jmjd6|Lig4|Lrrc8a|Lyl1|Mertk|Msh2|Nfam1|Nkx2-3|Ntrk1|Pax1|Pik3r1|Pknox1|Plcg2|Polm|Pou1f1|…
GO:0007160	cell-matrix adhesion	0.0155826	Actn1|Actn2|Actn3|Adam9|Agt|Angptl3|Arhgap6|Bcam|Bcl2l11|Cdk5|Cntn2|Col13a1|Col3a1|Col5a3|Ctgf|Ctnnb1|Dlc1|Eda|Epdr1|Fn1|Frem1|Itga2b|Itga6|Itgb1|Itgb1bp1|Itgb2|Itgb3|Itgb4|Itgb5|Itgb6|Itgb7|Itgbl1|Jub|Lypd3|Mia1|Muc4|Nid2|Pdpk1|Ptk2b|Pxn|Sirpa|Sorbs1|Taok2|Tecta|Tek|Tesk2|Thy1|Tmem8b|Tnn|Tnxb|Trpm7|Tsc1|Vtn|
GO:0006612	protein targeting to membrane	0.0156763	Adora1|Arl6ip1|Dusp18|Dusp21|Folr1|Folr2|Hspa4|Macf1|Mgea5|Pard3|Pex26|Pex3|Rtp3|Rtp4|Samm50|Srp14|Srp19|Srp72|Srp9|Srpr|Ssr3|Timm10|Timm13|Timm8a2|Timm8b|
GO:0055067	monovalent inorganic cation homeostasis	0.0157863	2010110P09Rik|Agt|Agtr1a|Agtr2|Atp12a|Atp1a4|Atp4a|Atp4b|Atp5b|Atp6v0a4|Atp6v1b1|Bsnd|C7|Camk2d|Cln3|Cln5|Cln6|Cyp11b2|Edn1|Ednrb|Fasl|Kcna5|Kcnj10|Mafg|Nox1|Nr3c2|Ppt1|Rhcg|Sgk1|Slc11a1|Slc12a5|Slc26a9|Slc4a10|Slc4a4|Slc9a1|Slc9a2|Slc9a7|Slc9a9|Tesc|Trp53|Upk3a|
GO:0008630	DNA damage response, signal transduction resulting in induction of apoptosis	0.0157893	5730403B10Rik|Atm|Bag6|Bbc3|Bcl3|Brca1|Brca2|Chek2|Ep300|Ercc6|Hmox1|Ifi204|Ikbke|Mbd4|Mlh1|Msh2|Msh6|Nupr1|Phlda3|Pml|Topors|Trp53|Trp63|Trp73|Uaca|Usp28|Xpa|
GO:0045861	negative regulation of proteolysis	0.0158093	Bag6|Cln3|F2|Gipc1|Hdac6|Ide|Il10|Ins2|Mad2l1|Mad2l2|N4bp1|Nr1h2|Nr1h3|Pik3r1|Plat|Ptpn3|Rab23|Serpina5|Serpine2|Shh|Spink12|Spink5|Timp1|Timp2|Timp3|Ubxn1|Usp44|
GO:0007257	activation of JUN kinase activity	0.0160845	Axin1|Dab2ip|Ercc6|Fcer1a|Fgd4|Gab1|Map2k4|Map2k7|Map3k1|Map3k11|Mdfi|Mdfic|Mul1|Spag9|Sykb|Tirap|Wnt5a|Wnt7b|
GO:0030835	negative regulation of actin filament depolymerization	0.0161048	Add1|Add2|Avil|Capg|Capza2|Capza3|Gsn|Lima1|Rdx|Scin|Shroom2|Spna1|Spna2|Spnb1|Spnb2|Tmod3|Vil1|Vill|
GO:0043967	histone H4 acetylation	0.016162	Apbb1|Arrb1|Brca2|Dmap1|Ep300|Ep400|Epc1|Ing3|Irf4|Kat2a|Mll1|Msl1|Msl2|Msl3|Myst1|Myst2|Phf15|Phf17|Ruvbl2|Tcf3|Trim16|Trrap|Yeats4|
GO:0018149	peptide cross-linking	0.0161824	A930038C07Rik|Anxa1|Bgn|Col3a1|Dcn|Dsp|Egflam|Epb4.2|Evpl|F13a1|Fn1|Ivl|Lor|Mamdc2|Prss34|Spock3|Sprr1a|Sprr1b|Tgm1|Tgm2|Tgm3|Tgm5|Thbs1|
GO:0015879	carnitine transport	0.0162428	Acacb|Cpt1a|Cpt2|Pdzk1|Prkaa2|Slc22a21|Slc22a4|Slc25a20|
GO:0000724	double-strand break repair via homologous recombination	0.0162728	Brca1|Brca2|Ercc4|Fan1|H2afx|Hus1|Mms22l|Obfc2a|Obfc2b|Palb2|Rad51|Rad52|Rad54b|Rpa1|Shfm1|Slx4|Tonsl|Ube2n|Xrcc2|
GO:0051055	negative regulation of lipid biosynthetic process	0.0163532	Acadl|Acadvl|Apoc1|Apoe|Atp1a1|Brca1|Dkk3|Fgf15|Hrh1|Insig2|Pdgfa|Pdgfb|Prox1|Trib3|Wdtc1|
GO:0008584	male gonad development	0.0164296	Acvr2a|Ahsg|Ar|Bax|Bcl2l1|Bcl2l11|Bcl2l2|Bik|Ccnd1|Csda|Dhh|Ercc1|Esr1|Fanca|Fgf9|Fndc3a|Fshb|Hmgb2|Hsd17b4|Inha|Inhba|Insl6|Kdr|Klhl10|Lhx9|Msh2|Mtap7|Nkx2-1|Nr0b1|Pdgfra|Rara|Rbp4|Rxfp2|Sf1|Sfrp1|Sfrp2|Sgpl1|Sox8|Sox9|Srd5a2|Tex11|Wnt5a|
GO:0021987	cerebral cortex development	0.0164501	Arx|Ascl1|Atoh1|Bax|Bbs1|Bbs2|Bbs4|Cdk5|Cdon|Cep120|Cx3cr1|Dab1|Egfr|Emx1|Emx2|Fgfr1|Foxp2|Grin1|Gsk3b|Lhx6|Lrp6|Lrp8|Mkks|Nde1|Nf1|Nkx2-1|Nr2e1|Pax6|Pex13|Pex5|Pou3f2|Pou3f3|Psen1|Ptprs|Reln|Robo1|Rtn4|Slit2|Tacc1|Tacc2|Tcfap2c|Tsc1|
GO:0006754	ATP biosynthetic process	0.0164993	2310067B10Rik|Ak3|Atp10a|Atp10d|Atp11a|Atp11c|Atp12a|Atp13a1|Atp13a2|Atp13a3|Atp13a5|Atp1a1|Atp1a2|Atp1a3|Atp1a4|Atp1b2|Atp1b3|Atp1b4|Atp2a1|Atp2a2|Atp2a3|Atp2b2|Atp2c1|Atp2c2|Atp4a|Atp4b|Atp5a1|Atp5b|Atp5d|Atp5e|Atp5g3|Atp5j|Atp5j2|Atp5k|Atp5s|Atp7a|Atp8a1|Atp8a2|Atp8b2|Atp8b5|Atp9b|Pklr|Pkm2|Slc25a13|Tgfb1|
GO:0022618	ribonucleoprotein complex assembly	0.0165197	Celf4|Cirbp|Clp1|Crnkl1|Ddx20|Ddx39b|Dicer1|Dync1h1|Eif2a|Eif3a|Eif3d|Gemin4|Gemin5|Gemin7|Limd1|Lsm14a|Lsm2|Mbnl1|Ncbp1|Ncbp2|Nip7|Nufip1|Patl1|Phax|Prmt5|Prmt7|Prpf19|Prpf6|Rbm5|Rbmx|Rps6|Scaf11|Sip1|Slu7|Smn1|Snrpd1|Snrpd3|Snrpf|Snupn|Srpk2|Srsf10|Srsf13b|Tgs1|Wdr77|Zrsr2|
GO:0010874	regulation of cholesterol efflux	0.0165262	Abca1|Abcg1|Adipoq|Apoe|Irak1|Nfkbia|Nr1h2|Nr1h3|Pon1|
GO:0021915	neural tube development	0.016539	Adm|Akp3|Aldh1a2|Alx1|Apaf1|Bbs4|Bmi1|Bmp4|C2cd3|Casp8|Celsr1|Cobl|Coq7|Cthrc1|Deaf1|Dlc1|Dvl2|En1|Epha2|Fgf8|Fkbp8|Foxa2|Foxb1|Fzd3|Fzd6|Gas1|Gatad2a|Gbx2|Gdf7|Gli2|Gli3|Grlf1|Gsc|Hectd1|Hes1|Hes3|Ift122|Ift172|Ift52|Ipmk|Kat2a|Kif3a|Lhx2|Lias|Lrp6|Map3k7|Nf1|Nodal|Nog|Notch1|Ovol2|Pax3|Pax6|Pfn1|Plod3|Psen1|Ptk7|Rgma|Rock2|Sall2|Sall4|Scrib|Sfrp1|Sfrp2|Shh|Smo|Stil|T|Tcf7|Tcfap2a|Tead2|Tsc1|Tsc…
GO:0090316	positive regulation of intracellular protein transport	0.0165402	Akap5|Bambi|Bmp4|Bmpr1a|Cdk1|Cnst|Eda|Egf|Egfr|Emd|Ep300|Flna|Gli3|Grem1|Gsk3b|Il1b|Il6|Jak2|Jup|Lep|Nlrp12|Pou5f1|Prkaca|Prkcq|Rbck1|Shh|Smad3|Smad4|Smo|Sphk1|Tgfb1|Tgfbr1|Tlr2|Tlr3|Tlr4|Tlr7|Tlr9|Tnf|Tnfsf14|Trip6|Uaca|Ubr5|Wipf1|Wnt3a|Zic1|
GO:0010518	positive regulation of phospholipase activity	0.0165607	Adcyap1r1|Adra2a|Agt|Agtr1a|Apoc2|Arhgap6|Calca|Chrm3|Crhr1|Dlc1|Drd1a|Edn1|Ednra|Ednrb|F2r|Fgf2|Gna11|Gna13|Gna15|Gnaq|Gnb1|Gpr139|Gpr55|Hcrt|Hcrtr2|Htr2a|Htr2b|Htr2c|Lhcgr|Lpar1|Lpar3|Nmur1|Nmur2|Npr3|Ntsr2|Plcd1|Plce1|Prkcz|Pth1r|Rxfp3|S1pr1|Sele|Slc9a3r1|Tgm2|Trhr2|
GO:0044264	cellular polysaccharide metabolic process	0.0165813	Agl|Akt1|Aoah|B3gnt1|Cercam|Cmas|Cps1|Csgalnact1|Epm2a|Ext2|G6pc|Gaa|Gbe1|Gck|Glt25d1|Gne|Gnmt|Gsk3b|Gyg|Gys1|Gys2|Hs2st1|Il6st|Mat2b|Pcdh12|Pgm2|Phka1|Phka2|Phkb|Phkg1|Phkg2|Ppp1ca|Ppp1cb|Ppp1r1a|Ppp1r2|Ppp1r3b|Ppp1r3c|Ppp3r2|Prkag3|Ptges3|Pygb|Pygl|Pygm|Slc37a4|Trp53rk|
GO:0007127	meiosis I	0.0166019	Bag6|Brca2|Cdc25b|Cpeb1|Ddx4|Dmc1|Ehmt2|Eif4g3|Ercc4|Espl1|Fbxo5|Fkbp6|Fmn2|Hspa2|Insl6|Mael|Mei1|Mlh1|Mlh3|Msh2|Msh3|Msh4|Msh5|Msh6|Myh9|Ovol1|Pms1|Prdm9|Pttg1|Rad51|Rad51c|Rec8|Siah1a|Spo11|Stra8|Syce1|Syce2|Sycp1|Sycp3|Tex11|Tex15|Top2b|Topbp1|Ube2b|Ubr2|
GO:0008016	regulation of heart contraction	0.0167316	Ada|Adm|Adora1|Adra1b|Adra1d|Adrb1|Adrb2|Adrbk1|Apln|Atp1a1|Atp1a2|Atp2a2|Avpr1a|Avpr1b|Cacna1e|Cacna1g|Calca|Cav3|Chrna7|Csrp3|Ctgf|Dmpk|Edn1|Edn2|Edn3|Epas1|Fkbp1b|Foxn4|Gaa|Gja1|Gnao1|Hbegf|Hcn2|Hcn4|Hdac4|Hrc|Ifng|Il2|Irx5|Jak2|Mybpc3|Myh6|Myl3|Myl4|Nkx2-5|Nos1|Nos2|Npff|Oxt|Pde5a|Pik3r1|Pln|Pmch|Prkca|Rgs2|Sema3a|Slc8a1|Smad7|Sp4|Srebf1|Tac1|Tacr3|Tgfb2|Th|Thrb|Uts2|
GO:0022407	regulation of cell-cell adhesion	0.0167398	Ada|Adam8|Adipoq|B4galnt2|Ccr5|Cd24a|Celsr2|Cited2|Cx3cl1|Fstl3|Gtpbp4|Itga6|Jak2|Kif26b|L1cam|Lgals1|Muc4|Myo10|Nf2|Pik3r1|Podxl|Ppap2b|Serpine2|Smad7|Tgfb1|Tnf|Tnfaip3|Tnfsf11|Tnr|Wnt1|Wnt3a|Wnt5a|
GO:0002831	regulation of response to biotic stimulus	0.0167439	Ap2a1|Ap2a2|Ap2b1|Ap2s1|Atp6v1h|Cd226|Cd24a|Cd28|Cd40lg|Crtam|Ddx58|Elmod2|Ifit1|Il12a|Il12b|Il12rb1|Il15|Il23a|Il23r|Il28ra|Il2ra|Itch|Klre1|Mavs|Mill2|Muc4|Nod2|Pcbp2|Pml|Prdm1|Prdx2|Pvr|Pvrl2|Spn|Traf3|Trib1|Zc3hav1|Zcchc11|
GO:0007162	negative regulation of cell adhesion	0.0167522	Acer2|Acp5|Acvrl1|Adam10|Adipoq|Angpt2|Arhgap6|Atp5b|B4galnt2|Bcl6|Cd24a|Cdh13|Cdkn2a|Cml1|Cml2|Cml5|Dab1|Dscam|Dscaml1|Erbb3|Fzd4|Fzd7|Gtpbp4|Hoxa7|Jak2|Lgals1|Mmp14|Mmp2|Muc4|Myo1f|Nat8|Nf1|Nf2|Notch1|Pde3b|Pik3r1|Plg|Podxl|Pten|Rasa1|Rnd1|Serpine1|Serpine2|Spn|Srcin1|Tgfb1|Thbs1|Tnfaip3|Tnr|Wnt1|
GO:0010962	regulation of glucan biosynthetic process	0.016777	Akt1|Akt2|C1qtnf2|Enpp1|Gck|Gfpt1|Igf1|Ins2|Insr|Irs1|Irs2|Mtor|Ppp1ca|Ppp1cb|Ppp1r3b|Ppp1r3c|Ppp1r3d|Ppp1r3e|Pth|Sorbs1|
GO:0007030	Golgi organization	0.0168881	Atl2|Atp8b5|Bhlha15|Blzf1|Cit|Cltc|Cog2|Cog4|Ctbp1|Dync2h1|Gcc2|Golga5|Gorasp1|Gorasp2|Kifc3|Nploc4|Optn|Plekhm2|Syne1|Tmed10|Vcpip1|l7Rn6|
GO:0070988	demethylation	0.0170766	2410016O06Rik|Alkbh1|Alkbh2|Alkbh3|Cyp1a2|Cyp2d22|Cyp51|Fto|Hsf4|Jhdm1d|Jmjd1c|Jmjd5|Jmjd6|Kdm1a|Kdm1b|Kdm3a|Kdm4a|Kdm4c|Kdm5b|Kdm6b|Phf2|Phf8|Por|Ppme1|Tet1|Ube2b|
GO:0031047	gene silencing by RNA	0.0170975	Asz1|Clp1|Dicer1|Eif2c1|Eif2c2|Eif2c3|Eif2c4|Eri1|Jub|Limd1|Lin28a|Mael|Mov10|Ncbp1|Ncbp2|Piwil1|Prkra|Snd1|Snip1|Srrt|Tdrd1|Tnrc6a|Tnrc6b|Tnrc6c|Wtip|Zcchc11|
GO:0051693	actin filament capping	0.0174836	Add1|Add2|Avil|Capg|Capza2|Capza3|Gsn|Rdx|Scin|Spna1|Spna2|Spnb1|Spnb2|Tmod3|Vil1|Vill|
GO:0007588	excretion	0.0175049	Abcg5|Abcg8|Agt|Amn|Atp6v0a4|Atp6v1b1|Chrnb2|Chrnb4|Dab2|Grhpr|Guca2b|Kirrel|Nr3c2|Slc12a1|Tacr1|Umod|
GO:0035137	hindlimb morphogenesis	0.0175099	Alx3|Alx4|Atp7a|Bmpr1a|Chd7|Ctnnb1|Dicer1|Fgf4|Fgf8|Fmn1|Gdf5|Hoxd10|Hoxd9|Krtap16-7|Lmbr1|Lrp6|Mecom|Med1|Notch1|Pitx1|Pitx2|Rarb|Rarg|Rspo2|Sall3|Shh|Smarca4|Twist1|Wnt3|Zbtb16|
GO:0031330	negative regulation of cellular catabolic process	0.0175313	1700021K19Rik|Adra1b|Akt1|Apoc1|Bag6|Cln3|Cnr1|Cst3|Dap|Dbi|Ddit4|Furin|Gipc1|Hdac4|Hp|Htr2b|Il10|Il3|Ins2|Mad2l1|Mad2l2|Mtor|N4bp1|Npc1|Ptpn3|Shh|Timp1|Timp3|Ubxn1|Usp44|
GO:0048536	spleen development	0.0176693	Adam17|Barx1|Bcl2l11|Bcl3|Cacnb4|Cfc1|Epb4.2|Fas|Fgf10|Hoxb4|Jarid2|Mfsd7b|Nfkb2|Nkx2-3|Nkx3-2|Pbx1|Pcid2|Rbm15|Slc40a1|Tcf21|Tlx1|
GO:0009126	purine nucleoside monophosphate metabolic process	0.0176908	Ada|Adal|Adsl|Adss|Adssl1|Ak3|Ampd2|Ampd3|Atic|Gart|Gmpr2|Gmps|Hprt|Impdh1|Nt5e|Paics|Pde6a|Pfas|Ppat|Prps1|Prps2|
GO:0001954	positive regulation of cell-matrix adhesion	0.0177944	Cd36|Cdh13|Csf1|Gsk3b|Ilk|Kdr|Plekha2|Prkcz|Sdc4|Smad3|Tdgf1|Tsc1|
GO:0050810	regulation of steroid biosynthetic process	0.0178054	Abcg1|Adora2b|Akr1c18|Apob|Apoe|Atp1a1|Cyp17a1|Cyp7a1|Dhcr7|Dhh|Dkk3|Fgf1|Fgf15|Hrh1|Ifng|Il1a|Insig2|Lep|Nr3c1|Por|Prox1|Scap|Sec14l2|Sf1|Srebf1|Star|Tnf|Tspo|
GO:0070374	positive regulation of ERK1 and ERK2 cascade	0.0179949	Arrb1|Arrb2|Bmp4|Bmper|Braf|Cd44|Cd74|Dcc|Fgf10|Fgf15|Fgf18|Fgf2|Fgf20|Fgf21|Fgf23|Fgf4|Fgfr2|Gas6|Gpr55|Hras1|Il1a|Il1b|Il6|Nod1|Nod2|Sema7a|Src|St5|Tek|Tirap|Tlr4|Tnfrsf11a|Tnfsf11|Vegfb|
GO:0002495	antigen processing and presentation of peptide antigen via MHC class II	0.0180593	Cd74|Ctse|Fcer1g|Fcgr2b|H2-Ab1|H2-DMa|H2-DMb2|H2-Eb1|H2-Oa|Ifi30|March1|March8|Unc93b1|
GO:0071577	zinc ion transmembrane transport	0.0180811	Slc11a2|Slc30a1|Slc30a5|Slc30a6|Slc30a7|Slc30a8|Slc39a1|Slc39a14|Slc39a2|Slc39a3|Slc39a4|Slc39a5|Slc39a6|
GO:0032373	positive regulation of sterol transport	0.0180867	Abca1|Abcg1|Adipoq|Apoe|Lipg|Nfkbia|Nr1h2|Nr1h3|Pon1|
GO:0009063	cellular amino acid catabolic process	0.0181232	A230051G13Rik|A2ld1|Aadat|Aass|Acad8|Acadl|Afmid|Aldh5a1|Aldh6a1|Amdhd1|Asrgl1|BC026590|Bcat1|Bcat2|Bckdha|Bckdhb|Bckdk|Cbs|Cdo1|Csad|Ddah2|Dio2|Dio3|Dmgdh|Dtd1|Fah|Ftcd|Gad2|Gldc|Gls|Glud1|Got1|Gstz1|Hal|Hdc|Hgd|Hibch|Hpd|Ido1|Ido2|Kmo|Kynu|Lao1|Mthfd1|Nos1|Nos2|Nos3|Pah|Pcyox1|Pcyox1l|Prodh|Prodh2|Sds|Shmt1|Tat|Uroc1|
GO:0019321	pentose metabolic process	0.018145	Dcxr|Dhdh|G6pdx|Otog|Pgd|Pgls|Prps1|Prps2|Pygl|Rbks|Rpe|Rpia|Taldo1|Tkt|Xylb|
GO:0007568	aging	0.0181668	Aldoc|Apex1|Apoe|Atm|Atr|Brca2|Capn10|Cdk1|Cdkn1a|Cdkn2a|Cisd2|Cln8|Cnr1|Coq7|Cyp27b1|Ercc1|Ercc2|Ercc5|Ghrhr|Gnao1|Helt|Hras1|Ifi27l2a|Il1b|Ilk|Inpp5d|Kl|Lrrk2|Mapk14|March5|Meg3|Mnt|Morc3|Msh2|Msh6|Ncam1|Nox4|Nup62|Pml|Pou1f1|Prelp|Serp1|Sin3a|Slc1a2|Sod2|Srf|Tbx2|Tbx3|Tcfcp2l1|Terf1|Trp53|Trp63|Wnt16|Wrn|Zfp217|Zfp354a|
GO:0030031	cell projection assembly	0.0184718	Actn2|Arhgap10|Arhgap42|B9d2|Baiap2|Baiap2l1|Baiap2l2|Bbs1|Bbs10|Bbs2|Bbs4|Bbs5|C2cd3|Capg|Cby1|Ccdc88a|Cdc42|Cdh13|Cyfip1|Dnaic2|Dnm3|Dync2h1|Dync2li1|E2f4|Fgd1|Fgd3|Fgd4|Foxj1|Gm16517|Ift172|Ift46|Itga6|Itgb4|Jub|Kif27|Kif3a|Lama5|Lpar1|Lpar3|Mkks|Mks1|Mtss1|Mtss1l|Myo1a|Nck2|Nup85|Ofd1|Onecut2|Ophn1|P2rx7|Pcdh15|Pcm1|Pcnt|Pdgfa|Pdgfb|Pkhd1|Pxn|Rab3ip|Rac2|Rdx|Rock1|Rsph4a|Rsph9|Sh2b1|Sh3glb2|S…
GO:0001819	positive regulation of cytokine production	0.0185783	Adam17|Adora2b|Adra2a|Afap1l2|Agpat1|Akirin2|Arnt|Atp6ap2|Bcl3|C3|C3ar1|C5ar1|Calca|Card11|Card9|Casp1|Ccr5|Cd14|Cd36|Cd3e|Cd40|Cd40lg|Cd83|Chia|Clec7a|Creb1|Csf2|Cx3cl1|Ddx58|Ereg|Fcer1g|Figf|Foxp3|Fzd5|Gata3|Gimap5|H2-M3|Hc|Htr2b|Ido1|Ifng|Il12a|Il12b|Il12rb1|Il12rb2|Il15|Il17a|Il17ra|Il18|Il1a|Il1b|Il1rl1|Il2|Il20rb|Il21|Il23a|Il23r|Il27ra|Il33|Il4|Il4ra|Il6|Il6ra|Irf8|Jak2|Klre1|Klrk1|Lbp|Lta…
GO:0002695	negative regulation of leukocyte activation	0.0188163	Abr|Adora2a|Atm|Axl|Bcl6|Bcr|Bmp4|Bpi|Btla|Cblb|Cd24a|Cd274|Cd276|Cd74|Cdkn2a|Cnr1|Cnr2|Ctla4|Dlg1|Dusp3|Erbb2|Fas|Fcgr2b|Flt3|Foxj1|Foxp3|Gal|Gimap5|Glmn|Hlx|Hmox1|Ido1|Ihh|Il10|Il2|Il20rb|Il2ra|Il4ra|Inpp5d|Itch|Lag3|Lax1|Lrrc32|Mertk|Ndfip1|Nfkbid|Pdcd1lg2|Pde5a|Prdm1|Prdx2|Ptpn6|Rc3h1|Scgb1a1|Sfrp1|Sftpd|Shh|Socs5|Spn|Tgfb1|Tnfrsf14|Tyro3|Vsig4|Vtcn1|Zc3h8|
GO:0051438	regulation of ubiquitin-protein ligase activity	0.0188388	Anapc1|Anapc10|Anapc2|Anapc4|Anapc5|Anapc7|Axin1|Bag5|Bmi1|Btrc|Bub3|Cdc14b|Cdc16|Cdc20|Cdc27|Cdk1|Cdkn2a|Cul1|Fbxo5|Fem1b|Fzr1|Mad2l1|Mad2l2|Pin1|Plk1|Psma1|Psma2|Psma6|Psma7|Psma8|Psmb10|Psmb11|Psmb3|Psmb4|Psmb6|Psmb7|Psmb8|Psmb9|Psmc2|Psmc3|Psmc4|Psmc5|Psmc6|Psmd1|Psmd10|Psmd12|Psmd3|Psmd4|Psmd5|Psmd6|Psmd7|Psmd8|Psmd9|Psme1|Psme3|Psmf1|Skp1a|Smad7|Trib1|Trib2|Trib3|Ube2d1|Ube2n|Usp44|
GO:0042129	regulation of T cell proliferation	0.0188613	Blm|Bmi1|Bmp4|Btla|Card11|Cblb|Cd24a|Cd274|Cd276|Cd28|Cd3e|Cdkn2a|Ctla4|Ctnnb1|Dlg1|Efnb1|Erbb2|Foxj1|Foxp3|Glmn|Ido1|Ifng|Ihh|Il12a|Il12b|Il12rb1|Il15|Il18|Il1b|Il2|Il20rb|Il21|Il23a|Il27|Il2ra|Il4|Il6|Il6st|Itch|Jak3|Lrrc32|Nck2|Nckap1l|Ndfip1|Pdcd1lg2|Pde5a|Pnp|Prkcq|Ptpn6|Sash3|Scgb1a1|Sftpd|Shh|Spn|Stat5a|Stat5b|Sykb|Tgfb1|Tnfrsf13c|Tnfrsf14|Tnfsf13b|Tnfsf4|Vcam1|Vsig4|
GO:0002274	myeloid leukocyte activation	0.019098	Adam10|Adam9|Adora3|Anxa3|Btk|Casp1|Cd48|Csf2|Cx3cr1|Edn2|Fcer1g|Fcgr3|Gimap5|Irf4|Jmjd6|Lat|Lat2|Lbp|Lcp2|Lyn|Mll5|Myo1f|Ndrg1|Nod2|Pi4k2a|Prg3|Relb|Rhoh|Sfpi1|Slc11a1|Slc7a2|Tac4|Tgfb1|Tgfbr2|Ticam1|Tlr1|Tlr2|Tlr3|Tlr4|Tlr5|Tlr6|Tlr7|Tlr9|Ubd|
GO:0050732	negative regulation of peptidyl-tyrosine phosphorylation	0.0191323	Cav1|Errfi1|Hnf4a|Nf2|Prkcz|Ptpn6|Sfrp1|Sfrp2|Socs1|Traf3ip1|
GO:0016540	protein autoprocessing	0.0191551	Capn1|Capn2|Casp12|Ctse|F12|Fxn|Parp1|Pcsk1|Pcsk2|Pcsk9|
GO:0009410	response to xenobiotic stimulus	0.0193278	Ahr|Ahrr|Aip|Akr1c12|Akr1c13|Arnt2|Cryz|Cyp1a1|Cyp2f2|Gclc|Gpx1|Gsta2|Gsta4|Gstm4|Hnf4a|Nceh1|Nr1i2|Sult1a1|Sult1b1|Ugt2b1|
GO:0007254	JNK cascade	0.0193348	Axin1|Casr|Cdc42ep5|Dab2ip|Dusp19|Ercc6|Fcer1a|Fgd4|Fgf12|Fgf14|Gab1|Irak1|Irak4|Map2k4|Map2k7|Map3k1|Map3k11|Map3k13|Mapk10|Mapk8|Mapk9|Mapkbp1|Mdfi|Mdfic|Mul1|Myd88|Nphs1|Nrk|Ptk2|Ptplad1|Rb1cc1|Ror2|Spag9|Sykb|Tirap|Tnf|Tnik|Trib1|Wnt5a|Wnt7b|
GO:0050806	positive regulation of synaptic transmission	0.0193543	Adora2a|Arrb2|Cckbr|Ccl2|Chrnb2|Drd1a|Egfr|Erbb4|Gfap|Gip|Glul|Gria2|Gria4|Grik2|Htr6|Ifng|Kiss1r|Lama2|Lgi1|Mecp2|Musk|Ncs1|Nmu|Nptn|Nr2e1|Ntrk2|Oxt|Oxtr|Pink1|Prkcz|Ptgs2|Ptk2|Serpine2|Slc1a3|Tac1|Tacr1|Tnf|Tnr|Uts2|
GO:0008629	induction of apoptosis by intracellular signals	0.0193577	2810002N01Rik|5730403B10Rik|Atm|Bag6|Bax|Bbc3|Bcl3|Brca1|Brca2|Chek2|Diablo|Eaf2|Ep300|Ercc6|Gpx1|Hmox1|Htra2|Ifi204|Ikbke|Jak2|Lgals12|Mbd4|Mlh1|Msh2|Msh6|Myc|Nupr1|Phlda3|Pmaip1|Pml|Prkca|Rnf7|Ryr2|Topors|Trp53|Trp63|Trp73|Uaca|Usp28|Xpa|
GO:0042307	positive regulation of protein import into nucleus	0.0193772	Akap5|Bambi|Bmp4|Bmpr1a|Eda|Egf|Egfr|Flna|Gli3|Grem1|Il1b|Jup|Lep|Nlrp12|Pou5f1|Prkcq|Rbck1|Shh|Smad3|Smad4|Smo|Sphk1|Tgfb1|Tgfbr1|Tlr2|Tlr3|Tlr4|Tlr7|Tlr9|Tnf|Tnfsf14|Trip6|Uaca|Ubr5|Wnt3a|Zic1|
GO:0002526	acute inflammatory response	0.0193808	Ahsg|Alox5|Casp6|Cd163|Crp|Ctnnbip1|Elane|F12|F2|F3|F8|Fcgr1|Fcgr3|Fn1|Il1a|Il1b|Il6|Ins2|Kl|Lbp|Mrgpra3|Mylk3|Nupr1|Orm1|Orm2|Orm3|Reg3b|Reg3g|Saa3|Saa4|Saal1|Serpina1b|Serpina3n|Serpinb9|Serpinf2|Sigirr|Stat3|Stat5b|Tsc2|Vnn1|
GO:0045862	positive regulation of proteolysis	0.0194002	Adam8|Adam9|Adra2a|Akt1|Apoe|Aurkaip1|Axin1|Btrc|Cln6|Csnk1e|Dab2|Dnajb2|Ep300|Fbxw11|Gclc|Hdac2|Hspbp1|Ifng|Ift52|Ift88|Il1b|Mgea5|Nrd1|Nub1|Ogt|Pacsin3|Plk1|Prickle1|Psmd10|Rchy1|Sh3d19|Smad7|Taf1|Tnf|Trib1|Trib2|Trib3|Ube2v2|Usp5|
GO:0051187	cofactor catabolic process	0.0195372	Aco1|Aco2|Aldh1l2|Aspdh|Blvra|Blvrb|Cbr1|Cbr3|Cs|Dlst|Fh1|Hmox1|Idh1|Idh3a|Idh3g|Mdh1b|Mdh2|Ncf1|Ogdh|Sdha|Sdhb|Sdhd|Sucla2|Suclg1|
GO:0042439	ethanolamine-containing compound metabolic process	0.0198226	Agpat6|Apoa2|Apoa4|Bche|Chdh|Chka|Chpt1|Dbh|Etnk1|Etnk2|Fgf7|Lcat|Lipc|Lpcat2|Lrat|Mecp2|Pcyt1a|Pemt|Pla2g15|Pla2g1b|Pla2g5|Pon1|Slc5a7|
GO:0009161	ribonucleoside monophosphate metabolic process	0.019846	Ada|Adal|Adsl|Adss|Adssl1|Ak3|Ampd2|Ampd3|Atic|Dhodh|Dpyd|Gart|Gmpr2|Gmps|Hprt|Impdh1|Nt5e|Paics|Pde6a|Pfas|Ppat|Prps1|Prps2|
GO:0001938	positive regulation of endothelial cell proliferation	0.0202092	Aggf1|Arg1|Bmp2|Bmp4|Bmpr2|Ccl11|Ccl2|Ccl24|Ccr3|Cdh13|Cxcl12|Cyba|Ecm1|F3|Fgf2|Fgfr3|Hmgb2|Htr2b|Itgb3|Kdr|Mtor|Nf1|Pdgfb|Pgf|Pold4|Prox1|Rictor|Rptor|Scg2|Thbs4|Vash2|Vegfa|Vegfb|Wnt2|Wnt5a|
GO:0046339	diacylglycerol metabolic process	0.0207932	Agpat6|Apoa2|Cdipt|Cds1|Dgkd|Dgkk|Lipe|Mogat1|Mogat2|Ppap2a|
GO:0006525	arginine metabolic process	0.0208175	Arg1|Arg2|Asl|Ddah1|Ddah2|Fah|Nags|Nos1|Nos2|Nos3|
GO:0046824	positive regulation of nucleocytoplasmic transport	0.0208367	Akap5|Bambi|Bmp4|Bmpr1a|Eda|Egf|Egfr|Emd|Flna|Gli3|Grem1|Gsk3b|Il1b|Jup|Lep|Nedd4|Nlrp12|Pou5f1|Prkaca|Prkcq|Rbck1|Shh|Smad3|Smad4|Smo|Sphk1|Tgfb1|Tgfbr1|Tlr2|Tlr3|Tlr4|Tlr7|Tlr9|Tnf|Tnfsf14|Trip6|Uaca|Ubr5|Wipf1|Wnt3a|Zic1|
GO:0048566	embryonic digestive tract development	0.0208381	Ada|Aldh1a2|Fgf10|Fgf9|Fgfr2|Foxf2|Gata4|Gli2|Gli3|Hlx|Id2|Ihh|Myb|Nipbl|Ovol2|Pcsk5|Pkdcc|Shh|Smo|Tcf21|Tcf7|
GO:0042069	regulation of catecholamine metabolic process	0.0208417	Chrnb2|Comt|Drd1a|Hprt|Htr2c|Maob|Pde1b|Slc6a3|Tacr3|Vhl|
GO:0030511	positive regulation of transforming growth factor beta receptor signaling pathway	0.0208434	Adam17|Axin1|Cdkn1c|Cdkn2b|Cited2|Furin|Gipc1|Ing2|Itga8|Men1|Rnf111|Smad4|Stk11|Tgfb1i1|Thbs1|
GO:0055002	striated muscle cell development	0.0208453	AI464131|Actc1|Afg3l2|Agrn|Bmp10|Cacna1s|Cacna2d2|Cacnb4|Cav2|Chrna1|Chrnb1|Col4a1|Col4a5|Cxadr|Dner|Dok7|Dvl1|Erbb2|F2r|Fgfr2|Flnc|Gphn|Gpx1|Homer1|Itgb1|Krt19|Ky|Lamb2|Lrp4|Lrrk2|Murc|Musk|Mybpc3|Myh11|Myh6|Myl2|Mylk3|Myo18b|Myog|Neb|Neurl2|Nkx2-5|P2rx2|Pak1|Prox1|Ptcd2|Rcan1|Snta1|Tcap|Tmod1|Tnc|Ttn|Vegfa|Xirp1|
GO:0046426	negative regulation of JAK-STAT cascade	0.0208504	Cav1|Dab1|Hgs|Hnf4a|Neurod1|Nf2|Socs1|Traf3ip1|
GO:0060444	branching involved in mammary gland duct morphogenesis	0.0208625	Ar|Areg|Btrc|Ccl11|Csf1|Ddr1|Esr1|Lrp5|Lrp6|Med1|Ncoa3|Pgr|Phb2|Pml|Slc12a2|Src|Tbx3|Tcfap2c|Tgfb1|Vdr|Wnt5a|
GO:0048713	regulation of oligodendrocyte differentiation	0.0208678	Aspa|Bmp4|Ctnnb1|Dlx2|Drd3|Hdac2|Id4|Lingo1|Nf1|Nkx2-2|Olig2|Pparg|Ptpra|Shh|Trp73|
GO:0007088	regulation of mitosis	0.0208695	2410004A20Rik|Anapc10|Apc|Atm|Bmp4|Bmp7|Btc|Cd28|Cdc42|Cdc6|Cdk11b|Cenpe|Cep192|Cul7|Cul9|Drd3|Edn1|Edn3|Egf|Epgn|Ereg|Esr1|Fgf8|Hectd3|Herc2|Hoxa13|Igf1|Igf2|Il1a|Il1b|Ins2|Insr|L3mbtl|Lrp5|Mad2l1|Mad2l1bp|Mad2l2|Met|Mycbp2|Nek6|Nme6|Nusap1|Phip|Plk1|Psmg2|Ranbp1|Rcc1|Terf1|Tgfa|Tnf|Tubg1|Ubd|Usp44|Zzef1|
GO:0002699	positive regulation of immune effector process	0.0208747	Adora2b|Adora3|C3|C6|Cadm1|Ccr2|Cd1d1|Cd226|Cd24a|Cd28|Cd36|Cd40|Crtam|Fcer1a|Fcer1g|Fcer2a|Fcgr1|Fcgr3|Foxp3|Gimap5|H2-M3|Hlx|Hmox1|Hpx|Hspa1b|Ifng|Il12a|Il12b|Il13|Il13ra1|Il2|Il21|Il23a|Il4|Il4ra|Il6|Klre1|Klrk1|Lag3|Lbp|Lta|Map3k7|Mbl2|Nod2|P2rx7|Paxip1|Pld2|Pnp|Pvr|Pvrl2|Rara|Sash3|Sema7a|Sh2d1a|Socs5|Stat5a|Stat5b|Stat6|Stxbp2|Sykb|Tap1|Tap2|Tbx21|Tgfb1|Tlr2|Tlr4|Tnf|Traf2|Unc13d|Wnt5a|
GO:0050926	regulation of positive chemotaxis	0.0208765	Ager|Akt2|Angpt2|Artn|Ccr4|Cdh13|Creb3|Cxcl12|F2rl1|F7|Fgf10|Figf|Il16|Itga2|Kdr|Prkca|S1pr1|Scg2|Smad3|Vegfa|Vegfb|Vegfc|
GO:0042310	vasoconstriction	0.0208782	Ace|Adra1b|Adra1d|Agt|Avp|Cacna1g|Cav1|Drd5|Edn1|Edn2|Edn3|Ednra|Ednrb|G6pdx|Htr2b|P2rx1|Rap1gds1|Slc6a4|
GO:0001776	leukocyte homeostasis	0.0214454	Akt1|Bak1|Bax|Bcl2l11|Ccnb2|Chst3|Fas|Foxp3|Gimap5|Ikbkb|Ikbkg|Il2ra|Men1|Nckap1l|Nkx2-3|P2rx7|Pik3cd|Ppp3cb|Rps6|Sh2b2|Siva1|Skil|Slc40a1|Stat5a|Stat5b|Tgfb1|Tgfb2|Tnfrsf13c|Tnfsf13b|Zc3h8|
GO:0030514	negative regulation of BMP signaling pathway	0.0214578	Bmper|Cav1|Cer1|Chrd|Chrdl2|Dkk1|Fbn1|Fstl3|Fzd1|Grem1|Htra1|Lemd3|Nog|Notch1|Sfrp1|Sfrp2|Sfrp5|Skor1|Smad6|Smad7|Sost|Sostdc1|Tob1|Trim33|Twsg1|Wnt5a|
GO:0048477	oogenesis	0.0214702	Amh|Bmpr1b|Brca2|Cdc25b|Ctnnb1|Dazl|Diap2|Dmc1|Ercc1|Ereg|Fbxo5|Figla|Fmn2|Gdf9|Hexb|Ihh|Inhbb|Jup|Mlh1|Mll2|Nanos3|Nobox|Paqr5|Paqr7|Paqr8|Ptk2b|Rec8|Rps6|Rxfp2|Sohlh1|Sohlh2|Src|Stra8|Vmo1|Ybx2|Zfx|Zscan21|
GO:0010464	regulation of mesenchymal cell proliferation	0.0214702	Bmpr1a|Ctnnb1|Ctnnbip1|Fbxw4|Fgf9|Fgfr1|Fgfr2|Foxp2|Gas1|Ihh|Irs1|Irs2|Kdr|Lrp5|Lrp6|Myc|Mycn|Pdgfa|Prrx1|Prrx2|Shh|Smo|Tbx18|Tgfbr2|Trp63|Vegfa|Wnt11|Wnt2|Wnt5a|Zeb1|
GO:0030148	sphingolipid biosynthetic process	0.0214825	A3galt2|Acer2|Acer3|B3gnt5|B4galnt1|B4galt6|Degs2|Elovl1|Gal3st1|Kdsr|Lass2|Lass3|Lass4|Lass5|P2rx1|P2rx7|Samd8|Sgms1|Sgms2|Smpd1|Smpd2|Sphk2|Sptlc1|Sptlc2|Sptlc3|St6galnac6|
GO:0031016	pancreas development	0.0214948	Acvr2b|Aldh1a2|Cela1|Clu|Ctnnb1|Eif2ak3|Fgf10|Foxa2|Gata6|Gdf11|Hhex|Igf1|Igf1r|Igf2|Ihh|Il6|Il6ra|Ildr2|Insr|Invs|Isl1|Neurod1|Nkx2-2|Nkx3-2|Nkx6-1|Nkx6-2|Onecut2|Pax6|Pde3b|Ptf1a|Ptprv|Rfx3|Shh|Smo|Sox4|Wnt5a|Wnt5b|
GO:0022409	positive regulation of cell-cell adhesion	0.0215713	Ccr5|Cd24a|Cited2|Cx3cl1|Fstl3|Itga6|Kif26b|L1cam|Lgals1|Myo10|Podxl|Ppap2b|Smad7|Tnf|Tnfsf11|Wnt3a|Wnt5a|
GO:0006885	regulation of pH	0.021574	2010110P09Rik|Agtr1a|Atp1a4|Atp4a|Atp4b|Atp5b|Atp6v0a4|Atp6v1b1|Cln3|Cln5|Cln6|Edn1|Ednrb|Fasl|Mafg|Nox1|Ppt1|Rhcg|Slc11a1|Slc12a5|Slc26a9|Slc4a10|Slc4a4|Slc9a1|Slc9a2|Slc9a7|Slc9a9|Trp53|
GO:0071466	cellular response to xenobiotic stimulus	0.021596	Ahr|Ahrr|Aip|Akr1c12|Akr1c13|Cryz|Cyp1a1|Cyp2f2|Gsta2|Gsta4|Gstm4|Hnf4a|Nceh1|Nr1i2|Sult1a1|Sult1b1|Ugt2b1|
GO:0046467	membrane lipid biosynthetic process	0.0215986	A3galt2|Acer2|Acer3|B3gnt5|B4galnt1|B4galt6|Degs2|Elovl1|Gal3st1|Kdsr|Lass2|Lass3|Lass4|Lass5|P2rx1|P2rx7|Samd8|Sgms1|Sgms2|Smpd1|Smpd2|Sphk2|Sptlc1|Sptlc2|Sptlc3|St6galnac6|St8sia6|Ugt8a|
GO:0030218	erythrocyte differentiation	0.0216054	Add1|Ank1|Bcl6|Bmp4|Bpgm|Cebpg|Dyrk3|Epas1|Epb4.2|Epo|Ercc2|Fech|G6pdx|Hba-x|Hcls1|Heph|Id2|Jak2|Jmjd6|Klf1|Klf2|Ldb1|Lyn|Maea|Mb|Mfsd7b|Mll5|Pknox1|Rb1|Rps6|Sfpi1|Sfxn1|Slc11a2|Slc25a38|Smad5|Smarca4|Sox6|Sp1|Tal1|Timp1|Trim10|Vegfa|
GO:0022029	telencephalon cell migration	0.0216233	Arx|Cdk5|Cntn2|Cx3cr1|Cxcl12|Cxcr4|Dab1|Drd1a|Egfr|Fgfr1|Foxb1|Lhx6|Lrp6|Lrp8|Lrrk2|Nkx2-1|Nr2e1|Pex13|Pex5|Pou3f2|Pou3f3|Psen1|Reln|Robo1|Rtn4|Slit1|Slit2|Tnr|
GO:0001649	osteoblast differentiation	0.0216302	Akt1|Bmp2|Bmp4|Chrd|Dlx5|Fgf9|Fzd1|Gabbr1|Gli1|Gli2|Hdac4|Hdac5|Hoxa2|Ihh|Junb|Jund|Lrp5|Mef2c|Men1|Msx2|Nf1|Nog|Notch1|Pth1r|Pthlh|Rspo2|Runx2|Satb2|Sfrp5|Shh|Smad1|Smad3|Smad5|Smo|Sox8|Spp1|Twist1|Twist2|Wnt11|Wnt3|Wnt3a|Wwtr1|
GO:0001894	tissue homeostasis	0.0216469	Acaca|Acp5|Add1|Adrb2|Aipl1|Ankrd11|Bax|Bbs1|Bbs10|Bbs4|Cd7|Col11a2|Col9a1|Csf1|Ctnnb1|Ctsk|Epas1|Erbb4|F2r|Fgf7|Fh1|Gpr55|Hoxa13|Il20rb|Il7|Ildr2|Itga2|Itgb1|Kdr|Klhl10|Ldb1|Ldb2|Lipa|Ncdn|Nox4|P2rx7|Pdgfrb|Pla2g4a|Pth1r|Pthlh|Rac2|Rbp4|Rpa1|Sash3|Sftpd|Slc28a3|Sox9|Stk11|Tex15|Tlr4|Tlr9|Tnfsf11|Tpp1|Vegfa|Xdh|
GO:0009142	nucleoside triphosphate biosynthetic process	0.0216716	2310067B10Rik|Ak3|Atp10a|Atp10d|Atp11a|Atp11c|Atp12a|Atp13a1|Atp13a2|Atp13a3|Atp13a5|Atp1a1|Atp1a2|Atp1a3|Atp1a4|Atp1b2|Atp1b3|Atp1b4|Atp2a1|Atp2a2|Atp2a3|Atp2b2|Atp2c1|Atp2c2|Atp4a|Atp4b|Atp5a1|Atp5b|Atp5d|Atp5e|Atp5g3|Atp5j|Atp5j2|Atp5k|Atp5s|Atp7a|Atp8a1|Atp8a2|Atp8b2|Atp8b5|Atp9b|Nme1|Nme3|Nme4|Nme5|Nme6|Nme7|Pklr|Pkm2|Pnp|Rp2h|Slc25a13|Tbpl1|Tgfb1|Txndc3|
GO:0070507	regulation of microtubule cytoskeleton organization	0.021729	2310057J16Rik|Apc|Arhgef2|Arl2|Cav1|Cav3|Ccnf|Cdkn1b|Cenpe|Cep192|Cep250|Cep76|Chordc1|Clasp1|Clip3|Ctnnb1|Cyld|Dst|Dync1li1|F630043A04Rik|Fam33a|Hdac6|Katnb1|Mapk8|Mapre1|Mid1ip1|Mtap1a|Mtap1b|Mtap2|Mtap4|Plk4|Psrc1|Ranbp1|Rnf4|Rock2|Sbds|Sgk1|Ska1|Stmn2|Tbcd|Terf1|Tmem67|Tpx2|Trim54|Wnt3a|Xpo1|
GO:0033081	regulation of T cell differentiation in thymus	0.0223583	Ada|Bmi1|Bmp4|Cdkn2a|Clptm1|Erbb2|Foxj1|Foxp3|Ihh|Il2rg|Il7r|Nfkbid|Shh|Vnn1|Zc3h8|Zeb1|
GO:0032388	positive regulation of intracellular transport	0.0223785	Akap5|Bambi|Bmp4|Bmpr1a|Capn10|Cdk1|Cnst|Eda|Egf|Egfr|Emd|Ep300|Flna|Gli3|Grem1|Gsk3b|Il1b|Il6|Jak2|Jup|Lep|Nedd4|Nlrp12|Pou5f1|Prkaca|Prkcq|Rbck1|Shh|Smad3|Smad4|Smo|Sphk1|Tgfb1|Tgfbr1|Tlr2|Tlr3|Tlr4|Tlr7|Tlr9|Tnf|Tnfsf14|Trip6|Uaca|Ubr5|Wipf1|Wnt3a|Zic1|
GO:0006493	protein O-linked glycosylation	0.0223836	Dpm1|Galnt1|Galnt10|Galnt13|Galnt2|Galnt3|Galnt7|Gcnt3|Ogt|Pofut1|Pomgnt1|Pomt1|Pomt2|St8sia6|Trak2|Vegfb|
GO:0071248	cellular response to metal ion	0.0223886	Alox5ap|Aqp1|Aqp2|Cdkn1b|Cebpa|Clic4|Fas|Fos|Fosb|Htr2b|Id2|Jun|Junb|Jund|Krt10|Myog|Nfatc3|Nfatc4|Pparg|Shh|
GO:0009581	detection of external stimulus	0.022404	Accn1|Accn3|Adora1|Aipl1|Arrb1|Atp2b2|Cacna1f|Calca|Cd209b|Chrna10|Chrna9|Clec7a|Fech|Fyn|Gja10|Gnat1|Gnat2|Gnb1|Gpr98|Guca1a|Guca1b|Il18|Itga2|Jup|Lxn|Mkks|Myc|Ngfr|Nlrc4|Nod1|Nod2|Nox3|Nr2f6|Opn1mw|Opn1sw|Opn3|Opn4|Opn5|Otop1|Parg|Pcdh15|Pde6c|Pde6d|Pglyrp1|Pglyrp4|Pkd1|Pkd2|Rbp4|Rcvrn|Rgr|Rgs9bp|Rho|Serpine2|Slc12a2|Tlr1|Tlr2|Tlr6|Trpa1|Tub|Tulp1|
GO:0002504	antigen processing and presentation of peptide or polysaccharide antigen via MHC class II	0.022409	Cd1d1|Cd74|Ctse|Fcer1g|Fcgr2b|H2-Ab1|H2-DMa|H2-DMb2|H2-Eb1|H2-Eb2|H2-Oa|H2-Ob|Ifi30|March1|March8|Unc93b1|
GO:0007602	phototransduction	0.0224138	Accn1|Aipl1|Arrb1|Gnat1|Gnat2|Gnb1|Guca1a|Guca1b|Opn1mw|Opn1sw|Opn3|Opn4|Opn5|Pde6c|Pde6d|Rcvrn|Rgr|Rho|Tub|Tulp1|
GO:0021795	cerebral cortex cell migration	0.0224391	Arx|Cdk5|Cx3cr1|Dab1|Egfr|Fgfr1|Lhx6|Lrp6|Lrp8|Nkx2-1|Nr2e1|Pex13|Pex5|Pou3f2|Pou3f3|Psen1|Reln|Robo1|Rtn4|Slit2|
GO:0002755	MyD88-dependent toll-like receptor signaling pathway	0.0224487	Atf1|Cdk1|Chuk|Creb1|Dusp3|Dusp6|Dusp7|Elk1|Fos|Ikbkb|Ikbkg|Irak1|Irak2|Irak4|Jun|Ly96|Map2k2|Map2k3|Map2k4|Map2k7|Map3k1|Map3k7|Mapk1|Mapk10|Mapk11|Mapk14|Mapk7|Mapk8|Mapk9|Mapkapk2|Mapkapk3|Mef2c|Myd88|Nfkb1|Nfkb2|Nfkbia|Nfkbib|Nod1|Nod2|Peli2|Rela|Rps6ka1|Tab1|Tab2|Tab3|Ticam1|Ticam2|Tirap|Tlr2|Tlr4|Tlr6|Ube2n|
GO:0002761	regulation of myeloid leukocyte differentiation	0.0224739	Adipoq|Apc|Calca|Car2|Cartpt|Ccl3|Ccl5|Clec2d|Clec2g|Csf1|Ctnnb1|Ctnnbip1|Esrra|Fstl3|Gpr55|Hoxa7|Id2|Ifng|Ikzf1|Il12b|Il17a|Il23a|Il3|Il4|Il5|Inpp5d|Jun|Kitl|Klf10|Lif|Lrrc17|Mitf|Mll5|Ndfip1|Nf1|Nme1|Ogt|Pf4|Pik3r1|Prdm16|Rara|Rb1|Rbp1|Runx1|Sfrp1|Stat5a|Tcfe3|Thoc5|Tnf|Tnfsf11|Tob2|Zbtb7a|
GO:0051384	response to glucocorticoid stimulus	0.0225732	Acsbg1|Adam9|Agl|Agtr1a|Agtr1b|Agtr2|Agxt|Aldh3a1|Alpl|Aqp1|Areg|Bche|Bmp4|Calcr|Cdo1|Cpn1|Ep300|Fas|Ghrhr|Il10|Il1rn|Il6|Lcat|Nr3c1|Pappa|Pdcd7|Pik3r1|Rxra|Sgk1|Sult1a1|Tat|Tcfap4|Tgfb1|Tnf|
GO:0009583	detection of light stimulus	0.0225984	Accn1|Aipl1|Arrb1|Cacna1f|Fech|Gja10|Gnat1|Gnat2|Gnb1|Guca1a|Guca1b|Opn1mw|Opn1sw|Opn3|Opn4|Opn5|Pde6c|Pde6d|Rbp4|Rcvrn|Rgr|Rgs9bp|Rho|Tub|Tulp1|
GO:0002377	immunoglobulin production	0.0226237	Aicda|Cd27|Cd40lg|Ctnnbl1|Ercc1|Exo1|Fas|Galnt2|Il7r|Lax1|Lig4|Mlh1|Msh2|Msh3|Msh6|Nbn|Nod2|Polm|Pou2f2|Prkdc|Swap70|Tcf3|Tnfsf13b|Traf3ip2|Xrcc4|
GO:0072376	protein activation cascade	0.0226491	Apoh|C1qa|C1qb|C1rl|C1s|C3|C4bp|C8a|C8b|C8g|C9|Cd55|Cfb|Cfd|Cfh|Cfi|Cfp|Cr2|Crp|Daf2|F10|F12|F3|F7|F8|F9|Fcnb|Hc|Krt1|Masp2|Mbl1|Mbl2|Serping1|Tfpi|
GO:0032436	positive regulation of proteasomal ubiquitin-dependent protein catabolic process	0.0228325	Akt1|Axin1|Csnk1e|Dab2|Dnajb2|Gclc|Hspbp1|Nub1|Plk1|Prickle1|Psmd10|Rchy1|Smad7|Taf1|Trib1|Trib2|Trib3|Ube2v2|Usp5|
GO:0070665	positive regulation of leukocyte proliferation	0.0229907	Ada|Bcl6|Blm|Bmi1|Card11|Cd24a|Cd276|Cd28|Cd38|Cd3e|Cd40|Cd40lg|Cd74|Cd81|Cdkn1a|Chrnb2|Csf1|Efnb1|Fgf10|Foxp3|Ifng|Il12a|Il12b|Il12rb1|Il13|Il13ra1|Il15|Il18|Il1b|Il2|Il21|Il23a|Il2ra|Il3|Il4|Il5|Il6|Il6st|Il7|Irs2|Jak3|Kitl|Myd88|Nck2|Nckap1l|Nfatc2|Pdcd1lg2|Pnp|Prkcq|Sash3|Shh|Spn|Stat5a|Stat5b|Sykb|Tac1|Tacr1|Tcf3|Ticam1|Tirap|Tlr4|Tnfrsf13c|Tnfrsf4|Tnfsf13b|Tnfsf4|Vav3|Vcam1|Wnt3a|
GO:0019748	secondary metabolic process	0.0229993	Cited1|Cyp1a1|Cyp1a2|Cyp1b1|Cyp2a12|Cyp2d22|Dct|Ddt|Fmo1|Mc1r|Myo5a|Oca2|Pmel|Slc45a2|Sult1a1|Sult1b1|Tyr|Tyrp1|
GO:0046503	glycerolipid catabolic process	0.0230014	Apoa2|Apoa5|Apob|Cps1|Drd1a|Lipc|Lipe|Lpl|Pla2g4c|Pnpla2|Pnpla3|
GO:0007566	embryo implantation	0.0230246	Calca|Ddr1|Epo|Grn|Hmx3|Klf9|Lamb1|Lif|Mst1|Nlrp5|Ooep|Pcsk5|Polr1b|Ppard|Prss28|Ptgs2|Stx2|Tead4|
GO:0045682	regulation of epidermis development	0.0230353	Cyp27b1|Errfi1|Ezh2|Fst|Hoxa7|Inhba|Keap1|Krt36|Krt84|Maff|Mafg|Nab1|Nab2|Ngfr|Notch1|Ovol2|Ppard|Sfrp4|Tcfap2c|Tgfb2|Tnf|Tradd|Trim16|Trp63|
GO:0048520	positive regulation of behavior	0.0230398	Adam10|Adam17|Ager|Akt2|Alb|Artn|C3ar1|C5ar1|Casp1|Ccl5|Ccr2|Ccr4|Cdh13|Creb3|Cx3cl1|Cxcl10|Cxcl12|Dscam|Edn2|Edn3|F2rl1|F7|Fgf10|Figf|Ghrh|Ghrl|Hc|Il16|Il23a|Itga2|Kdr|Lbp|Lpar1|Nckap1l|Npy2r|Pdgfb|Pmch|Prkca|S100a14|S1pr1|Scg2|Serpine1|Slit2|Smad3|Tgfb1|Thbs1|Thbs4|Uts2|Uts2r|Vegfa|Vegfb|Vegfc|Wnt5a|
GO:0051924	regulation of calcium ion transport	0.0230482	Adcyap1r1|Adora2a|Adrb2|Akap5|Aqp2|Atp2b2|Bak1|Bax|Bdkrb1|Cacna1d|Cacna1e|Cacna1f|Cacna1g|Cacna1h|Cacna1i|Cacna1s|Cacna2d1|Cacna2d2|Cacnb3|Cacnb4|Calca|Casq1|Casr|Catsper1|Cav1|Cav3|Cckar|Cldn16|Creb3|Ctnnb1|Cxcl12|Cxcr4|Dbi|Drd1a|Ednra|Egf|F2|F2r|Ffar1|Fkbp1a|Fkbp1b|Gimap5|Gja1|Gnao1|Grin3b|Grm7|Hcrt|Homer1|Icam1|Igf1|Il13|Il1rapl1|Jak3|Lhcgr|Lpar3|Lyn|Mchr1|Mgea5|Myo5a|Ncs1|Nkx2-5|Nos1|Nos3|Opr…
GO:0061077	chaperone-mediated protein folding	0.0230589	A830007P12Rik|Bag1|Cd74|Chordc1|Dnajb1|Dnajc7|H2-DMa|H2-DMb2|Hsph1|Ptges3|St13|Tor1a|Tor1b|Tor2a|Tor3a|
GO:0051353	positive regulation of oxidoreductase activity	0.0230607	Abl1|Abl2|Akt1|Apoe|Atp7a|Ccs|Cyp27b1|Edn1|Edn2|Fcer2a|Fdx1|Fgf23|Ftmt|Fxn|Gch1|Gdnf|Htr2b|Ifng|Il1b|Kras|Por|Scarb1|Tnf|Vdr|
GO:0007006	mitochondrial membrane organization	0.0230863	Bak1|Bax|Bcl2l1|Bid|Cln8|Cox18|Cstad|Gimap5|Hspa4|Letm1|Mfn2|Mtfp1|Pex5|Plekhf1|Pmaip1|Ppif|Samm50|Taz|Timm10|Timm13|Timm50|Timm8a2|Timm8b|Trp53|
GO:0006829	zinc ion transport	0.0231119	Ap3b1|Ap3d1|Slc11a2|Slc30a1|Slc30a10|Slc30a3|Slc30a4|Slc30a5|Slc30a6|Slc30a7|Slc30a8|Slc30a9|Slc39a1|Slc39a10|Slc39a11|Slc39a13|Slc39a14|Slc39a2|Slc39a3|Slc39a4|Slc39a5|Slc39a6|Slc39a8|Slc39a9|
GO:0034103	regulation of tissue remodeling	0.023166	Ahsg|Bax|Calca|Car2|Cartpt|Cd24a|Cd38|Cdkn2a|Iapp|Il18|Inpp5d|Lrp5|Lrp6|Ltbp3|Mc4r|Nf1|P2rx7|Sfrp1|Spp1|Tnfrsf11b|Tnfsf11|Vdr|Vegfa|
GO:0032856	activation of Ras GTPase activity	0.0235537	Arhgef16|Dock7|Epha2|Foxj1|Gpr65|Ndel1|Ptk2b|Ralgapa2|Rhog|Scrib|Sipa1l1|Tsc1|
GO:0032148	activation of protein kinase B activity	0.0237637	Adra2a|Adra2b|Adra2c|Ccdc88a|Ins2|Insr|Pdpk1|Prkcz|Wnt5a|
GO:0006304	DNA modification	0.0239354	Alkbh1|Alkbh2|Alkbh3|Asz1|Ccno|Ctcf|Dnmt3a|Ehmt2|Fto|Hells|Kdm1b|Mael|Mbd4|Mgmt|Mll1|Mll5|Mpg|Mutyh|Nthl1|Ogg1|Prmt7|Smarca4|Smug1|Tdrd1|Tet1|Trdmt1|Zfp57|
GO:0002440	production of molecular mediator of immune response	0.023947	Aicda|Cd27|Cd40lg|Ctnnbl1|Dlg1|Ercc1|Exo1|Fas|Galnt2|Gas6|Il7r|Lax1|Lig4|Mlh1|Mmp7|Msh2|Msh3|Msh6|Nbn|Nod2|Polm|Pou2f2|Prkdc|Slc11a1|Swap70|Tcf3|Tnfsf13b|Traf3ip2|Xrcc4|
GO:0008645	hexose transport	0.0239732	Akt1|Drd1a|Edn1|Ednra|G6pc|G6pc3|Gh|Ins1|Ins2|Klf15|M6pr|Nrg1|Prkag3|Slc2a1|Slc2a10|Slc2a2|Slc2a3|Slc2a4|Slc2a5|Slc2a8|Slc2a9|Slc37a4|Slc45a1|Slc5a1|Slc5a2|Sorbs1|Sort1|Stxbp3a|Stxbp4|
GO:0035264	multicellular organism growth	0.0241	Add1|Akp3|Ankrd11|Apba1|Bbs1|Brca2|Ccm2|Cdc42|Cela1|Dhcr7|Ercc1|Ercc2|Ercc5|Etnk2|Fgfr2|Fkbp8|G6pc|Helt|Hoxa5|Icmt|Igf1|Ihh|Insl6|Kat2a|Klf2|Meg3|Mfsd7b|Ncoa3|Pcdh15|Pcnt|Plag1|Ppp1r13l|Rara|Rarb|Rarg|Slc12a2|Slc12a5|Slc1a2|Smo|Stil|Tenc1|Tnks2|Trp53|Wdtc1|Zfx|
GO:0010595	positive regulation of endothelial cell migration	0.0243083	Agt|Amot|Angpt4|Anxa3|Bmp4|Bmpr2|Fgf2|Foxc2|Hdac7|Hdac9|Itgb3|Kdr|Pdgfb|Ppap2b|Prox1|Ptgs2|Srpx2|Tgfb1|Thbs1|Vegfa|Vegfc|Wnt5a|
GO:0009060	aerobic respiration	0.0244282	Aco1|Aco2|Adsl|Cat|Cox10|Cs|Dlst|Fh1|Fxn|Idh1|Idh3a|Idh3g|Mdh1b|Mdh2|Ogdh|Oxa1l|Sdha|Sdhb|Sdhd|Sucla2|Suclg1|
GO:0001570	vasculogenesis	0.0245771	Amot|Cav1|Ccm2|Cited1|Cited2|Ctnnb1|Cul7|Eng|Epha2|Foxc1|Foxc2|Fzd4|Gjc1|Glmn|Hdac7|Hey1|Hey2|Hhex|Hoxa13|Junb|Kdr|Myo18b|Myo1e|Myocd|Nkx2-5|Ntrk2|Paxip1|Pitx2|Ptk2|Ptprj|Sgpl1|Shh|Smarca4|Smo|Sox17|Sox18|T|Tdgf1|Tgfbr2|Tie1|Tiparp|Wars2|Wnt7b|Zfpm2|
GO:0010744	positive regulation of macrophage derived foam cell differentiation	0.024638	Apob|Cd36|Csf1|Csf2|Lpl|Mapk9|Msr1|Pf4|
GO:0032946	positive regulation of mononuclear cell proliferation	0.0247718	Ada|Bcl6|Blm|Bmi1|Card11|Cd24a|Cd276|Cd28|Cd38|Cd3e|Cd40|Cd40lg|Cd74|Cd81|Cdkn1a|Chrnb2|Csf1|Efnb1|Fgf10|Foxp3|Ifng|Il12a|Il12b|Il12rb1|Il13|Il13ra1|Il15|Il18|Il1b|Il2|Il21|Il23a|Il2ra|Il4|Il5|Il6|Il6st|Il7|Irs2|Jak3|Myd88|Nck2|Nckap1l|Nfatc2|Pdcd1lg2|Pnp|Prkcq|Sash3|Shh|Spn|Stat5a|Stat5b|Sykb|Tac1|Tacr1|Tcf3|Ticam1|Tirap|Tlr4|Tnfrsf13c|Tnfrsf4|Tnfsf13b|Tnfsf4|Vav3|Vcam1|Wnt3a|
GO:0071845	cellular component disassembly at cellular level	0.025051	Acin1|Aifm1|Akap5|Apaf1|Aqp2|Bax|Baz1b|Cd24a|Cdkn2a|Cebpg|Cidea|Dedd2|Dffb|Dnase1l3|Endog|Eng|Etf1|Foxl2|Foxq1|Gfm2|Gzma|Gzmb|Hspa2|Kif18a|Kif2b|Kif2c|Kif5b|Klc1|Lamc1|Mrrf|Mtif3|Mtrf1|Mtrf1l|Myc|Napa|Napb|Ndel1|Ndufa13|Nedd1|Nrg1|Plg|Pmaip1|Ppt1|Sfrp1|Sgk1|Sharpin|Smarca4|Synj1|Tnp1|Tpd52l1|
GO:0043407	negative regulation of MAP kinase activity	0.0251042	Apoe|Bmp4|Bmp7|Cav1|Cav3|Cblc|Dab2ip|Dusp1|Dusp10|Dusp19|Dusp2|Dusp3|Dusp6|Dusp7|Dusp8|Dusp9|Gsk3b|Hipk3|Hmgcr|Il1b|Inppl1|Irak3|Lax1|Nf1|Nup62|Prkca|Ptpn6|Rgs2|Sfrp1|Sfrp2|Sfrp5|Spred2|Spred3|Spry1|Spry2|Spry4|Stk38|Trp73|Tsc2|Uchl1|
GO:0070206	protein trimerization	0.0251258	Alox5ap|Arg1|Col1a2|Col23a1|Cubn|Hsf4|Lcn2|Mbl2|Ogt|Scara5|Skil|Traf2|Trim21|Trim34a|Trim6|Trpm8|
GO:0002064	epithelial cell development	0.0251314	Abcb1b|Agpat6|Agt|Bcl11b|Bmp4|Ccm2|Cdc42|Col18a1|Ctnnb1|Cxcr4|E2f4|Eng|Esr1|Esr2|Fem1b|Foxa1|Fzd7|Gja1|Gpx1|Hoxa13|Hoxa5|Hoxb13|Ihh|Kcne1|Lamb2|Lect1|Notch4|Onecut2|Pax2|Pgr|Plod3|Sox18|Spdef|Tcfap2a|Tcfap2c|Tcfcp2l1|Tnmd|Trp63|Vezf1|Wnt7b|
GO:0045599	negative regulation of fat cell differentiation	0.025144	Adipoq|Axin1|Ccdc85b|Enpp1|Id4|Lrp6|Ncor2|Sod2|Tgfb1|Tgfb1i1|Trib2|Trib3|Wnt1|Wnt3|Wnt3a|Wnt5a|Wwtr1|
GO:0045103	intermediate filament-based process	0.0251713	Agfg1|Bfsp2|Cln8|Gfap|Krt14|Krt20|Krt25|Krt6a|Krt6b|Krt9|Ndel1|Nefh|Prph|Rgnef|Shh|Tchh|Vim|
GO:0051250	negative regulation of lymphocyte activation	0.0252433	Adora2a|Atm|Axl|Bcl6|Bmp4|Btla|Cblb|Cd24a|Cd274|Cd276|Cd74|Cdkn2a|Ctla4|Dlg1|Dusp3|Erbb2|Fas|Fcgr2b|Flt3|Foxj1|Foxp3|Gal|Gimap5|Glmn|Hlx|Ido1|Ihh|Il10|Il2|Il20rb|Il2ra|Il4ra|Inpp5d|Itch|Lag3|Lax1|Lrrc32|Mertk|Ndfip1|Nfkbid|Pdcd1lg2|Pde5a|Prdm1|Prdx2|Ptpn6|Rc3h1|Scgb1a1|Sfrp1|Sftpd|Shh|Socs5|Spn|Tgfb1|Tnfrsf14|Tyro3|Vsig4|Vtcn1|Zc3h8|
GO:0060428	lung epithelium development	0.0252611	Ascl1|Bmp4|Errfi1|Fgf10|Foxa1|Foxa2|Gata6|Hoxa5|Igf1|Nkx2-1|Shh|Spdef|Wnt7b|
GO:0051147	regulation of muscle cell differentiation	0.0252704	Abl1|Agrn|Bmp4|Bnip2|Btg1|Camk1|Cav3|Cdc42|Cdh15|Cdon|Ctnna1|Ctnna2|Ctnnb1|Edn1|Eif5a|Ep300|Epc1|Ereg|Ezh2|Fgfr2|Foxo4|Foxo6|Hdac4|Hdac5|Hdac9|Igfbp3|Ilk|Itgb1bp3|Mapk11|Mapk12|Mapk14|Mbnl3|Mef2c|Musk|Myf5|Myf6|Myocd|Myod1|Myog|Neo1|Nkx2-5|Notch1|Nrg1|Pias1|Pik3r1|Prdm6|Prox1|Rcan1|Shh|Sox8|Sox9|Spag9|Tbx3|Tcf3|Tgfb1|Tshz3|Zeb1|Zfhx3|
GO:0046835	carbohydrate phosphorylation	0.0252882	Galk1|Galk2|Gck|Gnptab|Hk1|Hk2|Hk3|Ipmk|Ippk|Nagk|Pfkfb1|Pfkfb4|Pfkm|
GO:0043279	response to alkaloid	0.0252977	Abat|Adora2a|Adra1b|Bche|Cdk5|Chrna4|Chrna5|Chrna7|Chrnb1|Chrnb2|Chrnb4|Cnr1|Dlg4|Drd1a|Drd3|Drd5|Ednra|Fkbp1a|Grin1|Hdac5|Hmox1|Htr1b|Htr2c|Il13|Myc|Ncam1|Ppp2r2a|Ppp5c|Prkaa1|Prkaa2|Ryr2|Slc6a3|Smpd1|Tacr1|Tacr3|
GO:0010959	regulation of metal ion transport	0.0253059	Abcc8|Adcyap1r1|Adora1|Adora2a|Adrb2|Akap5|Akt1|Akt2|Aqp2|Atp2b2|Bak1|Bax|Bdkrb1|Cacna1d|Cacna1e|Cacna1f|Cacna1g|Cacna1h|Cacna1i|Cacna1s|Cacna2d1|Cacna2d2|Cacnb3|Cacnb4|Calca|Casq1|Casr|Catsper1|Cav1|Cav3|Cckar|Cldn16|Cnksr3|Cntn1|Creb3|Ctnnb1|Cxcl12|Cxcr4|Dbi|Dlg1|Dmpk|Drd1a|Drd3|Ednra|Egf|F2|F2r|Ffar1|Fkbp1a|Fkbp1b|Gck|Gimap5|Gja1|Gnao1|Gnaq|Grin3b|Grm7|Hcrt|Homer1|Htr2a|Icam1|Igf1|Il13|Il1rapl…
GO:0007156	homophilic cell adhesion	0.025325	Amigo2|Cadm1|Cadm3|Cdh10|Cdh11|Cdh12|Cdh13|Cdh15|Cdh16|Cdh17|Cdh20|Cdh22|Cdh23|Cdh24|Cdh26|Cdh3|Cdh4|Cdh5|Cdh6|Cdh9|Cdhr1|Cdhr3|Cdhr5|Celsr1|Celsr2|Celsr3|Clstn2|Clstn3|Dsc1|Dsc2|Dsc3|Dscaml1|Dsg1a|Dsg2|Dsg4|Esam|Fat3|Fat4|Frem2|L1cam|Nptn|Pcdh1|Pcdh10|Pcdh12|Pcdh15|Pcdh18|Pcdh19|Pcdh20|Pcdh8|Pcdhb14|Pik3cb|Ptprf|Ptprm|Ptprt|Pvrl2|Pvrl3|Ret|Robo1|
GO:0006418	tRNA aminoacylation for protein translation	0.0253523	Aars2|Cars|Cars2|Dalrd3|Dars|Dars2|Ears2|Eprs|Fars2|Gars|Hars|Hars2|Iars|Iars2|Kars|Lars|Lars2|Mars|Mars2|Nars|Pars2|Polg2|Rars|Rars2|Sars|Sars2|Tars|Tars2|Tarsl2|Vars|Vars2|Wars|Wars2|Yars|Yars2|
GO:0002763	positive regulation of myeloid leukocyte differentiation	0.0255373	Calca|Car2|Ccl3|Ccl5|Csf1|Ctnnbip1|Id2|Ifng|Ikzf1|Il12b|Il17a|Il23a|Il3|Il5|Jun|Kitl|Klf10|Lif|Mll5|Ogt|Pf4|Rb1|Runx1|Stat5a|Tnf|Tnfsf11|
GO:0044403	symbiosis, encompassing mutualism through parasitism	0.0256104	Ace2|Alb|Aqp1|Camp|Ccr5|Cd4|Ctsg|Ddx39b|Elane|Gpx1|Gpx2|Gucy1a3|Hyal2|Icam1|Ifit1|Insr|Jun|Mbl1|Mbl2|Mmp9|Ncf1|Nedd4|Nod2|Pou2f3|Pvrl2|Rraga|Scarb1|Smad3|Smc2|Sp1|Taf11|Tap1|Tap2|Tardbp|Tcfap4|Tgfb1|Thoc1|Thoc2|Thoc3|Thoc4|Thoc5|Thoc6|Tlr2|Tlr3|Tlr4|Tlr5|Tlr6|Tlr7|Tlr9|Vapb|Zfp639|
GO:0046470	phosphatidylcholine metabolic process	0.0257694	Agpat6|Apoa2|Apoa4|Chka|Chpt1|Fgf7|Lcat|Lipc|Lrat|Mecp2|Pcyt1a|Pemt|Pla2g15|Pla2g1b|Pon1|
GO:0033238	regulation of cellular amine metabolic process	0.0258278	Apoc1|Chrnb2|Comt|Drd1a|Hprt|Htr2c|Ins2|Maob|Pde1b|Slc6a3|Tacr3|Vhl|
GO:0060322	head development	0.0259585	Aldh1a2|Aldh1a3|Ankrd11|Asph|Chd7|Csrnp1|Dkk1|Itga4|Lrp6|Mfsd7b|Mmp2|Nipbl|Pdgfra|Pgap1|Sgpl1|Tiparp|Wnt3|Wnt5a|
GO:0046579	positive regulation of Ras protein signal transduction	0.0259862	Arpp19|Arrb1|Csf1|Dgki|Epo|Erbb2|Fgf10|Gpr55|Hras1|Igf1|Kitl|Kras|Lpar1|Lpar2|Notch2|Nrg1|Rasgrp4|Shoc2|
GO:0050819	negative regulation of coagulation	0.026331	Anxa2|Anxa5|Apoe|Apoh|Cpb2|F11|F12|F2|Gp1ba|Hs3st5|Pdgfa|Pdgfb|Plg|Proc|Procr|Pros1|Serpine2|Thbd|Tmprss6|
GO:0042559	pteridine-containing compound biosynthetic process	0.026359	Dhfr|Flad1|Fpgs|Gch1|Gphn|Mocos|Mocs1|Mocs2|Mocs3|Mthfd1|Mthfd1l|Mthfd2|Mthfsd|Nfs1|Pcbd1|Pcbd2|Pts|Qdpr|Spr|
GO:0032715	negative regulation of interleukin-6 production	0.0265739	Arrb1|Arrb2|Bpi|Chrna7|Foxp3|H47|Il10|Irak3|Klf2|Nckap1l|Tlr4|Tlr9|Tnf|Tnfaip3|
GO:2000191	regulation of fatty acid transport	0.0266021	Acsl5|Acsl6|Akt1|Akt2|Il1b|Irs2|Mapk9|Oxt|P2rx7|P2ry2|Pla2g10|Thbs1|Tnfrsf11a|Tnfsf11|
GO:0060603	mammary gland duct morphogenesis	0.0266171	Ar|Areg|Btrc|Ccl11|Csf1|Ddr1|Esr1|Fgf10|Fgfr2|Gli2|Lrp5|Lrp6|Med1|Ncoa3|Nr3c1|Ntn1|Pgr|Phb2|Pml|Pthlh|Robo1|Scrib|Slc12a2|Slit2|Src|Tbx3|Tcfap2c|Tgfb1|Vdr|Wnt5a|
GO:0015749	monosaccharide transport	0.0266453	Akt1|Drd1a|Edn1|Ednra|G6pc|G6pc3|Gh|Ins1|Ins2|Klf15|M6pr|Nrg1|Prkag3|Slc17a5|Slc2a1|Slc2a10|Slc2a2|Slc2a3|Slc2a4|Slc2a5|Slc2a8|Slc2a9|Slc37a4|Slc45a1|Slc5a1|Slc5a2|Sorbs1|Sort1|Stxbp3a|Stxbp4|
GO:0032204	regulation of telomere maintenance	0.0267875	Acd|Ercc1|Ercc4|Myc|Pif1|Pot1a|Terf1|Terf2|Terf2ip|Tinf2|Tnks|
GO:0051971	positive regulation of transmission of nerve impulse	0.0268724	Adora2a|Arrb2|Cartpt|Cckbr|Ccl2|Chrnb2|Drd1a|Egfr|Erbb4|Gfap|Gip|Glul|Gria2|Gria4|Grik2|Hcrt|Htr6|Ifng|Il6|Itga2|Kiss1r|Lama2|Lgi1|Mecp2|Musk|Ncs1|Nmu|Nptn|Nr2e1|Ntrk2|Oxt|Oxtr|Pink1|Prkcz|Ptgs2|Ptk2|Serpine2|Slc1a3|Tac1|Tacr1|Tnf|Tnr|Uts2|
GO:0050777	negative regulation of immune response	0.0269007	A2m|Arrb2|Bcl6|Cd46|Cd55|Clec2d|Col3a1|Ctla4|Dusp10|Fcgr2b|Foxj1|Foxp3|Gpx1|Gpx2|H2-Bl|Il10|Il12b|Il1rl1|Il20rb|Il27ra|Il2ra|Il33|Il7r|Inpp5d|Ins2|Irak3|Klrb1b|Klre1|Muc4|Ndfip1|Nod2|Ppp3cb|Psma1|Psmb4|Ptpn6|Serping1|Spn|Stat6|Tap1|Tap2|Tgfb1|Tgfb2|Trafd1|
GO:0034728	nucleosome organization	0.0269291	1700024P04Rik|1700054O13Rik|Asf1a|Asf1b|Baz1b|Cebpg|Cenpa|Ctcf|Fshr|H1f0|H1foo|H2afv|H2afx|H2afy|Hist1h1a|Hist1h1b|Hist1h1d|Hist1h1t|Hist1h2ba|Hist2h2ab|Hist2h2ac|Hist2h2be|Hjurp|Hp1bp3|Mcm2|Myst3|Myst4|Nap1l1|Nap1l2|Nap1l3|Nap1l4|Nap1l5|Rsf1|Shprh|Smarca2|Smarca4|Smarca5|Sycp3|Tnp1|Tspyl1|Tspyl2|Tspyl4|Tspyl5|
GO:0032649	regulation of interferon-gamma production	0.0269575	Bcl3|Cd1d1|Cd27|Cd276|Cd3e|Cd40lg|Cebpg|Foxp3|Fzd5|Gimap5|H2-M3|Il10|Il12a|Il12b|Il12rb1|Il12rb2|Il18|Il1b|Il1rl1|Il20rb|Il21|Il23a|Il23r|Il27|Il27ra|Il33|Irf8|Klre1|Klrk1|Lta|Nod2|Rara|Sash3|Scgb1a1|Slc11a1|Tlr3|Tlr4|Tlr7|Tlr8|Tlr9|Tnf|Tnfrsf13c|Wnt5a|
GO:0051443	positive regulation of ubiquitin-protein ligase activity	0.026985	Anapc1|Anapc10|Anapc2|Anapc4|Anapc5|Anapc7|Axin1|Bmi1|Btrc|Cdc14b|Cdc16|Cdc20|Cdc27|Cdk1|Cul1|Fbxo5|Fzr1|Pin1|Plk1|Psma1|Psma2|Psma6|Psma7|Psma8|Psmb10|Psmb11|Psmb3|Psmb4|Psmb6|Psmb7|Psmb8|Psmb9|Psmc2|Psmc3|Psmc4|Psmc5|Psmc6|Psmd1|Psmd10|Psmd12|Psmd3|Psmd4|Psmd5|Psmd6|Psmd7|Psmd8|Psmd9|Psme1|Psme3|Psmf1|Skp1a|Trib1|Trib2|Trib3|Ube2d1|Ube2n|
GO:0009855	determination of bilateral symmetry	0.0270134	Acvr1|Acvr2a|Acvr2b|Aldh1a2|Alg5|Arl13b|Axin1|C2cd3|Ccdc40|Cfc1|Cited2|Dand5|Dll1|Dnahc11|Dync2h1|Dync2li1|Eng|Fgf10|Fgf8|Foxj1|Gja1|Hand1|Hand2|Ift172|Ift52|Ift88|Kif3a|Lrp6|Map3k4|Mapk8|Nkx2-5|Nkx3-2|Nodal|Notch1|Notch2|Ofd1|Ovol2|Pcsk6|Pitx2|Pkd2|Psen1|Rfx3|Ripply2|Rttn|Shh|Smad3|Smo|Sox17|Srf|Stil|Tbx1|Tbx20|Tbx3|Wnt3a|Wnt5a|Zic3|
GO:0006333	chromatin assembly or disassembly	0.0270271	1700024P04Rik|1700054O13Rik|Actl6b|Arid4b|Asf1a|Asf1b|Bahd1|Baz1b|Cbx2|Cbx4|Cbx5|Cbx8|Cdyl|Cebpg|Cenpa|Cenpv|Chd1|Chd3|Chd4|Chd7|Chd8|Chd9|Ctcf|D6Mm5e|H1f0|H1foo|H2afv|H2afx|H2afy|Hells|Hist1h1a|Hist1h1b|Hist1h1d|Hist1h1t|Hist1h2ba|Hist2h2ab|Hist2h2ac|Hist2h2be|Hjurp|Hp1bp3|Kat5|Mcm2|Msl3|Myst1|Myst3|Myst4|Nap1l1|Nap1l2|Nap1l3|Nap1l4|Nap1l5|Rsf1|Shprh|Smarca2|Smarca4|Smarca5|Smarcc1|Smarcc2|Suv39…
GO:0006334	nucleosome assembly	0.0274487	1700024P04Rik|1700054O13Rik|Asf1a|Asf1b|Cenpa|H1f0|H1foo|H2afv|H2afx|H2afy|Hist1h1a|Hist1h1b|Hist1h1d|Hist1h1t|Hist1h2ba|Hist2h2ab|Hist2h2ac|Hist2h2be|Hjurp|Hp1bp3|Mcm2|Myst3|Myst4|Nap1l1|Nap1l2|Nap1l3|Nap1l4|Nap1l5|Rsf1|Shprh|Smarca2|Smarca4|Smarca5|Tspyl1|Tspyl2|Tspyl4|Tspyl5|
GO:0042254	ribosome biogenesis	0.0278211	2410016O06Rik|Bop1|Brix1|Bysl|C1d|Cdkn2a|Dcaf13|Ddx51|Ddx56|Dis3|Dkc1|Drosha|Ebna1bp2|Eif2a|Eif4a3|Emg1|Eri1|Exosc2|Exosc3|Exosc4|Exosc5|Exosc6|Exosc7|Exosc8|Exosc9|Frg1|Ftsj2|Ftsj3|Gar1|Gnl2|Gnl3l|Gtpbp4|Imp3|Imp4|Ipo4|Ipo9|Isg20l2|Krr1|Lsm6|Mina|Mphosph10|Mrpl10|Naf1|Nhp2|Nip7|Nmd3|Nob1|Nol9|Nop10|Nop14|Nop2|Nop58|Pa2g4|Pdcd11|Pop4|Pop5|Rbfa|Rcl1|Rnasel|Rpf1|Rpl26|Rpl5|Rps6|Rrn3|Rrp1|Rrp1b|Rrp3…
GO:0071695	anatomical structure maturation	0.0278232	Akt1|Barx2|Bmp2|Cdh5|Dsg4|Ercc2|Fgfr3|Grin1|Gsdma3|Igf1|Krtap16-7|Lyl1|Mmp2|Mreg|Myo5a|Notch1|Ppard|Psen1|Ptgs2|Rbpj|Reck|Tgfb2|Thbs3|Wnt1|
GO:0071156	regulation of cell cycle arrest	0.0278501	2410004A20Rik|Apc|Atm|Atr|Bcat1|Birc5|Brca1|Brcc3|Bre|Brsk1|Bub1|Bub3|Casc5|Ccnd1|Ccng1|Cdc14b|Cdk1|Cdkn1a|Cdkn2a|Cdkn2b|Cdt1|Cenpe|Cep192|Chek1|Chek2|Chfr|Clspn|Crlf3|Dclre1b|Ddb1|Dgkz|Dub3|Ercc2|Ercc3|Fbxo31|Fgf10|Foxo4|Fzr1|Gata6|H2afx|Hras1|Hus1|Ints3|Kntc1|Mad2l1|Mad2l1bp|Mapk14|Mdm4|Mlxipl|Msh2|Nbn|Obfc2a|Obfc2b|Plk1|Pml|Pola1|Ppp2r5b|Prcc|Psmg2|Ptpn11|Ptprv|Pura|Rad17|Rad9|Rassf1|Rbm38|Rfw…
GO:0007628	adult walking behavior	0.0278522	Arrb2|Axin1|Cacnb4|Chd7|Cln8|Cntn2|Dab1|Drd1a|Efnb3|Epha4|Fxn|Glra1|Glrb|Hexa|Htra2|Kcnj10|Klhl1|Npc1|Pcdh15|Scn1a|Scn8a|Spnb4|Trh|Uchl1|
GO:0007205	activation of protein kinase C activity by G-protein coupled receptor protein signaling pathway	0.0278619	Adora2a|Bdkrb1|Cck|Cerk|Cish|Dgka|Dgke|Dgkg|Dgkq|Dgkz|Edn1|Edn2|Ednra|F2r|Grm5|Hcrt|Htr1b|Htr2b|Il2|Lrp1|Pick1|Sphk1|Sphk2|
GO:2000377	regulation of reactive oxygen species metabolic process	0.0278673	Acp5|Cd36|Fbln5|Hp|Il18|Insr|Nfe2l2|Noxa1|Prdx2|
GO:0014066	regulation of phosphatidylinositol 3-kinase cascade	0.0278695	Adora3|Agt|Cat|Entpd5|Erbb2|F2|F2r|Gh|Igf1|Ins2|Jak2|Kdr|Klf4|Nedd4|Pdgfb|Pld2|Ppard|Ptpn6|Serpine2|Slc9a3r1|Slc9a3r2|Tgfb2|Tsc2|Ube3a|Wnt16|
GO:0031060	regulation of histone methylation	0.0278965	Bcor|Ctcf|Jarid2|Mecp2|Men1|Mll1|Ogt|Pax5|Paxip1|
GO:0050729	positive regulation of inflammatory response	0.0280559	Ace|Adora2b|Adora3|Ager|Aoc3|C3|Ccl24|Ccl5|Ccr5|Cd24a|Cd28|Cnr1|Ednra|Fcer1a|Fcer1g|Fcgr1|Fcgr3|Ido1|Il1b|Il1rl1|Il33|Il6|Itga2|Jak2|Lbp|Lta|Npy5r|Pde5a|Pik3cg|Pla2g4a|Prkca|Ptgs2|Serpine1|Stat5a|Stat5b|Tac1|Tgm2|Tlr4|Tnf|Tnfrsf11a|Tnfrsf1a|Tnfsf11|
GO:0060291	long-term synaptic potentiation	0.0282355	Drd1a|Gfap|Gip|Htr6|Mecp2|Musk|Nptn|Nr2e1|Serpine2|Tnr|
GO:0050671	positive regulation of lymphocyte proliferation	0.0283731	Ada|Bcl6|Blm|Bmi1|Card11|Cd24a|Cd276|Cd28|Cd38|Cd3e|Cd40|Cd40lg|Cd74|Cd81|Cdkn1a|Chrnb2|Efnb1|Fgf10|Foxp3|Ifng|Il12a|Il12b|Il12rb1|Il13|Il13ra1|Il15|Il18|Il1b|Il2|Il21|Il23a|Il2ra|Il4|Il5|Il6|Il6st|Il7|Irs2|Jak3|Myd88|Nck2|Nckap1l|Nfatc2|Pdcd1lg2|Pnp|Prkcq|Sash3|Shh|Spn|Stat5a|Stat5b|Sykb|Tac1|Tacr1|Tcf3|Ticam1|Tirap|Tlr4|Tnfrsf13c|Tnfrsf4|Tnfsf13b|Tnfsf4|Vav3|Vcam1|Wnt3a|
GO:0070303	negative regulation of stress-activated protein kinase signaling cascade	0.0284826	Akt1|Cdc42se1|Dusp10|Dusp3|Foxo1|Gps2|Hdac3|Igbp1|Itch|Mecom|Men1|Sfrp4|Taok3|
GO:0001832	blastocyst growth	0.0285502	Acvr1c|Brca2|Dmbt1|Esrrb|Gins1|Hbegf|Ints1|Nbn|Ncapg2|Ndel1|Prpf19|Sall4|Sbds|Smarca4|Taf8|Zfp830|
GO:0090068	positive regulation of cell cycle process	0.0285744	Apex1|Birc5|Btc|Cd28|Cdc6|Cdkn1a|Cdkn2a|Cenpe|Crlf3|Ctgf|Cul4b|Cyp1a1|Dazl|Drd3|Edn1|Edn3|Egf|Epgn|Ereg|Fgf8|Gata6|Hoxa13|Igf1|Igf2|Il1a|Il1b|Ins2|Insr|Lrp5|Met|Neurog1|Npm2|Nusap1|Phip|Plk4|Pml|Ppp2r5b|Prox1|Ptprv|Ranbp1|Rbm38|Smad6|Terf1|Tgfa|Tgfb1|Tnf|Trp53|Ube2b|Wnt5a|
GO:0001816	cytokine production	0.0286039	5830411N06Rik|Abca1|Cd226|Cd4|Cebpe|Cma1|Cxcl5|Dbh|Dlg1|Foxp3|G6pdx|Gadd45g|Gas6|Ido1|Il12rb2|Il17f|Il19|Il1rap|Irak4|Irf7|Irf9|Itk|Lcp2|Lipa|Lyn|Maf|Myd88|Nfatc2|Nfatc2ip|Nlrc4|Nlrp3|Nod1|Nod2|Pcsk5|Pnp|Ptafr|Ptgs2|Rel|S100a13|S1pr3|Slc11a1|Slc37a4|Tlr4|Tmem173|Tnfsf4|Trim56|Txk|Wnt11|Zcchc11|
GO:0032012	regulation of ARF protein signal transduction	0.0289968	Acap1|Acap2|Agap1|Agap3|Agfg1|Agfg2|Arap1|Arap2|Arfgap1|Arfgap2|Asap3|Cyth1|Cyth2|Cyth3|Cyth4|D10Bwg1379e|Git1|Git2|Iqsec1|Iqsec2|Iqsec3|Psd|Psd2|Psd3|Psd4|Smap1|Smap2|
GO:0006953	acute-phase response	0.0290267	Ahsg|Cd163|Crp|F2|F8|Fn1|Il1a|Il1b|Il6|Ins2|Lbp|Mrgpra3|Orm1|Orm2|Orm3|Reg3b|Reg3g|Saa3|Saa4|Saal1|Serpina1b|Serpina3n|Serpinf2|Sigirr|Stat3|Stat5b|Tsc2|
GO:0019319	hexose biosynthetic process	0.0290428	Atf3|Atf4|Car5a|Eno2|Fbp1|Fbp2|Fpgt|G6pc|G6pc2|G6pc3|Gpd1|Gpd2|Gpi1|Pck1|Pck2|Pcx|Pgam2|Pmm1|Rbp4|Sds|Sord|
GO:0006306	DNA methylation	0.0290612	Asz1|Ctcf|Dnmt3a|Ehmt2|Hells|Kdm1b|Mael|Mbd4|Mll1|Mll5|Prmt7|Smarca4|Tdrd1|Trdmt1|Zfp57|
GO:0032312	regulation of ARF GTPase activity	0.0290911	Acap1|Acap2|Agap1|Agap3|Agfg1|Agfg2|Arap1|Arap2|Arfgap1|Arfgap2|Asap3|Git1|Git2|Smap1|Smap2|
GO:0006937	regulation of muscle contraction	0.029114	Ada|Adora1|Adora2b|Adra2b|Adrb2|Adrbk1|Anxa6|Arg2|Atp1a1|Atp1a2|Atp2a1|Atp2a2|Cacna1g|Calca|Calcrl|Casq1|Casq2|Cav1|Cav3|Chrm2|Chrm3|Chrnb4|Ctgf|Dmpk|Edn1|Edn2|F2r|Ghsr|Gucy1a3|Hdac4|Itga2|Myl3|Mylk2|Myocd|Ncf1|Nkx2-5|Nms|Nmu|Npy2r|Oxt|Oxtr|P2rx1|Pde5a|Prkca|Prok2|Ptgs1|Ptgs2|Rgs2|Ryr1|Smad7|Sphk1|Srf|Sstr2|Tacr1|Tacr2|Tacr3|Tbxa2r|Tnnc1|Tnni1|Tnni2|Tnnt1|Tnnt3|
GO:0030838	positive regulation of actin filament polymerization	0.0292354	Arf6|Arpc2|Ccl11|Ccl24|Cdc42ep5|Dlg1|Fmn1|Jmy|Map3k1|Mlst8|Mtor|Nck2|Nckap1l|ORF19|Pfn2|Rictor|Wasl|
GO:0002673	regulation of acute inflammatory response	0.0292716	A2m|Anxa1|Aoc3|C3|C6|Ccl5|Ccr1|Ccr5|Cd46|Cd55|Cfh|Cnr1|F12|Fcer1a|Fcer1g|Fcgr1|Fcgr2b|Fcgr3|Il1b|Il20rb|Il4|Il6|Ins2|Mbl2|Npy5r|Pik3cg|Pparg|Ptgs2|Serping1|Spn|Tac1|Tnf|Tnfrsf11a|Tnfsf11|
GO:0006029	proteoglycan metabolic process	0.0293015	A930038C07Rik|Acan|B4galt7|Bgn|Chst11|Chst12|Chst13|Chst14|Chst3|Chst7|Chst8|Chsy1|Csgalnact1|Csgalnact2|Cytl1|Dcn|Dse|Egflam|Ext2|Glce|Hs2st1|Hs3st5|Hs6st1|Igf1|Il17f|Lipc|Mamdc2|Man1c1|Ndst2|Ppard|Prss34|Sgsh|Spock3|Xylt1|
GO:0043462	regulation of ATPase activity	0.0295076	Aldob|Casr|Cnn3|Dnajc10|Fgf10|Myh6|Myl4|Oxa1l|Pxk|Rgn|Tnnc1|Tnnt3|Tpm2|Zc3hav1|
GO:0008277	regulation of G-protein coupled receptor protein signaling pathway	0.0295103	Ada|Adrb2|Adrbk1|Arrb1|Arrb2|Cav2|Cntn2|Drd3|Ece1|Edn1|Gipr|Git1|Gpr44|Gpsm1|Grk4|Grm5|Gtf2h2|Htr1b|Htr2b|Itgb1|Itgb3|Klk14|Klk6|Mgrn1|Pde5a|Pde6g|Pde6h|Plce1|Pld2|Plek|Ramp1|Ramp2|Ramp3|Rgs13|Rgs18|Rgs2|Rgs7|Rgs9|Tmod2|Usp20|Usp33|
GO:0042347	negative regulation of NF-kappaB import into nucleus	0.0295266	Cyld|Faf1|Fbxw11|Nfkbia|Nfkbib|Nlrp3|Psmd10|Uaca|
GO:0032845	negative regulation of homeostatic process	0.0295294	Acd|Calca|Cartpt|Cd38|Ercc1|Ercc4|Iapp|Inpp5d|P2rx7|Pot1a|Terf1|Terf2|Terf2ip|Tgfb1|Tgfb2|Tinf2|Tnfrsf11b|Vegfa|
GO:0010524	positive regulation of calcium ion transport into cytosol	0.0295594	Adcyap1r1|Akap5|Bak1|Bax|Bdkrb1|Cav1|Dbi|Drd1a|Ednra|F2|F2r|Ffar1|Gimap5|Il13|Lhcgr|Mgea5|P2rx7|Thy1|
GO:0007040	lysosome organization	0.0295895	Abca1|Acp2|Cln3|Cln5|Cln6|Cln8|Fam160a2|Gaa|Gba|Hexa|Hexb|Hook2|Hook3|Hps4|Myo7a|Naglu|Ppt1|Tpp1|
GO:0072384	organelle transport along microtubule	0.0296088	Bicd2|Dync1i1|Hap1|Kif1b|Kif5b|Mtap1b|Nde1|Ndel1|Prkcz|Rhot1|Rhot2|
GO:0048265	response to pain	0.0296197	Cacna1e|Calca|Comt|Crhr1|Dbh|Ednrb|Gch1|Nmur2|Osm|P2rx2|P2rx3|Reln|Runx1|Slc6a2|Tac1|Tacr1|Trpa1|Tspo|
GO:0043574	peroxisomal transport	0.0296391	Agxt|Pex1|Pex10|Pex12|Pex13|Pex14|Pex19|Pex26|Pex3|Pex5|Pex7|
GO:0071295	cellular response to vitamin	0.0296406	Abca1|Aqp1|Mll5|Ogt|Rara|Rxrb|Sox9|Stra8|Vdr|
GO:0050772	positive regulation of axonogenesis	0.0301397	Anapc2|Arhgdia|Arhgef1|Cdh4|Cxcl12|Dixdc1|Dscam|Ep300|Fxn|Golga2|Ilk|Metrn|Mtap1b|Ndel1|Ngf|Ngfr|Ntn1|Ntrk3|Plxnb1|Plxnb2|Robo1|Sema4d|Sema7a|Skil|Stk11|Tiam1|Tnfrsf12a|Wnt3|Wnt3a|
GO:0048706	embryonic skeletal system development	0.0306377	Acvr2a|Alx1|Alx3|Alx4|Axin1|Bmi1|Bmp4|Bmp7|Chst11|Deaf1|Dlg1|Dlk1|Dlx2|Dscaml1|Etl4|Eya1|Fgf9|Foxc2|Gas1|Gli3|Gsc|Hoxa2|Hoxa5|Hoxa6|Hoxa7|Hoxb1|Hoxb2|Hoxb3|Hoxb4|Hoxb5|Hoxb6|Hoxb8|Hoxb9|Hoxc5|Hoxc9|Hoxd1|Hoxd10|Hoxd9|Hspg2|Ihh|Mdfi|Men1|Mycn|Myf5|Nipbl|Nkx3-2|Nodal|Nog|Pbx1|Pcgf2|Pcsk5|Prrx1|Prrx2|Rbp4|Runx2|Satb2|Shh|Six1|Six2|Smad3|Smo|Sp1|Tapt1|Tbx1|Tbx15|Tcfap2a|Tgfb2|Tgfb3|Tgfbr1|Tgfbr2|Tulp…
GO:0034614	cellular response to reactive oxygen species	0.0306474	Anxa1|Apex1|Apoa4|Aqp1|Atp7a|Axl|Cat|Ccs|Epx|Fos|Fxn|Gpx1|Gpx3|Hdac6|Lcn2|Mpo|Mt3|Park7|Prdx2|Prdx3|Prdx5|Pxdn|Sod2|Sod3|Tpo|Txnrd1|
GO:0051302	regulation of cell division	0.0308829	6330503K22Rik|Apc|Aspm|Bbs4|Blm|Brca2|Btc|Cables1|Cables2|Cat|Cdc6|Cenpv|Cetn2|Ereg|Fgf1|Fgf2|Fgf4|Fgf5|Fgf7|Fgf8|Fgf9|Fgfr2|Figf|Gkn1|Htr2b|Igf1r|Igf2|Il1a|Il1b|Kif18b|Mdk|Men1|Nkx3-1|Pdgfa|Pdgfb|Pdgfc|Pgf|Sfrp2|Tal1|Tgfa|Tgfb1|Tgfb2|Tgfb3|Vegfa|Vegfb|Vegfc|Wnt9b|
GO:0006367	transcription initiation from RNA polymerase II promoter	0.030914	Ccnh|Cdk7|Ercc2|Ercc3|Gtf2a1|Gtf2a1l|Gtf2a2|Gtf2b|Gtf2e1|Gtf2e2|Gtf2f1|Gtf2f2|Gtf2h1|Gtf2h2|Gtf2h3|Gtf2h4|Med1|Med12|Med13|Med14|Med16|Med17|Med30|Med4|Mnat1|Ncoa6|Polr2b|Polr2d|Polr2e|Polr2f|Polr2g|Polr2h|Polr2i|Polr2j|Taf1|Taf11|Taf12|Taf2|Taf4a|Taf4b|Taf5|Taf6|Taf7|Taf7l|Tbp|Tbpl1|Tbpl2|
GO:0001906	cell killing	0.0309784	Alb|Camp|Cebpg|Cnp|Ctsg|Elane|Fcgr1|Fcgr3|Gzmb|Hnrnpul2|Mbl1|Mbl2|N4bp2l1|N4bp2l2|Ncf1|Ptpn6|Rab27a|Serpinb9|Unc13d|
GO:0009156	ribonucleoside monophosphate biosynthetic process	0.0310096	Ada|Adal|Adsl|Adss|Adssl1|Ampd2|Ampd3|Atic|Dhodh|Dpyd|Gart|Gmps|Hprt|Impdh1|Paics|Pfas|Ppat|Prps1|Prps2|
GO:0006458	'de novo' protein folding	0.0310407	A830007P12Rik|Cd74|Dnajb1|Entpd5|H2-DMa|H2-DMb2|Hsph1|Sep15|Tor1a|Tor1b|Tor2a|Tor3a|
GO:0007368	determination of left/right symmetry	0.0315528	Acvr1|Acvr2a|Acvr2b|Alg5|Arl13b|Axin1|C2cd3|Ccdc40|Cfc1|Cited2|Dand5|Dll1|Dnahc11|Dync2h1|Dync2li1|Eng|Fgf10|Fgf8|Foxj1|Gja1|Hand1|Hand2|Ift172|Ift52|Ift88|Kif3a|Lrp6|Nkx2-5|Nkx3-2|Nodal|Notch1|Notch2|Ofd1|Ovol2|Pcsk6|Pitx2|Pkd2|Psen1|Rfx3|Ripply2|Rttn|Shh|Smad3|Smo|Sox17|Srf|Stil|Tbx1|Tbx20|Tbx3|Wnt3a|Wnt5a|Zic3|
GO:0061136	regulation of proteasomal protein catabolic process	0.0316556	Akt1|Axin1|Bag6|Btrc|Commd1|Csnk1e|Dab2|Dnajb2|Dyx1c1|Gclc|Gipc1|Gpx1|Hspbp1|Mad2l1|Mad2l2|N4bp1|Nub1|Plk1|Prickle1|Psmd10|Psme3|Rad23a|Rad23b|Rchy1|Shh|Smad7|Taf1|Trib1|Trib2|Trib3|Ube2v2|Ubxn1|Uchl5|Usp44|Usp5|
GO:0001659	temperature homeostasis	0.0317045	Acadl|Acadvl|Adora1|Adrb1|Adrb2|Adrb3|Cckar|Cidea|Dbh|Drd1a|Fto|Gimap5|Gpx1|Gpx2|Htr2a|Il1a|Il1b|Nox3|Stat3|Tnfrsf11a|
GO:0090263	positive regulation of canonical Wnt receptor signaling pathway	0.0317667	Bambi|Caprin2|Cav1|Csnk1e|Dlx5|Dvl1|Eda|Fgf10|Fgf9|Fgfr2|Fgfr3|Ilk|Lrp6|Nfkb1|Ror2|Rspo1|Rspo2|Sfrp1|Sfrp2|Sfrp4|Smad3|Src|Trpm4|Ubr5|Wls|Wnt2|Wnt2b|Wnt3a|
GO:0051341	regulation of oxidoreductase activity	0.0320164	Abl1|Abl2|Acvr2a|Akt1|Apoe|Arg2|Atp7a|Cav3|Ccs|Cnr1|Cnr2|Cyp27b1|Drd5|Ecsit|Edn1|Edn2|Egfr|Eng|Fcer2a|Fdx1|Fgf23|Ftmt|Fxn|Gch1|Gdnf|Gfi1|Gzma|Hp|Htr2b|Ifng|Il1b|Ins2|Kras|Nfkb1|Nosip|Oxa1l|Por|Scarb1|Tnf|Vdr|
GO:0007266	Rho protein signal transduction	0.0323271	Abca1|Agtr1a|Apoe|Arhgap32|Arhgdia|Arhgef11|Baiap2|Bcl6|Cdc42|Cdc42ep1|Cdc42ep4|Cdc42ep5|Cdh13|Celsr1|Chuk|Cnksr1|Col1a2|Ctnnal1|Gna12|Gna13|Mcf2l|Murc|Pth|Ptplad1|Rhog|Rhoj|Rock1|Rock2|Rtkn|Srgap1|Synj2bp|
GO:0051100	negative regulation of binding	0.0323593	Adrb2|Aes|Arrb2|Cav1|Ctnnbip1|Cyp2d22|Dab2|Dvl1|Gsk3b|Gtpbp4|Gzma|Hmox1|Ifit1|Ifit2|Jak2|Jun|Lrpap1|Mdfi|Myc|Nkx3-1|Nog|P2ry1|Park7|Rsf1|Smo|Spag9|Tcfap4|Tnks|Wapal|Ybx2|Zfp462|
GO:0046329	negative regulation of JNK cascade	0.0327032	Akt1|Cdc42se1|Dusp10|Dusp3|Gps2|Hdac3|Itch|Mecom|Men1|Sfrp4|Taok3|
GO:0001782	B cell homeostasis	0.0327358	Bak1|Bax|Bcl2l11|Foxp3|Ikbkb|Ikbkg|Nckap1l|Pik3cd|Sh2b2|Tnfrsf13c|Tnfsf13b|
GO:0043525	positive regulation of neuron apoptosis	0.0328262	Agrn|Ascl1|Atm|Bag1|Bax|Casp2|Casp6|Casp9|Cdk5|Epha7|Fasl|Hrk|Il18|Itga1|Jun|Map2k4|Map2k7|Map3k11|Musk|Nf1|Nqo1|Nr3c1|Pcsk9|Pmaip1|Ppp2r2b|Ptprf|Rapsn|Tgfb2|Tnf|Trp53|
GO:0090311	regulation of protein deacetylation	0.0328381	Fnta|Foxp3|Lpin1|Nipbl|Pml|Srebf1|Tgfb1|Trp53|
GO:0030856	regulation of epithelial cell differentiation	0.0328588	Apc|Btg1|Cav1|Ccnd1|Ctnnb1|Cul7|Cyp27b1|Dmbt1|Errfi1|Gdnf|Hoxa7|Krt36|Krt84|Lif|Notch1|Notch4|Osr1|Ovol2|Pax6|Prlr|Sox9|Stat5a|Stat5b|Tgfb2|Tgfbr1|Trim16|Trp63|Wnt9b|Xdh|Zeb1|
GO:0010875	positive regulation of cholesterol efflux	0.0328707	Abca1|Abcg1|Adipoq|Apoe|Nfkbia|Nr1h2|Nr1h3|Pon1|
GO:0006323	DNA packaging	0.0328734	1700024P04Rik|1700054O13Rik|Acin1|Aifm2|Akap8|Asf1a|Asf1b|Bahd1|Cdca5|Cdk1|Cenpa|Cenpv|Ctcf|D6Mm5e|Dffb|Fshr|H1f0|H1foo|H2afv|H2afx|H2afy|Hells|Hils1|Hist1h1a|Hist1h1b|Hist1h1d|Hist1h1t|Hist1h2ba|Hist2h2ab|Hist2h2ac|Hist2h2be|Hjurp|Hp1bp3|Mcm2|Mta2|Myst3|Myst4|Nap1l1|Nap1l2|Nap1l3|Nap1l4|Nap1l5|Ncapd2|Ncapd3|Ncapg|Ncapg2|Ncaph|Nusap1|Phf13|Prm1|Prm2|Prm3|Rsf1|Sep15|Shprh|Smarca2|Smarca4|Smarca5|S…
GO:0048820	hair follicle maturation	0.0329205	Akt1|Barx2|Dsg4|Ercc2|Gsdma3|Krtap16-7|Mreg|Myo5a|Notch1|Ppard|Psen1|Ptgs2|Rbpj|Tgfb2|
GO:0032890	regulation of organic acid transport	0.0329819	Acsl5|Acsl6|Akt1|Akt2|Arg1|Arg2|Gabbr1|Hrh3|Htr2c|Htr6|Il1b|Irs2|Mapk9|Oxt|P2rx7|P2ry2|Pla2g10|Slc15a1|Slc6a1|Thbs1|Tnf|Tnfrsf11a|Tnfsf11|Trh|
GO:0018210	peptidyl-threonine modification	0.0330144	Adrbk1|Cad|Clk1|Galnt1|Galnt2|Galnt3|Hipk3|Hk1|Lmtk2|Map3k12|Mapk8|Mtap2|Mtor|Nlk|Pbk|Pdpk1|Pkn1|Prkca|Prkcb|Sbk1|Taf1|Tgfbr1|Tgfbr2|Tnks|
GO:0043154	negative regulation of caspase activity	0.033047	Adora2a|Akt2|Birc5|Cflar|Dhcr24|Gpi1|Gpx1|Hbxip|Herpud1|Hspa1b|Hspa5|Igbp1|Il6|Ints1|Nr4a1|Por|Rag1|Sfrp2|Smad6|Thbs1|Tnfaip3|Usp47|Wnt9a|Xiap|
GO:0050868	negative regulation of T cell activation	0.0333198	Adora2a|Bcl6|Bmp4|Btla|Cblb|Cd24a|Cd274|Cd276|Cd74|Cdkn2a|Ctla4|Dlg1|Dusp3|Erbb2|Foxj1|Foxp3|Gimap5|Glmn|Hlx|Ido1|Ihh|Il20rb|Il2ra|Il4ra|Itch|Lag3|Lax1|Lrrc32|Ndfip1|Nfkbid|Pdcd1lg2|Pde5a|Prdx2|Ptpn6|Rc3h1|Scgb1a1|Sftpd|Shh|Socs5|Spn|Tgfb1|Tnfrsf14|Vsig4|Vtcn1|Zc3h8|
GO:0008360	regulation of cell shape	0.0333526	Anxa7|Arap1|Arhgap15|Arhgef18|Bambi|Cdc42ep1|Cdc42ep3|Cdc42ep4|Cdc42ep5|Cdc42se1|Cdc42se2|Cfdp1|Cyfip1|Dlc1|Epb4.1l2|Epb4.2|Ezr|F2|Fblim1|Fermt2|Fgd1|Fgd4|Fn1|Fyn|Gna12|Gna13|Grlf1|Icam1|Il6|Itga7|Kdr|Myh14|Myh9|Palm|Palmd|Pdpn|Plxnb1|Rhoj|Rhou|S100a13|Slc26a5|Spna1|Sprr1b|Taok2|Vegfa|
GO:0045807	positive regulation of endocytosis	0.0333855	Abr|Ahsg|Amph|Bcr|C3|Caly|Cav1|Cd209b|Cd36|Clec7a|Clip3|Fcer1g|Fcgr1|Fcgr2b|Fcgr3|Gata2|Hip1|Itga2|Itgb1|Kif3a|Ldlrap1|Mbl1|Mbl2|Mfge8|Nckap1l|Nod2|Pcsk9|Pld2|Ppt1|Pros1|Ptk2|Ptx3|Sele|Serpine1|Sfrp4|Sftpa1|Sftpd|Sirpa|Slc11a1|Syne1|Synj1|Tub|Tulp1|Vtn|Wnt3a|
GO:0046777	protein autophosphorylation	0.0334453	Aatk|Alk|Atm|Atr|Bcr|Btk|Cad|Camk2a|Camk2d|Camk2g|Cdk5|Cdkl5|Clk1|Clk2|Clk3|Clk4|Csnk1g1|Csnk1g2|Csnk1g3|Csnk2a1|Dyrk1a|Egfr|Eif2ak3|Ephb1|Erbb2|Fert2|Flt3|Fyn|Grk1|Hk1|Igf1r|Insr|Insrr|Irak1|Irak3|Jak2|Jak3|Kdr|Lmtk2|Lrrk2|Lyn|Map3k1|Map3k11|Map3k12|Map3k13|Map3k9|Mapk14|Mapk15|Met|Mobkl1a|Mtor|Musk|Nlk|Ntrk1|Ntrk2|Ntrk3|Pak1|Pak2|Pdgfra|Pdgfrb|Phka1|Pim3|Prkaca|Prkd2|Ptk2|Ripk1|Slk|Smg1|Stk4|Sy…
GO:0019438	aromatic compound biosynthetic process	0.0336626	Aanat|Dhfr|Flad1|Fpgs|Gch1|Gphn|Mocos|Mocs1|Mocs2|Mocs3|Mthfd1|Mthfd1l|Mthfd2|Mthfsd|Nfs1|Pah|Pcbd1|Pcbd2|Pts|Qdpr|Spr|Tph1|Tph2|Tpk1|Uros|
GO:0045604	regulation of epidermal cell differentiation	0.0337071	Cyp27b1|Errfi1|Ezh2|Hoxa7|Keap1|Krt36|Krt84|Maff|Mafg|Notch1|Ovol2|Sfrp4|Tgfb2|Trim16|Trp63|
GO:0043954	cellular component maintenance	0.0337344	2310057J16Rik|Abca4|Bbs1|Bbs10|Bbs2|Bbs4|Cdh23|Cdhr1|Cln8|Ercc6|Gpr98|Iqcb1|Kifc3|Mkks|Mpz|Neat1|Pard6a|Pcdh15|Shroom2|Tulp1|Ush1c|Ush1g|Ush2a|
GO:0048710	regulation of astrocyte differentiation	0.03374	Atf5|Bmp2|Cntn2|Dab1|Dll3|F2|Id4|Il6st|Lif|Nf1|Nog|Nr2e1|Ntrk3|Prpf19|Serpine2|
GO:0032862	activation of Rho GTPase activity	0.0337598	Arhgef16|Dock7|Epha2|Foxj1|Gpr65|Ndel1|Ptk2b|Rhog|Scrib|Tsc1|
GO:0045931	positive regulation of mitotic cell cycle	0.0337674	Apex1|Asns|Birc5|Brca2|Cdk1|Cul4b|Cyp1a1|Dusp3|Eif4e|Eif4ebp1|Fgf10|Foxa1|Nkx3-1|Prox1|Rps6kb1|Smad6|Sphk1|Stat5a|Stat5b|Tal1|Terf1|Usp2|Usp22|
GO:0050884	neuromuscular process controlling posture	0.0337927	Cln8|Fxn|Gaa|Gch1|Glra1|Hexa|Mecp2|Pou4f1|Scn1a|Tcf15|
GO:0014910	regulation of smooth muscle cell migration	0.0338005	Ace|Apex1|F3|Igf1|Igfbp3|Igfbp5|Il6st|Ilk|Itga2|Lpar1|Nox4|P2ry2|P2ry6|Pdgfa|Pdgfb|Plau|Ppard|Ptk2|Serpine1|Slit2|Src|Trib1|Vtn|
GO:0009127	purine nucleoside monophosphate biosynthetic process	0.0338126	Ada|Adal|Adsl|Adss|Adssl1|Ampd2|Ampd3|Atic|Gart|Gmps|Hprt|Impdh1|Paics|Pfas|Ppat|Prps1|Prps2|
GO:0033993	response to lipid	0.0338457	Aacs|Aanat|Abcg1|Cyp27b1|Cyp7a1|Inhba|Inhbb|Lrp6|Pdgfb|Pparg|Ptgdr|Stk11|Tgfb1|Tgfbr1|Tgfbr2|Tlr2|Tlr4|
GO:0015893	drug transport	0.0340133	Abcb11|Abcb1a|Abcb1b|Abcc1|Abcc2|Abcc3|Abcc4|Abcg2|Abp1|Hiat1|Hiatl1|Mfsd9|Nr1i2|Slc15a2|Slc17a3|Slc18a1|Slc22a1|Slc22a18|Slc47a1|Slc47a2|Slco1b2|Tlr2|
GO:0065004	protein-DNA complex assembly	0.0340775	1700024P04Rik|1700054O13Rik|Asf1a|Asf1b|Cenpa|Cenpv|Ep300|Gtf2a2|H1f0|H1foo|H2afv|H2afx|H2afy|Hells|Hist1h1a|Hist1h1b|Hist1h1d|Hist1h1t|Hist1h2ba|Hist2h2ab|Hist2h2ac|Hist2h2be|Hjurp|Hp1bp3|Mcm2|Mis12|Myst3|Myst4|Nap1l1|Nap1l2|Nap1l3|Nap1l4|Nap1l5|Pias1|Pogz|Rsf1|Shprh|Smarca2|Smarca4|Smarca5|Tspyl1|Tspyl2|Tspyl4|Tspyl5|
GO:0016064	immunoglobulin mediated immune response	0.0341106	Aicda|Bcl10|Bcl3|C1qa|C1qb|C1rl|C1s|C3|C4bp|C8a|C8b|C8g|C9|Cd40lg|Cd55|Cd74|Cfi|Cr2|Crp|Daf2|Ercc1|Exo1|Fcer1g|Fcgr1|Fcgr2b|Fcgr3|H2-DMa|Hc|Inpp5d|Irf7|Lig4|Masp2|Mbl1|Mbl2|Mlh1|Msh2|Msh6|Myd88|Nbn|Nod2|Pou2f2|Serping1|Swap70|Xrcc4|
GO:0033137	negative regulation of peptidyl-serine phosphorylation	0.0341225	Bak1|Bax|Cav1|Cnksr3|Dkk1|Inpp5k|Mlxipl|Smad7|
GO:0050995	negative regulation of lipid catabolic process	0.0345439	Adora1|Adra2a|Akt1|Apoa2|Apoc1|Cidea|Cnr1|Dbi|Gimap5|Il1b|Niacr1|Pde3b|Tnf|
GO:0045216	cell-cell junction organization	0.0345679	2310057J16Rik|Ccm2|Cd9|Cdc42|Cldn19|Crb3|Ctnna1|Ctnnb1|Cxadr|Dsp|Gjd3|Gnpat|Hdac7|Hnf4a|Itgb1|Jup|Kifc3|Mpz|Nf2|Nfasc|Numbl|Pard3|Pard6a|Prkci|Shroom2|Smad3|Smad7|Tgfb1|Tgfb2|Tgfb3|Trpv4|Vcl|Wnt11|
GO:0072527	pyrimidine-containing compound metabolic process	0.0346014	Aicda|Aldh6a1|Apobec1|Cad|Ccno|Cda|Cmpk1|Cmpk2|Dck|Dhodh|Dpyd|Dpys|Dtymk|Entpd4|Mapk1|Mbd4|Nme1|Nme3|Nme4|Nme5|Nme6|Nme7|Nt5c|Nt5m|Nthl1|Pycrl|Rp2h|Smug1|Tbpl1|Tk1|Txndc3|Tyms|Upp1|
GO:0008207	C21-steroid hormone metabolic process	0.0349101	Afp|Akr1c18|Akr1d1|Crh|Cyp11b1|Cyp11b2|Cyp17a1|Cyp19a1|Cyp21a1|Fgf2|Hsd11b1|Hsd11b2|Mecp2|Nr3c1|Serpina6|Srd5a1|Star|Stat5b|
GO:0010212	response to ionizing radiation	0.0351351	Apobec1|Atm|Atr|Bak1|Bax|Blm|Brca1|Brca2|Brcc3|Bre|Cdkn1a|Chek2|Dclre1c|Dcun1d3|Egr1|Ercc1|Ercc6|Ercc8|Eya1|Eya3|Gadd45a|Gpx1|Ikbip|Ints3|Lig4|Lrp2|Mapk14|Men1|Msh2|Nipbl|Obfc2a|Obfc2b|Paxip1|Pmaip1|Pml|Pnp|Prkdc|Rad54b|Rfwd3|Rnf168|Rnf8|Sfrp1|Sfrp2|Sod2|Topbp1|Trp53|Trp53bp2|Trp63|Trp73|Tspyl5|Uimc1|Usp28|Xrcc2|Xrcc4|Xrcc5|Xrcc6|Xrra1|Yap1|
GO:0006289	nucleotide-excision repair	0.0351966	Brca2|C77370|Ccnh|Cdk7|Cetn2|Dclre1a|Dclre1b|Ddb1|Ddb2|Ercc1|Ercc2|Ercc3|Ercc4|Ercc5|Ercc6|Ercc8|Fan1|Gtf2h1|Gtf2h2|Gtf2h3|Gtf2h4|Gtf2h5|Lig1|Lig4|Mnat1|Neil2|Nthl1|Ogg1|Pold1|Pold2|Pold3|Pold4|Pole2|Poll|Rad23a|Rad23b|Rfc1|Rfc2|Rfc3|Rfc4|Rfc5|Rpa1|Rpa2|Rpa3|Slk|Slx4|Trp53|Xab2|Xpa|Xpc|
GO:0071826	ribonucleoprotein complex subunit organization	0.0352305	Celf4|Cirbp|Clp1|Crnkl1|Ddx20|Ddx39b|Dicer1|Dync1h1|Eif2a|Eif3a|Eif3d|Gemin4|Gemin5|Gemin7|Gfm2|Kif5b|Klc1|Limd1|Lsm14a|Lsm2|Mbnl1|Mrrf|Mtif3|Ncbp1|Ncbp2|Nip7|Nufip1|Patl1|Phax|Prmt5|Prmt7|Prpf19|Prpf6|Rbm5|Rbmx|Rps6|Scaf11|Sip1|Slu7|Smn1|Snrpd1|Snrpd3|Snrpf|Snupn|Srpk2|Srsf10|Srsf13b|Tgs1|Wdr77|Zrsr2|
GO:0002792	negative regulation of peptide secretion	0.0356618	Abcc8|Acvr1c|Adra2a|Cartpt|Cd74|Ghrl|Ghsr|Hadh|Inhbb|Irs1|Kcnj11|Lep|Nos1|Npff|Oit1|Pde1c|Pde3b|Pde4c|Pde8b|Psmd9|Ptpn11|Ptprv|Sfrp1|Sirt4|Srebf1|Sytl4|Uts2|
GO:0046427	positive regulation of JAK-STAT cascade	0.035696	Arl2bp|Cenpj|Crlf3|Csf2|Epo|F2r|Gh|Hcls1|Hpx|Ifng|Igf1|Il12a|Il12b|Il2|Il23a|Il3|Il4|Il5|Il6|Il6ra|Il6st|Jak2|Lep|Lif|Lyn|Prl|Ptk2b|
GO:0010976	positive regulation of neuron projection development	0.0357303	Acsl6|Atf1|Cd24a|Cnr1|Dcc|Dpysl3|Dvl1|Fez1|Fgfr1|Fig4|Hap1|Itga3|Itgb1|Katnb1|Lif|Met|Ndel1|Nptn|Ntrk3|P2ry2|Ppp2r5b|Ppp2r5d|Sec16a|Serpine2|Sphk1|Stmn2|Ube2v2|
GO:0048008	platelet-derived growth factor receptor signaling pathway	0.0360046	Bcar1|Bcr|Csrnp1|Gab1|Jak2|Myo1e|Pdap1|Pdgfa|Pdgfb|Pdgfc|Pdgfra|Pdgfrb|Plat|Pten|Rapgef1|Sgpl1|Tiparp|Txnip|Vegfa|
GO:0006338	chromatin remodeling	0.0360344	2410016O06Rik|Bahd1|Baz1a|Baz1b|Bptf|Cebpg|Cenpv|Chd1|Chd1l|Chd8|Foxa1|Fshr|Hdac4|Hells|Hjurp|Hmg20b|Ino80|Klf1|Men1|Mta2|Npm2|Nr3c1|Rbbp7|Rere|Rsf1|Satb2|Sirt1|Smarca1|Smarca4|Smarca5|Smarcc1|Smarcc2|Smarcd1|Suv39h2|Sycp3|Tnp1|Tsix|Ttf1|
GO:0070301	cellular response to hydrogen peroxide	0.0360391	Anxa1|Apex1|Apoa4|Aqp1|Axl|Cat|Epx|Fxn|Gpx1|Gpx3|Hdac6|Lcn2|Mpo|Park7|Prdx2|Prdx3|Pxdn|Tpo|Txnrd1|
GO:0000075	cell cycle checkpoint	0.0360897	2410004A20Rik|Apc|Atm|Atr|Bcat1|Birc5|Brca1|Brcc3|Bre|Brsk1|Bub1|Bub3|Casc5|Ccnd1|Ccng1|Cdc14b|Cdk1|Cdkn1a|Cdkn2a|Cdkn2b|Cdt1|Cenpe|Cep192|Chek1|Chek2|Chfr|Clspn|Dclre1b|Ddb1|Dgkz|Dub3|Ercc2|Ercc3|Fbxo31|Foxo4|Fzr1|H2afx|Hras1|Hus1|Ints3|Kntc1|Mad2l1|Mad2l1bp|Mapk14|Msh2|Nbn|Obfc2a|Obfc2b|Plk1|Pml|Pola1|Prcc|Psmg2|Ptpn11|Ptprv|Pura|Rad17|Rad9|Rbm38|Rfwd3|Rint1|Rps6|Smc1a|Stra8|Terf1|Tgfb1|Tipin|T…
GO:0035194	posttranscriptional gene silencing by RNA	0.0361055	Clp1|Dicer1|Eif2c1|Eif2c2|Eif2c3|Eif2c4|Jub|Limd1|Lin28a|Mov10|Prkra|Snip1|Srrt|Tnrc6a|Wtip|Zcchc11|
GO:0007031	peroxisome organization	0.0361271	Acot8|Agxt|Fis1|Pex1|Pex10|Pex11b|Pex12|Pex13|Pex14|Pex19|Pex26|Pex3|Pex5|Pex7|
GO:0002262	myeloid cell homeostasis	0.036136	Bak1|Bax|Bcl2l11|Foxp3|Ifng|Il6|Mecom|Nckap1l|Niacr1|Slc37a4|
GO:0051085	chaperone mediated protein folding requiring cofactor	0.0361705	A830007P12Rik|Cd74|Dnajb1|H2-DMa|H2-DMb2|Hsph1|Tor1a|Tor1b|Tor2a|Tor3a|
GO:0015931	nucleobase-containing compound transport	0.0366328	Ahctf1|Aqp9|Ckap5|Ddx19a|Ddx25|Ddx39|Ddx39b|Eif4a3|Eif5a|Eif5a2|Eny2|Fmr1|Fyttd1|G3bp2|Gja1|Gjb1|Gle1|Hhex|Hnrnpa2b1|Lrpprc|Magohb|Myo1c|Ncbp1|Ncbp2|Nup107|Nup133|Nup155|Nup160|Nup188|Nup210|Nup214|Nup37|Nup43|Nup54|Nup62|Nup85|Nup93|Nupl1|Nupl2|Nxf2|Nxf3|Nxt1|Nxt2|Pabpn1|Phax|Pom121|Ranbp17|Seh1l|Senp2|Slbp|Slc17a3|Slc22a12|Slc25a26|Slc28a1|Slc28a3|Slc29a1|Slc29a2|Slc29a3|Slc35b2|Srsf10|Thoc1|Th…
GO:0015669	gas transport	0.0372101	Aqp1|Aqp4|Aqp5|Car2|Cygb|Hba-x|Hbb-bh1|Hbb-y|Hbq1a|Mb|Ngb|Rhag|
GO:0006956	complement activation	0.0378754	C1qa|C1qb|C1rl|C1s|C3|C4bp|C8a|C8b|C8g|C9|Cd55|Cfb|Cfd|Cfh|Cfi|Cfp|Cr2|Crp|Daf2|Fcnb|Hc|Krt1|Masp2|Mbl1|Mbl2|Serping1|
GO:0051205	protein insertion into membrane	0.0381763	Bag6|Bax|Cox18|Grin3b|Oxa1l|Pmaip1|Rtp1|Rtp2|Ubl4|
GO:0044269	glycerol ether catabolic process	0.0382124	Apoa2|Apoa5|Apob|Cps1|Lipc|Lipe|Lpl|Pnpla2|Pnpla3|
GO:0045414	regulation of interleukin-8 biosynthetic process	0.0382486	Apoa2|Bcl10|Bcl3|Elane|Il17f|Prg3|Tlr4|Tlr7|Tlr8|
GO:0002706	regulation of lymphocyte mediated immunity	0.0382722	Arrb2|Bcl6|C3|Cadm1|Cd1d1|Cd226|Cd24a|Cd28|Cd40|Cenpf|Clec2d|Crtam|Fcer1a|Fcer1g|Fcer2a|Fcgr1|Fcgr2b|Fcgr3|Foxj1|Foxp3|Gimap5|H2-Bl|H2-M3|Hpx|Hspa1b|Ifng|Il12a|Il12b|Il2|Il20rb|Il21|Il23a|Il27ra|Il4|Il7r|Klrb1b|Klre1|Klrk1|Lag3|Lta|Map3k7|Muc4|Ndfip1|Nod2|P2rx7|Paxip1|Pnp|Ppp3cb|Ptpn6|Pvr|Pvrl2|Sash3|Sh2d1a|Spn|Stat5a|Stat5b|Stat6|Tap1|Tap2|Tbx21|Tgfb1|Tnf|Traf2|Trpm4|
GO:0030522	intracellular receptor mediated signaling pathway	0.0382942	Aldh1a2|Ar|Arid1a|Calcoco1|Cyp26a1|Cyp26b1|Daxx|Dnaja1|Esr2|Gpr30|Ipo13|Jak2|Kdm3a|Klf9|Med1|Med12|Med13|Med14|Med16|Med17|Med30|Med4|Mll5|Nedd4|Nfkbia|Nkx3-1|Nod2|Nr1h2|Nr3c1|Nr3c2|Pgr|Phb|Pias2|Pml|Ppargc1b|Ptf1a|Ptges3|Rara|Rarg|Rbfox2|Rela|Rxra|Rxrb|Rxrg|Safb|Taf7|Ube3a|Ubr5|Vdr|
GO:0042476	odontogenesis	0.0383304	Acvr2b|Ambn|Axin2|Bax|Bcl11b|Bcl2l11|Bcor|Bmp2|Bmp4|Bmp7|Bmpr1a|Chuk|Csf1|Ctnnb1|Dll1|Dlx2|Eda|Edaradd|Fgf10|Fgf4|Fgfr2|Foxc1|Fst|Gli2|Gli3|Hdac2|Inhba|Itga6|Lama5|Lamb1|Lhx8|Lrp4|Lrp6|Msx1|Myo5a|Nf2|Nfic|Nkx2-3|Osr1|Pdgfra|Pitx2|Runx2|Shh|Smo|Sostdc1|Trp63|Wnt10a|Wnt6|Wnt7b|
GO:0033077	T cell differentiation in thymus	0.0384479	Adam17|Apc|Bcl11b|Card11|Cd1d1|Cd28|Cd3d|Cd3e|Cd74|Ctnnb1|Fas|Fzd5|Fzd7|Fzd8|H2-DMa|Jmjd6|Lig4|Prkdc|Rag1|Rorc|Rps6|Shh|Spn|Stat5a|Stat5b|Trp53|Wnt1|Xrcc4|
GO:0048592	eye morphogenesis	0.0386942	Agtpbp1|Aldh1a1|Aldh1a3|Aqp1|Aqp5|Axin1|Bak1|Bax|Bbs4|Bhlhe22|Bhlhe23|Bmp4|Bmp7|Cdon|Cnga3|Col5a1|Col5a2|Col8a1|Col8a2|Crb1|Crygb|Ctnnb1|Dscam|Ephb1|Fasl|Foxe3|Foxl2|Frs2|Fscn2|Gas1|Gdf11|Gli3|Gnat1|Gnat2|Grk1|Hcn1|Ift122|Ihh|Irx5|Lrp5|Lrp6|Mfn2|Naglu|Nf1|Nipbl|Nr2e3|Nrl|Ntrk2|Pax6|Pde6c|Pitx3|Prkci|Prom1|Prox1|Ptf1a|Ptprm|Pvrl3|Rarb|Rarg|Rbp4|Ring1|Rorb|Rpgrip1|Shroom2|Six3|Sp1|Stat3|Th|Thy1|Tsp…
GO:0032768	regulation of monooxygenase activity	0.0387306	Acvr2a|Akt1|Apoe|Arg2|Cav3|Cnr1|Cnr2|Cyp27b1|Egfr|Eng|Fcer2a|Gch1|Gdnf|Gfi1|Htr2b|Ifng|Il1b|Kras|Nfkb1|Nosip|Por|Scarb1|Tnf|Vdr|
GO:0033572	transferrin transport	0.0387671	Atp6v0a1|Atp6v0a4|Atp6v0b|Atp6v0d1|Atp6v0d2|Atp6v0e|Atp6v0e2|Atp6v1a|Atp6v1b1|Atp6v1b2|Atp6v1c1|Atp6v1c2|Atp6v1d|Atp6v1e1|Atp6v1e2|Atp6v1g2|Atp6v1g3|Atp6v1h|Cltc|Lmtk2|Mcoln1|Steap3|Tcirg1|Tfrc|
GO:0010951	negative regulation of endopeptidase activity	0.0388036	Cstb|Ctla2b|Gpx1|Hrg|Lxn|Pcid2|Pcsk1n|Prol1|Pttg1|Pzp|Reck|Serpina1b|Serpinb12|Serpinb1b|Serpinb7|Serpinb8|Serpinb9|Serpine1|Serpine2|Serping1|Sfrp1|Timp2|Uchl5|Vtn|
GO:0007272	ensheathment of neurons	0.0390358	Adam22|Afg3l2|Cd9|Cldn11|Cldn5|Cntn2|Dicer1|Egr2|Eif2b4|Eif2b5|Erbb2|Ercc2|Foxa2|Fyn|Gal3st1|Gm98|Gnpat|Hexa|Hexb|Id4|Ilk|Kcnj10|Lgi4|Mal|Mbp|Mpdz|Myo5a|Nab1|Nab2|Nf1|Nfasc|Nkx6-2|Ntf3|Olig2|Plp1|Pmp22|Pou3f2|Ppard|Serinc5|Tgfb1|Tsc1|Ugt8a|
GO:0032680	regulation of tumor necrosis factor production	0.0392643	Acp5|Adipoq|Arrb2|Axl|Bcl3|Bpi|Card9|Ccr5|Cd14|Cd209b|Cd36|Chrna7|Cidea|Clec7a|Fcer1g|Fcgr3|Foxp3|Ghrl|Ghsr|H47|Hsf1|Il10|Il12b|Il18|Il23a|Irak3|Lbp|Mc1r|Myd88|Nod1|Nod2|Pf4|Pomc|Rara|Sash3|Spn|Thbs1|Ticam1|Tirap|Tlr1|Tlr2|Tlr3|Tlr4|Tlr9|Tnfrsf8|Tspo|Twist1|Twist2|
GO:0048663	neuron fate commitment	0.0393012	Ascl1|Atoh1|Axin1|Bmp4|Cdc42|Dbx1|Dll1|Dlx2|Evx1|Foxa1|Foxa2|Foxa3|Foxn4|Gli2|Gli3|Gsx1|Gsx2|Hes1|Hes5|Hoxc10|Hoxd10|Id2|Ihh|Isl1|Isl2|Lhx6|Nkx2-1|Nkx2-2|Nkx6-1|Nkx6-2|Notch1|Notch3|Nrg1|Ntrk3|Olig1|Olig2|Pax3|Pax6|Ptf1a|Shh|Smad4|Smo|Tcfap2c|Tgfb2|Tgfbr1|Tlx3|Wnt1|Wnt8b|
GO:0030516	regulation of axon extension	0.0394788	Anapc2|Arhgap4|Barhl2|Ccr5|Cdh4|Cxcl12|Dscam|Ep300|Fxn|Ilk|Mtap1b|Ndel1|Ngf|Ntn1|Ntrk3|Plxna3|Plxna4|Rnf6|Rtn4|Ryk|Sema3a|Sema3f|Sema4f|Sema7a|Slit1|Tnfrsf12a|Tnr|Ttl|Wnt3|Wnt3a|Wnt5a|
GO:0051180	vitamin transport	0.0394824	2310046K01Rik|Folr1|Folr2|Folr4|Gif|Gpr172b|Rbp4|Slc19a1|Slc19a2|Slc19a3|Slc23a1|Slc2a1|Slc2a2|Slc2a3|Slc46a1|Slc5a6|Tcn2|
GO:0060749	mammary gland alveolus development	0.0395192	Ar|Areg|Ccnd1|Chuk|Ddr1|Egf|Esr1|Foxb1|Hoxa5|Id2|Phb2|Prlr|Tgfa|Tnfrsf11a|Tnfsf11|Tph1|Vegfa|
GO:0032091	negative regulation of protein binding	0.0395561	Adrb2|Aes|Arrb2|Cav1|Ctnnbip1|Dab2|Dvl1|Gsk3b|Gtpbp4|Ifit1|Ifit2|Lrpap1|Myc|Nkx3-1|Nog|Park7|Spag9|
GO:0007157	heterophilic cell-cell adhesion	0.0395931	Amigo2|Cadm1|Cadm3|Cd164|Cd24a|Cdh4|Colec10|Itga4|Itga5|L1cam|Lgals1|Lgals9|Mcam|Scarf2|Sele|Selp|Vcam1|
GO:0007173	epidermal growth factor receptor signaling pathway	0.0396301	Adam17|Areg|Arf4|Bcar1|Btc|Caml|Efemp1|Egf|Egfr|Emr4|Ereg|Gab1|Hbegf|Ptk2b|Socs5|Tgfa|Tgfb1|
GO:0045445	myoblast differentiation	0.0402201	Igf1|Lgals1|Mapk12|Mbnl1|Myod1|Pitx1|Plg|Rb1|Sdc1|Shh|Sox15|
GO:0060412	ventricular septum morphogenesis	0.0402575	Egln1|Fgfr2|Fgfrl1|Fzd1|Nkx2-5|Prox1|Rbm15|Smad7|Whsc1|Wnt11|Wnt5a|
GO:0045725	positive regulation of glycogen biosynthetic process	0.040295	Akt1|Akt2|C1qtnf2|Gck|Igf1|Ins2|Insr|Irs1|Irs2|Pth|Sorbs1|
GO:0018298	protein-chromophore linkage	0.0403073	Ambp|Cry1|Cry2|Hmcn2|Nid2|Opn1mw|Opn1sw|Opn3|Opn4|Opn5|Rgr|Rho|
GO:0019827	stem cell maintenance	0.0406378	Apc|Ascl2|Bmpr1a|Cdx2|Dicer1|Esrrb|Fgf10|Fgf4|Fgfr1|Fgfr3|Fzd7|Igf1|Klf10|Klf4|Ldb1|Ldb2|Lif|Lig4|Lin28a|Lrp5|Myst3|Nodal|Nog|Nr2e1|Pla2g2a|Pou5f1|Prdm16|Sfpi1|Sfrp1|Sox4|Tcf7l1|Tcfap2c|Tcl1|Tet1|Vps72|Zcchc11|
GO:0046620	regulation of organ growth	0.040675	Agt|Arx|Bcl2l11|Bmp10|Cacna2d2|Cdk1|Cga|Csda|Cxadr|Dusp6|Fgf2|Fgf9|Fgfr1|Fgfr2|Foxc1|Foxc2|Fxn|Gata4|Hey2|Hlx|Il7|Mael|Men1|Mfsd7b|Ncam1|Nog|Nrg1|Prox1|Ptk2|Rbp4|Sash3|Serp1|Stra8|Tbx5|Tgfbr2|Wnt2|
GO:0050848	regulation of calcium-mediated signaling	0.0406885	Ada|Adora3|Cd24a|Cd3e|Cd4|Cd8a|Cdh13|Fcer1a|Gpr143|Kdr|L1cam|Lhcgr|Lmcd1|Ncam1|Rgn|Sykb|
GO:0045429	positive regulation of nitric oxide biosynthetic process	0.0407054	Aif1|Akt1|Akt2|Ddah1|Egfr|H2-M3|Hrh1|Icam1|Ifng|Il1b|Il6|Insr|Itgb2|Jak2|Klrk1|Mapk9|Ptgs2|Ptx3|Sod2|Ticam1|Tlr2|Tlr4|Tnf|
GO:0043588	skin development	0.0407122	Adamts2|Apc|Asprv1|Atp7a|Bcl11b|Col1a2|Col3a1|Col5a1|Col5a2|Ctnnb1|Dbi|Dsp|Eda|Ercc2|Errfi1|Fras1|Gsdma3|Irf6|Itga2|Jup|Krt9|Krtap16-7|Ltb|Ngfr|Pdgfa|Ptges3|Shh|Slc27a4|Sox21|Tcf15|Tcf7l1|Tcfap2a|Tcfap2c|Tgm3|Trp63|Wnt10a|
GO:0015992	proton transport	0.0407127	Atp12a|Atp1a2|Atp4a|Atp4b|Atp5a1|Atp5b|Atp5d|Atp5e|Atp5g3|Atp5j|Atp5j2|Atp5k|Atp5s|Atp6ap1|Atp6v0a1|Atp6v0a4|Atp6v0b|Atp6v0d1|Atp6v0d2|Atp6v0e|Atp6v0e2|Atp6v1a|Atp6v1b1|Atp6v1b2|Atp6v1c1|Atp6v1c2|Atp6v1d|Atp6v1e1|Atp6v1e2|Atp6v1g2|Atp6v1g3|Atp6v1h|Cox4i2|Hvcn1|Nhedc2|Nox1|Slc11a2|Slc2a4|Slc36a1|Slc36a2|Slc4a11|Slc9a1|Slc9a2|Slc9a5|Surf1|Ucp1|Ucp3|
GO:0046356	acetyl-CoA catabolic process	0.0407259	Aco1|Aco2|Cs|Dlst|Fh1|Idh1|Idh3a|Idh3g|Mdh1b|Mdh2|Ogdh|Sdha|Sdhb|Sdhd|Sucla2|Suclg1|
GO:0043567	regulation of insulin-like growth factor receptor signaling pathway	0.0407633	AI464131|Ar|Atxn7|Cilp|Gh|Ghrhr|Ghsr|Igf1|Igfbp3|Igfbp4|Igfbp5|Inppl1|Nkx3-1|Phip|Pou1f1|Wnt1|
GO:0006778	porphyrin metabolic process	0.0407638	A230051G13Rik|Abcb6|Alad|Alas1|Ank1|Blvra|Blvrb|Cox10|Cox15|Cpox|Cyp1a1|Cyp1a2|Eif2ak1|Fech|Fxn|Gif|Hebp1|Hmbs|Hmox1|Hpx|Ireb2|Mmab|Ppox|Rsad1|Slc11a2|Spna1|Spnb1|Tmem14c|Urod|Uros|
GO:0070925	organelle assembly	0.0407968	2410004A20Rik|Atg12|Atg13|Atg16l1|Atg3|Atg4b|Atg4c|Atg5|Atg9a|Atg9b|Becn1|Cenpa|Cep192|Ctsd|Eif2a|Fbxo5|Haus1|Haus3|Haus4|Haus5|Haus6|Haus7|Haus8|Hdac3|Kif11|Map1lc3a|Mis12|Mlh1|Myo7a|Nip7|P2rx7|Pik3c3|Pogz|Psen1|Rcc1|Rps6|Sac3d1|Tpx2|Tubb5|Wbp2nl|Wipi2|
GO:0044236	multicellular organismal metabolic process	0.0408014	Acaca|Adam15|Adamts2|Apoa4|Arg1|Col3a1|Col5a1|Mmp10|Mmp11|Mmp13|Mmp14|Mmp16|Mmp19|Mmp1a|Mmp1b|Mmp2|Mmp3|Mmp7|Mmp8|Mmp9|Mnat1|P2rx7|Pepd|Pla2g1b|Prss2|Prtn3|Tenc1|Tiparp|Tnxb|Tub|
GO:0018198	peptidyl-cysteine modification	0.0408277	Adh5|Clip3|Hmbs|Mocs3|Nos1|Nos2|Rab3b|Rab3d|Rab6|
GO:0032434	regulation of proteasomal ubiquitin-dependent protein catabolic process	0.040839	Akt1|Axin1|Bag6|Commd1|Csnk1e|Dab2|Dnajb2|Gclc|Gipc1|Hspbp1|Mad2l1|Mad2l2|N4bp1|Nub1|Plk1|Prickle1|Psmd10|Rad23a|Rad23b|Rchy1|Shh|Smad7|Taf1|Trib1|Trib2|Trib3|Ube2v2|Ubxn1|Usp44|Usp5|
GO:0040034	regulation of development, heterochronic	0.0408655	Ascl1|Fgf9|Hes1|Hes3|Nodal|Nr2e1|Pax6|Rbpj|Serpine2|
GO:0048286	lung alveolus development	0.0408767	Ada|Atp7a|Bmp4|Bmpr2|Errfi1|Fgf10|Fgfr2|Foxp2|Fzd1|Gata6|Gh|Hoxa5|Hs6st1|Igf1|Kdr|Lif|Ltbp3|Man1a2|Man2a1|Meg3|Nkx2-1|Pdgfa|Pdpn|Pkdcc|Ptges3|Pthlh|Sftpd|Tcf21|Tns3|Vegfa|
GO:0048712	negative regulation of astrocyte differentiation	0.0409033	Atf5|Dab1|Dll3|F2|Id4|Nf1|Nog|Nr2e1|Ntrk3|
GO:0009201	ribonucleoside triphosphate biosynthetic process	0.0409188	2310067B10Rik|Ak3|Atp10a|Atp10d|Atp11a|Atp11c|Atp12a|Atp13a1|Atp13a2|Atp13a3|Atp13a5|Atp1a1|Atp1a2|Atp1a3|Atp1a4|Atp1b2|Atp1b3|Atp1b4|Atp2a1|Atp2a2|Atp2a3|Atp2b2|Atp2c1|Atp2c2|Atp4a|Atp4b|Atp5a1|Atp5b|Atp5d|Atp5e|Atp5g3|Atp5j|Atp5j2|Atp5k|Atp5s|Atp7a|Atp8a1|Atp8a2|Atp8b2|Atp8b5|Atp9b|Nme1|Nme3|Nme4|Nme5|Nme6|Nme7|Pklr|Pkm2|Pnp|Rp2h|Slc25a13|Tgfb1|Txndc3|
GO:0006817	phosphate ion transport	0.0409412	Ank|Slc17a1|Slc17a7|Slc20a1|Slc20a2|Slc25a10|Slc34a1|Slc34a2|Slc34a3|
GO:0016486	peptide hormone processing	0.041428	Atp6ap2|Cga|Chst8|Corin|Cpe|Ece1|Ece2|Fshb|Furin|Ngf|Pcsk1|Pcsk1n|Pcsk2|Pcsk5|Pcsk6|Pomc|Ren1|Scg5|Tshb|
GO:0014068	positive regulation of phosphatidylinositol 3-kinase cascade	0.0414657	Adora3|Agt|Cat|Erbb2|F2|F2r|Gh|Igf1|Ins2|Jak2|Kdr|Nedd4|Pdgfb|Pld2|Ppard|Ptpn6|Tgfb2|Ube3a|Wnt16|
GO:0014014	negative regulation of gliogenesis	0.0415034	Ascl2|Atf5|Bmp4|Ctnnb1|Dab1|Dll3|Dlx2|Drd3|F2|Id4|Lin28a|Lingo1|Nf1|Nkx6-1|Nkx6-2|Nog|Nr2e1|Ntrk3|Tspo|
GO:0050931	pigment cell differentiation	0.0415413	Cited1|Edn3|Ednrb|Foxd1|Foxd2|Foxd4|Hps1|Hps4|Hps6|Mitf|Mlph|Mreg|Myo5a|Oca2|Pldn|Rab27a|Sod2|Sox10|Tyrp1|
GO:0019048	virus-host interaction	0.0415792	Ccr5|Cd4|Ddx39b|Hyal2|Ifit1|Insr|Mmp9|Rraga|Smad3|Tap1|Tap2|Tgfb1|Thoc1|Thoc2|Thoc3|Thoc4|Thoc5|Thoc6|Vapb|
GO:0000910	cytokinesis	0.0424484	Ahctf1|Anln|Apc|Arl3|Aurkb|Bbs4|Bin3|Birc5|Brca2|Cit|Cntrob|Cul3|Daxx|Dctn3|Dstn|Fmn2|Klhl13|Klhl21|Klhl9|Myh9|Nusap1|Plk1|Prc1|Pstpip1|Rab11a|Rab11fip3|Rab35|Racgap1|Rala|Ralb|Rock1|Rock2|Spast|Stx2|Vps4a|
GO:0019229	regulation of vasoconstriction	0.0424869	Accn1|Adm|Adra2b|Agtr1a|Alox5|Apln|Atp1a2|Avp|Avpr1a|Bmpr2|Cav1|Cd38|Chrm3|Cx3cl1|Cysltr1|Dbh|Edn1|Edn2|Edn3|F2r|Hrh1|Hspa1b|Htr2a|Htr2c|Icam1|Mmp2|P2rx1|Pde5a|Ptgs1|Ptgs2|Smtnl1|Tacr1|Tbxa2r|Tbxas1|Uts2r|
GO:0031102	neuron projection regeneration	0.0426973	Adm|Fas|Gfap|Jak2|Lamb2|Mmp2|Rtn4rl1|Smo|Tnc|Ulk1|
GO:0032855	positive regulation of Rac GTPase activity	0.042736	Arhgef16|Ccl11|Ccl24|Dock7|Epha2|Fzd10|Gsk3b|Ptk2b|Rhog|Scrib|
GO:0021984	adenohypophysis development	0.0427748	Bmp2|Fgf2|Fgf8|Ghrh|Ghrhr|Gsx1|Pou1f1|Prop1|Slc6a3|Smo|
GO:0007249	I-kappaB kinase/NF-kappaB cascade	0.0431697	Bcl10|Bcl3|Btk|Card10|Card9|Chuk|Edaradd|Erc1|Faf1|Faim|Ikbkap|Ikbkb|Ikbkg|Irak1|Irak1bp1|Map3k14|Map3k7|Nfkbia|Nfkbib|Nlrc3|Nlrp12|Psmd10|Ptplad1|Rel|Ripk3|Snip1|Tifa|Tirap|Tlr1|Tlr2|Tlr3|Tlr4|Tlr7|Tlr8|Tlr9|Tnfsf14|Tnfsf15|Traf2|Trip6|Zfp91|
GO:0050920	regulation of chemotaxis	0.0431776	Adam10|Adam17|Ager|Akt2|Angpt2|Artn|C3ar1|C5ar1|Ccl5|Ccr2|Ccr4|Cdh13|Creb3|Cx3cl1|Cxcl10|Cxcl12|Cxcr4|Dscam|Edn2|Edn3|F2rl1|F7|Fgf10|Figf|Gpr124|Grem1|Hc|Il16|Il23a|Itga2|Kdr|Lbp|Lpar1|Mpp1|Nckap1l|Nod2|Pdgfb|Plxna3|Plxna4|Prkca|Robo1|Ryk|S100a14|S1pr1|Scg2|Sema3a|Sema3f|Serpine1|Slit1|Slit2|Smad3|Tgfb1|Thbs1|Thbs4|Vegfa|Vegfb|Vegfc|Wnt3|Wnt3a|Wnt5a|
GO:0048864	stem cell development	0.0432086	Apc|Ascl2|Bmpr1a|Cdx2|Dicer1|Esrrb|Fgf10|Fgf2|Fgf4|Fgfr1|Fgfr3|Fzd7|Igf1|Klf10|Klf4|Ldb1|Ldb2|Lif|Lig4|Lin28a|Lrp5|Msi2|Myst3|Nodal|Nog|Nr2e1|Pla2g2a|Pou5f1|Prdm16|Sfpi1|Sfrp1|Shh|Sox4|Tcf7l1|Tcfap2c|Tcl1|Tet1|Vps72|Wnt7b|Zcchc11|
GO:0072001	renal system development	0.0432113	Ace|Acvr2b|Adamts1|Agt|Agtr1a|Agtr1b|Apc|Aph1a|Bag6|Basp1|Bax|Bcl2l11|Bmp4|Bmp7|Clcnka|Col4a3|Col4a4|Ctnnb1|Eya1|Fbn1|Fgf10|Fgf8|Foxc1|Foxc2|Foxd1|Gata3|Gdf11|Gdnf|Gli2|Gli3|Hoxa11|Hoxc11|Hoxd11|Invs|Irx3|Itga8|Jmjd6|Kif26b|Kif3a|Lamb2|Lrp4|Myo1e|Nf1|Osr1|Pax2|Pax8|Pcsk5|Pdgfrb|Pkd2|Pkhd1|Plce1|Pou3f3|Ptcd2|Pygo1|Pygo2|Rbp4|Ren1|Rrm2b|Sgpl1|Shh|Six1|Six2|Slc12a1|Slc5a1|Slit2|Smad4|Spry1|Sulf1|Tcf…
GO:0010927	cellular component assembly involved in morphogenesis	0.0432167	Actc1|Agfg1|B9d2|Bbs1|Bbs10|Bbs2|Bbs4|Bbs5|Bmp10|C2cd3|Cby1|Cd9|Dicer1|Dnaic2|Dync2h1|Dync2li1|E2f4|Ercc2|Foxa2|Foxj1|Gm16517|Gnpat|Ift172|Ilk|Itgb1|Kif27|Kif3a|Krt19|Lama5|Mkks|Mks1|Murc|Mybpc3|Myh6|Myl2|Mylk3|Neb|Neurl2|Nfasc|Nkx2-5|Ofd1|Onecut2|Pcdh15|Pcm1|Pcnt|Pkhd1|Pmp22|Prox1|Pvrl2|Rab3ip|Rsph4a|Rsph9|Stk36|Tbpl1|Tcap|Tmem67|Tmod1|Ttn|Ube2b|Xirp1|
GO:0070613	regulation of protein processing	0.0432688	A2m|C3|C6|Cd46|Cd55|Cfh|Cntn2|F12|Glg1|Inpp5b|Mbl2|Serpine1|Serpine2|Serping1|Thbs1|
GO:0009994	oocyte differentiation	0.0433075	Brca2|Cdc25b|Ctnnb1|Dmc1|Ereg|Fbxo5|Gdf9|Inhbb|Jup|Mll2|Ptk2b|Rec8|Rxfp2|Stra8|Zfx|
GO:0050999	regulation of nitric-oxide synthase activity	0.0433463	Acvr2a|Akt1|Apoe|Arg2|Cav3|Cnr1|Cnr2|Egfr|Eng|Fcer2a|Gch1|Htr2b|Kras|Nosip|Scarb1|
GO:0090257	regulation of muscle system process	0.0433732	Ada|Adora1|Adora2b|Adra2b|Adrb2|Adrbk1|Agt|Aif1|Akap1|Akap13|Anxa6|Arg2|Atp1a1|Atp1a2|Atp2a1|Atp2a2|Bmp10|Cacna1g|Calca|Calcrl|Casq1|Casq2|Cav1|Cav3|Chrm2|Chrm3|Chrnb4|Ctgf|Dmpk|Edn1|Edn2|F2r|Ghsr|Gucy1a3|Hdac4|Itga2|Klf4|Lmcd1|Mgea5|Mstn|Myl3|Mylk2|Myocd|Ncf1|Nkx2-5|Nms|Nmu|Nos3|Npy2r|Oxt|Oxtr|P2rx1|Pde5a|Prkca|Prok2|Ptgs1|Ptgs2|Rgs2|Ryr1|Smad7|Sphk1|Srf|Sstr2|Tacr1|Tacr2|Tacr3|Tbxa2r|Tnnc1|Tnni…
GO:0042558	pteridine-containing compound metabolic process	0.043386	Aldh1l2|Dhfr|Flad1|Folh1|Folr1|Fpgs|Gch1|Gphn|Mocos|Mocs1|Mocs2|Mocs3|Mthfd1|Mthfd1l|Mthfd2|Mthfr|Mthfsd|Mtr|Nfs1|Pah|Pcbd1|Pcbd2|Pipox|Pts|Qdpr|Shmt1|Spr|
GO:0002819	regulation of adaptive immune response	0.0434001	Ada|Bcl6|C3|Cd1d1|Cd226|Cd24a|Cd28|Cd40|Cenpf|Dusp10|Fcer1a|Fcer1g|Fcer2a|Fcgr1|Fcgr2b|Fcgr3|Foxj1|Foxp3|Gimap5|H2-M3|Hlx|Hpx|Hspa1b|Ifng|Il12a|Il12b|Il12rb1|Il1rl1|Il2|Il20rb|Il23a|Il23r|Il27|Il27ra|Il33|Il4|Il4ra|Il7r|Lta|Map3k7|Mef2c|Muc4|Ndfip1|Nod2|P2rx7|Paxip1|Pnp|Ppp3cb|Ptpn6|Pvr|Pvrl2|Sash3|Slc11a1|Socs5|Spn|Stat6|Tap1|Tap2|Tbx21|Tgfb1|Tnf|Tnfrsf13c|Tnfsf13b|Traf2|Trpm4|
GO:0008334	histone mRNA metabolic process	0.0434163	Atm|Cpsf2|Cpsf3|Dcp2|Exosc4|Lsm1|Lsm11|Mtpap|Slbp|Upf1|Zfp473|
GO:0008361	regulation of cell size	0.043427	Akt1|Akt1s1|Anapc2|Arhgap4|Atp2b2|Barhl2|Cav3|Ccr5|Cdh4|Cdk4|Cln8|Creb1|Cxcl12|Dscam|E2f4|Edn1|Ep300|Fxn|Il7r|Ilk|Mtap1b|Mtor|Ndel1|Ngf|Ntn1|Ntrk3|Plek|Plxna3|Plxna4|Rb1cc1|Rnf6|Rptor|Rtn4|Ryk|Sema3a|Sema3f|Sema4f|Sema7a|Slit1|Tmem123|Tnfrsf12a|Tnr|Trp73|Tsc1|Tsc2|Ttl|Ulk1|Ulk2|Wdtc1|Wnt3|Wnt3a|Wnt5a|
GO:0045667	regulation of osteoblast differentiation	0.043454	2410016O06Rik|Acvr1|Acvr2a|Acvr2b|Apc|Areg|Axin2|Bmp2|Bmp4|Bmp7|Bmpr1a|Bmpr1b|Bmpr2|Cd276|Chrd|Cited1|Ctnnb1|Ctnnbip1|Dlx5|Esrra|Fbn2|Fgf23|Fgfr1|Gdf10|Hdac4|Hdac5|Hdac7|Hemgn|Id4|Ifi204|Igf1|Igfbp5|Il6st|Jund|Lrp5|Men1|Notch1|Nppc|Ostn|Pdlim7|Pias2|Runx2|Sfrp1|Sfrp2|Smad1|Smad3|Smad5|Tob1|Twist1|Twist2|Twsg1|Ucma|Wnt7b|
GO:0060761	negative regulation of response to cytokine stimulus	0.043455	Adipoq|Aes|Cav1|Il6st|Irak3|Nlrc5|Ptprf|Robo1|Sigirr|Slit2|Slit3|
GO:0014031	mesenchymal cell development	0.0434931	Acvr1|Adam15|Aldh1a2|Alx1|Bmp2|Cyp26a1|Cyp26c1|Edn1|Edn3|Ednra|Ednrb|Efnb1|Eomes|Fgf15|Fgfr2|Foxc1|Foxc2|Foxd1|Foxd2|Foxd4|Gbx2|Gdnf|Gsk3b|Hand2|Htr2b|Isl1|Kitl|Lama5|Msx1|Nfatc1|Nog|Notch1|Nrp2|Nrtn|Ovol2|Pax3|Rbpj|Ret|Rtn4|Sema3c|Sema3f|Sfrp1|Shh|Smo|Snai1|Sox9|Tbx1|Tgfb1|Tgfb2|Trim28|Wnt16|Wnt2|Zeb2|
GO:0048714	positive regulation of oligodendrocyte differentiation	0.0435808	Aspa|Hdac2|Nkx2-2|Olig2|Pparg|Ptpra|Shh|Trp73|
GO:0007530	sex determination	0.0438255	Ar|Dhh|Fgf9|Foxl2|Igf1r|Insr|Insrr|Nr0b1|Ptgdr|Sf1|Sox9|Sry|Tcf21|
GO:0031145	anaphase-promoting complex-dependent proteasomal ubiquitin-dependent protein catabolic process	0.0438549	Anapc1|Anapc10|Anapc2|Anapc4|Anapc5|Anapc7|Bub3|Cdc16|Cdc20|Cdc27|Cdk1|Fzr1|Mad2l1|Psma1|Psma2|Psma6|Psma7|Psma8|Psmb10|Psmb11|Psmb3|Psmb4|Psmb6|Psmb7|Psmb8|Psmb9|Psmc2|Psmc3|Psmc4|Psmc5|Psmc6|Psmd1|Psmd10|Psmd12|Psmd3|Psmd4|Psmd5|Psmd6|Psmd7|Psmd8|Psmd9|Psme1|Psme3|Psmf1|Ube2d1|
GO:0048048	embryonic eye morphogenesis	0.0438645	Aldh1a1|Aldh1a3|Axin1|Bmp7|Foxl2|Frs2|Ihh|Lrp6|Rarb|Rarg|Sp1|Th|Zeb1|
GO:0044272	sulfur compound biosynthetic process	0.0438939	Adi1|Apip|Bhmt2|Cbs|Chst11|Chst12|Chst13|Chst14|Chst3|Chst5|Chst7|Chsy1|Csgalnact1|Csgalnact2|Cth|Cytl1|Dse|Enoph1|Ext2|Gclc|Gclm|Ggt1|Ggt5|Ggt6|Ggt7|Glce|Gss|Hagh|Hs2st1|Hs3st5|Hs6st1|Igf1|Lias|Lipc|Lipt2|Mat1a|Mat2a|Mat2b|Mgst2|Mri1|Mthfd1|Mthfr|Mtr|Ndst2|Tpk1|
GO:0045686	negative regulation of glial cell differentiation	0.0448512	Atf5|Bmp4|Ctnnb1|Dab1|Dll3|Dlx2|Drd3|F2|Id4|Lin28a|Lingo1|Nf1|Nkx6-1|Nkx6-2|Nog|Nr2e1|Ntrk3|
GO:0046513	ceramide biosynthetic process	0.044859	Degs2|Gal3st1|Lass2|Lass4|Lass5|P2rx1|P2rx7|Samd8|Sgms1|Sgms2|Smpd1|Smpd2|Sptlc1|Sptlc2|
GO:0009112	nucleobase metabolic process	0.0448909	1190003J15Rik|Ada|Aldh6a1|Ampd2|Ampd3|Aprt|Cad|Dhodh|Dpyd|Dpys|Gart|Hprt|Mapk1|Prps1|Shmt1|Uox|Xdh|
GO:0001959	regulation of cytokine-mediated signaling pathway	0.0449307	Adipoq|Cav1|Cd74|Cdc37|Hpx|Il6st|Irak1|Irak2|Irak3|Nlrc5|Ptprf|Robo1|Sigirr|Slit2|Slit3|Sphk1|Wnt5a|
GO:0060411	cardiac septum morphogenesis	0.0449706	Cfc1|Dvl3|Egln1|Fgfr2|Fgfrl1|Fzd1|Gata4|Gata6|Hand1|Ift88|Nkx2-5|Prox1|Rbm15|Smad7|Whsc1|Wnt11|Wnt5a|
GO:0050886	endocrine process	0.0453718	Ace2|Agt|Agtr1a|Agtr1b|Agtr2|Aqp1|Atp6ap2|Avpr1a|Avpr1b|Cga|Corin|Cyba|Cyp11b2|Drd3|Drd5|Ece1|Edn1|Edn2|Edn3|Fzd4|G6pdx|Hsd11b2|Inhba|Meg3|Nkx2-1|Nos3|Nox1|Ren1|Tbx3|
GO:0035303	regulation of dephosphorylation	0.0454119	Adora1|Agtr2|Akap1|Akap6|Bmp2|Dlc1|Fkbp1a|Fkbp1b|Ifng|Igbp1|Itga2|Jak2|Nckap1l|Plek|Ppp1r14d|Ppp1r2|Ppp2r2b|Ppp2r4|Ppp6r1|Ppp6r2|Rcan1|Smad3|Smg5|Tgfb1|Tgfb2|Tiprl|Tsc1|Vrk3|Ywhab|
GO:0071514	genetic imprinting	0.0455211	Airn|Axin1|Ctcf|Dnmt3a|Eed|Kdm1b|Mecp2|Ndn|Prmt7|Zfp57|
GO:0045665	negative regulation of neuron differentiation	0.045559	Apbb1|Ascl1|Aspm|Bex1|Bmp7|Cd24a|Cit|Cntn2|Cntn4|Dll1|Foxa2|Gdf11|Hes1|Hes5|Hoxa2|Id2|Id4|Irx3|Isl1|Isl2|Itgb1|Lmx1a|Nbn|Nkx2-2|Notch1|Notch3|Nr2e1|Olig2|Pax6|Pbx1|Phox2b|Prpf19|Rest|Rtn4|Slc6a4|Sox21|Tlx3|Trp73|Ttc3|
GO:0042102	positive regulation of T cell proliferation	0.0455992	Blm|Bmi1|Card11|Cd24a|Cd276|Cd28|Cd3e|Efnb1|Foxp3|Ifng|Il12a|Il12b|Il12rb1|Il15|Il18|Il1b|Il2|Il21|Il23a|Il2ra|Il4|Il6|Il6st|Jak3|Nck2|Nckap1l|Pdcd1lg2|Pnp|Prkcq|Sash3|Shh|Spn|Stat5a|Stat5b|Sykb|Tnfrsf13c|Tnfsf13b|Tnfsf4|Vcam1|
GO:0010676	positive regulation of cellular carbohydrate metabolic process	0.0460145	Adcyap1r1|Adra1b|Akt1|Akt2|Arpp19|C1qtnf2|Foxo1|Gck|Hnf4a|Ifng|Igf1|Ins2|Insr|Irs1|Irs2|Mas1|Mlxipl|P2ry1|Plcd1|Pou1f1|Pth|Sorbs1|Src|Stk11|
GO:0061387	regulation of extent of cell growth	0.0461155	Anapc2|Arhgap4|Barhl2|Ccr5|Cdh4|Cxcl12|Dscam|Ep300|Fxn|Ilk|Mtap1b|Ndel1|Ngf|Ntn1|Ntrk3|Plxna3|Plxna4|Rnf6|Rtn4|Ryk|Sema3a|Sema3f|Sema4f|Sema7a|Slit1|Tnfrsf12a|Tnr|Ttl|Ulk1|Ulk2|Wnt3|Wnt3a|Wnt5a|
GO:0060485	mesenchyme development	0.0461222	Acvr1|Adam15|Aldh1a2|Alx1|Bmp2|Bmp7|Bmpr1a|Ctnnb1|Cyp26a1|Cyp26c1|Edn1|Edn3|Ednra|Ednrb|Efnb1|Eomes|Erbb3|Fgf10|Fgf15|Fgf9|Fgfr1|Fgfr2|Foxc1|Foxc2|Foxd1|Foxd2|Foxd4|Gbx2|Gdnf|Gsk3b|Hand2|Hoxa5|Htr2b|Isl1|Kitl|Lama5|Lrp6|Msx1|Nfatc1|Nkx2-5|Nog|Notch1|Nrp2|Nrtn|Osr1|Ovol2|Pax2|Pax3|Plaur|Ptk7|Rbpj|Ret|Rtn4|Sema3c|Sema3f|Sfrp1|Shh|Smad4|Smo|Snai1|Sox9|Tbx1|Tgfb1|Tgfb2|Trim28|Wnt10a|Wnt16|Wnt2|Wnt7b|…
GO:0032205	negative regulation of telomere maintenance	0.0461916	Acd|Ercc1|Ercc4|Pot1a|Terf1|Terf2|Terf2ip|Tinf2|
GO:0048705	skeletal system morphogenesis	0.046232	Acan|Acp5|Acvr2b|Alx1|Alx3|Alx4|Ankrd11|Axin1|Axin2|Barx2|Bmi1|Bmp4|Bmp7|Bmpr1b|Cbs|Cdx1|Chst11|Col10a1|Col11a2|Col9a1|Comp|Csrnp1|Ctgf|Dlg1|Dlx2|Dscaml1|Eya1|Fbn2|Fgf18|Fgf4|Fgfr2|Fgfr3|Fmn1|Foxc2|Gas1|Glg1|Gli3|Gsc|Hoxa11|Hoxa2|Hoxa5|Hoxa6|Hoxa7|Hoxb1|Hoxb2|Hoxb3|Hoxb4|Hoxb5|Hoxb6|Hoxb8|Hoxc8|Hoxc9|Hoxd10|Hoxd11|Hoxd8|Hoxd9|Hspg2|Insig2|Lrp5|Lrp6|Ltbp3|Mdfi|Mef2c|Men1|Mmp2|Myc|Mycn|Myf5|Nab1|Na…
GO:0006110	regulation of glycolysis	0.0462724	Ddit4|Gck|Hdac4|Igf1|Ins2|Insr|Mlxipl|Ppara|
GO:0032677	regulation of interleukin-8 production	0.0462829	Adam17|Afap1l2|Apoa2|Arrb1|Bcl10|Bcl3|Bpi|Calca|Elane|Il17f|Il18|Lbp|Prg3|Serpine1|Tirap|Tlr2|Tlr3|Tlr4|Tlr5|Tlr7|Tlr8|Tlr9|
GO:0043029	T cell homeostasis	0.0462894	Akt1|Bax|Bcl2l11|Ccnb2|Chst3|Fas|Gimap5|Il2ra|Nckap1l|P2rx7|Ppp3cb|Rps6|Siva1|Stat5a|Stat5b|Tgfb1|Tgfb2|Zc3h8|
GO:0070228	regulation of lymphocyte apoptosis	0.0462981	Ada|Bax|Bcl10|Bmp4|Cd24a|Ido1|Il10|Il2|Irs2|Myc|Nfkbid|Pten|Rag1|Serpinb9|Wnt5a|Zc3h8|
GO:0071436	sodium ion export	0.0463235	Atp1a1|Atp1a4|Slc13a3|Slc17a7|Slc1a1|Slc1a2|Slc1a3|Slc23a1|Slc24a3|Slc24a4|Slc28a3|Slc4a4|Slc5a1|Slc5a5|Slc5a7|Slc8a1|Slc8a3|Slc9a1|Slc9a2|Slc9a5|Slc9a7|Slc9a9|
GO:0043471	regulation of cellular carbohydrate catabolic process	0.0463385	Adra1b|Ddit4|Gck|Hdac4|Hsd11b1|Igf1|Ins2|Insr|Mlxipl|Ppara|Ppp1ca|Ppp1cb|Ppp1r3b|Ppp1r3c|Ppp1r3d|Ppp1r3e|
GO:0001101	response to acid	0.0463641	Accn1|Accn2|Accn3|Anxa2|Bax|Bche|Cbs|Cdo1|Gip|Gprc6a|Hist1h2ba|Lgmn|Lrp6|Mtor|Oxct1|Rptor|Rraga|Rragb|S100a10|Slc1a2|Slc1a3|Slc9a1|
GO:0031570	DNA integrity checkpoint	0.0468011	Atm|Atr|Bcat1|Brca1|Brcc3|Bre|Brsk1|Ccnd1|Ccng1|Cdc14b|Cdk1|Cdkn1a|Cdt1|Chek1|Chek2|Clspn|Dgkz|Fbxo31|Foxo4|Fzr1|H2afx|Hus1|Mapk14|Msh2|Nbn|Plk1|Pml|Pola1|Ptpn11|Ptprv|Rad17|Rad9|Rbm38|Rfwd3|Rint1|Stra8|Tipin|Tiprl|Trp53|Trp63|Trp73|Uimc1|Usp28|Xpc|
GO:0032409	regulation of transporter activity	0.0468242	Adora2a|Adrb2|Apoa2|Cacna1d|Cacna1e|Cacna1f|Cacna1g|Cacna1h|Cacna1i|Cacna1s|Cacna2d1|Cacna2d2|Cacnb3|Cacnb4|Catsper1|Cav3|Cckar|Cxcl12|Drd3|Fkbp1a|Fkbp1b|Grm7|Hk1|Homer1|Igf1|Il1rapl1|Ins2|Insr|Myo5a|Ncs1|Ndfip1|Ndfip2|Nkx2-5|Oprd1|Park7|Pkd2|Plcg2|Pon1|Ripk1|Ryr1|Sestd1|Slc9a3r1|Stim1|Stim2|Syngr3|Trdn|Trpc6|Vdr|Wwp2|Zp3|
GO:0006959	humoral immune response	0.0468418	Aire|Ang4|Bcl3|Bmi1|C1qa|C1qb|C1rl|C1s|C3|C4bp|C8a|C8b|C8g|C9|Ccr2|Cd55|Cfb|Cfd|Cfh|Cfi|Cfp|Cr2|Crp|Daf2|Exo1|Fcnb|Foxj1|Gpr183|Hc|Ifnb1|Ifng|Igj|Krt1|Lta|Masp2|Mbl1|Mbl2|Mmp7|Serping1|Sh2d1a|Tcfe3|Tcfeb|Tnf|Traf3ip2|
GO:0048863	stem cell differentiation	0.0468649	Apc|Ascl2|Bmpr1a|Cdon|Cdx2|Cenpf|Dicer1|Ercc2|Esrrb|Fgf10|Fgf2|Fgf4|Fgfr1|Fgfr3|Fzd1|Fzd7|Hhex|Igf1|Jarid2|Klf10|Klf4|Ldb1|Ldb2|Lif|Lig4|Lin28a|Lrp5|Msi2|Myst3|Nodal|Nog|Nr2e1|Pla2g2a|Pou5f1|Prdm16|Sfpi1|Sfrp1|Shh|Sox21|Sox4|Tcf7l1|Tcfap2c|Tcl1|Tet1|Vps72|Wnt3|Wnt7b|Xrcc5|Zcchc11|Zscan10|
GO:0019228	regulation of action potential in neuron	0.0471561	Adam22|Afg3l2|Cd9|Chrna1|Chrna7|Cldn11|Cldn5|Cntn2|Dicer1|Drd1a|Egr2|Eif2b4|Eif2b5|Erbb2|Ercc2|Foxa2|Fyn|Gal3st1|Gm98|Gnpat|Grik2|Hexa|Hexb|Id4|Ilk|Kcnj10|Kcnmb2|Kcnmb3|Kcnmb4|Lgi4|Mal|Mbp|Mpdz|Myo5a|Nab1|Nab2|Nf1|Nfasc|Nkx6-2|Ntf3|Olig2|P2rx1|P2rx2|P2rx3|P2rx5|P2rx7|Plp1|Pmp22|Pou3f2|Ppard|Scn1a|Scn2a1|Scn3a|Scn8a|Serinc5|Tgfb1|Tsc1|Ugt8a|
GO:0031122	cytoplasmic microtubule organization	0.0478229	Apc|Axin1|Cenpj|Cep120|Cript|Dst|Dvl1|Hook3|Katna1|Stmn3|Tacc2|
GO:0045579	positive regulation of B cell differentiation	0.0478643	Bad|Il21|Il2rg|Inpp5d|Nckap1l|Pcid2|Pnp|Prdm1|Stat5a|Stat5b|Sykb|
GO:0030278	regulation of ossification	0.0478709	2410016O06Rik|Acvr1|Acvr2a|Acvr2b|Adrb2|Ahsg|Ank|Apc|Areg|Axin2|Bcor|Bmp2|Bmp2k|Bmp4|Bmp7|Bmpr1a|Bmpr1b|Bmpr2|Calca|Calcr|Cd276|Chrd|Cited1|Csf1|Ctnnb1|Ctnnbip1|Cyp27b1|Dlx5|Ecm1|Egr2|Enpp1|Esrra|Fbn2|Fgf23|Fgfr1|Fzd1|Gdf10|Gfra4|Hdac4|Hdac5|Hdac7|Hemgn|Id4|Ifi204|Ifitm5|Igf1|Igfbp5|Il6st|Jund|Kl|Lect1|Lrp5|Lrp6|Ltbp3|Men1|Mepe|Mgp|Nipbl|Notch1|Nppc|Ostn|Oxt|P2rx7|P2ry2|Pbx1|Pdlim7|Pias2|Pkdcc|Pr…
GO:0030177	positive regulation of Wnt receptor signaling pathway	0.0478992	Bambi|Bmp2|Caprin2|Cav1|Csnk1e|Dab2|Disc1|Dlx5|Dvl1|Eda|Fgf10|Fgf9|Fgfr2|Fgfr3|Hhex|Ilk|Lrp6|Mbd2|Nfkb1|Ppm1a|Ror2|Rspo1|Rspo2|Sfrp1|Sfrp2|Sfrp4|Shh|Smad3|Sox4|Src|Tlr2|Trpm4|Ubr5|Wls|Wnt2|Wnt2b|Wnt3a|Zeb2|
GO:0001541	ovarian follicle development	0.0479404	Adrbk1|Ahr|Amh|Arrb1|Arrb2|Bax|Bcl2l1|Bmp4|Bmpr1b|Dmc1|Eif2b4|Eif2b5|Ereg|Ermp1|Esr1|Esr2|Fancg|Fgf7|Foxc1|Foxl2|Fshr|Immp2l|Inha|Inhba|Kdr|Kitl|Lfng|Mmp2|Msh4|Nobox|Pcyt1b|Sohlh1|Spo11|Stra8|Taf4a|Ube3a|Vegfa|Zfx|
GO:0042475	odontogenesis of dentine-containing tooth	0.0479817	Acvr2b|Ambn|Bax|Bcl11b|Bcl2l11|Bmp2|Bmp4|Bmp7|Bmpr1a|Chuk|Ctnnb1|Dll1|Dlx2|Eda|Edaradd|Fgf10|Fgf4|Foxc1|Fst|Gli2|Gli3|Hdac2|Itga6|Lama5|Lhx8|Lrp4|Lrp6|Nf2|Nfic|Nkx2-3|Pdgfra|Runx2|Shh|Smo|Sostdc1|Trp63|Wnt6|Wnt7b|
GO:0021761	limbic system development	0.0480232	Aldh1a3|Bax|Bbs1|Bbs2|Bbs4|Bcan|Btg2|Cdk5|Dlx2|Drd1a|Emx2|Fgfr1|Foxb1|Gsk3b|Gsx1|Hdac2|Id4|Lhx5|Lmx1a|Lrp8|Mkks|Neurod1|Neurod6|Nkx2-1|Nr2e1|Otp|Plxna3|Pou3f2|Prop1|Ptprs|Rax|Reln|Tbx3|Trp73|Tsc1|Wnt3a|Wnt8b|Zeb2|
GO:0043535	regulation of blood vessel endothelial cell migration	0.0480589	Amot|Angpt2|Angpt4|Apoe|Dll4|Efna1|Epha2|Fgf2|Foxc2|Hdac5|Hdac7|Hdac9|Nf1|Nr2e1|Pdgfb|Prl7d1|Ptgs2|Srpx2|Tgfb1|Thbs1|Vash1|Vegfa|Vegfc|
GO:0042640	anagen	0.0480598	Akt1|Dsg4|Krtap16-7|Mreg|Myo5a|Notch1|Ppard|Psen1|Ptgs2|
GO:2001020	regulation of response to DNA damage stimulus	0.0480646	Apbb1|Apex1|Atm|Atr|Axin2|Brca1|Brcc3|Bre|Cd44|Cd74|Cdkn2a|Cebpg|Eef1e1|Ercc8|Eya1|Eya3|Fem1b|Fgf10|Mgmt|Parg|Pnp|Prkcc|Psmd10|Rnf168|Rnf8|Rps3|Rtel1|Setd8|Sirt1|Smyd2|Terf2ip|Tex15|Tmem161a|Ube2n|Ube2v2|Uimc1|Usp1|Wnt1|
GO:0072331	signal transduction by p53 class mediator	0.0481002	5730403B10Rik|Bag6|Bbc3|Bcl3|Brca2|Cdkn1a|Ep300|Ifi204|Kat5|Msh2|Myo6|Nupr1|Paxip1|Phlda3|Pml|Ptprv|Rbm38|Tcfap4|Trp53|Trp63|Trp73|Usp10|Usp28|
GO:0007163	establishment or maintenance of cell polarity	0.0486596	AI428936|Apc|Aqp1|Arhgef2|Brsk1|Brsk2|Ccdc99|Cd3g|Cdc42|Cenpa|Ckap5|Crb3|Ctnna1|Dock7|Ezr|Fat1|Fermt1|Foxj1|Gsk3b|Igf1r|Ilk|Kif26b|Kif2c|Lama1|Llgl1|Macf1|Mark2|Mtap1b|Myh9|Nckap1l|Ndc80|Nde1|Ooep|Pard3|Pard6a|Prickle2|Prkci|Ptk7|Scrib|Shh|Snap91|Syne2|Wnt7b|
GO:0046879	hormone secretion	0.0487013	Acvr2b|Adm|Adora3|Anxa1|Aqp1|Btk|Cartpt|Cckar|Cga|Cplx1|Cplx3|Edn1|Edn3|Eif2ak3|Exoc3l|Fam3b|Ffar1|Fkbp1b|Fzd4|Ghrh|Ghrhr|Ghsr|Gpr119|Gpr120|Il1rn|Il6|Ildr2|Inhba|Lep|Lrp2|Ltbp4|Lyn|Mc4r|Meg3|Myo5a|Neurod1|Npff|Pclo|Slc30a8|Smpd3|Stxbp3a|Tbx3|Trpv4|
GO:0002703	regulation of leukocyte mediated immunity	0.0487201	Abr|Adora2b|Adora3|Arrb2|Bcl6|Bcr|C3|Cadm1|Cd1d1|Cd226|Cd24a|Cd28|Cd40|Cenpf|Clec2d|Crtam|Fcer1a|Fcer1g|Fcer2a|Fcgr1|Fcgr2b|Fcgr3|Foxj1|Foxp3|Gimap5|H2-Bl|H2-M3|Hmox1|Hpx|Hspa1b|Ifng|Il12a|Il12b|Il2|Il20rb|Il21|Il23a|Il27ra|Il4|Il7r|Klrb1b|Klre1|Klrk1|Lag3|Lta|Map3k7|Muc4|Ndfip1|Nod2|P2rx7|Paxip1|Pld2|Pnp|Ppp3cb|Ptpn6|Pvr|Pvrl2|Sash3|Sh2d1a|Spn|Stat5a|Stat5b|Stat6|Stxbp2|Sykb|Tap1|Tap2|Tbx21|Tgfb…
GO:0030199	collagen fibril organization	0.0489894	Acan|Adamts2|Anxa2|Atp7a|Col11a2|Col1a2|Col3a1|Col5a1|Col5a2|Dpt|Foxc1|Foxc2|Lmx1b|Nf1|P4ha1|Plod3|Sfrp2|Tgfb2|Tgfbr1|Tnxb|
GO:0048284	organelle fusion	0.0490314	Bak1|Bax|Bnip1|Cav2|Cln3|Cyp26c1|Dysf|Eea1|Gnai3|Mfn1|Mfn2|Myo7a|P2rx7|Pldn|Snapin|Snph|Stx6|Uso1|Vav3|Vcpip1|
GO:0006342	chromatin silencing	0.049112	Cbx8|Dnmt3a|Hat1|Hdac2|Hells|Hils1|Mbd3|Mecp2|Mll2|Rrp8|Sirt1|Sirt4|Sirt5|Sirt6|Sirt7|Smarca4|Smarca5|Ube2b|Ubtf|
GO:0050654	chondroitin sulfate proteoglycan metabolic process	0.0491539	A930038C07Rik|Bgn|Chst11|Chst12|Chst13|Chst14|Chst3|Chst7|Chsy1|Csgalnact1|Csgalnact2|Cytl1|Dcn|Dse|Egflam|Igf1|Mamdc2|Prss34|Spock3|
GO:0060070	canonical Wnt receptor signaling pathway	0.0492261	Apc|Axin1|Ccnd1|Cdc42|Chd8|Ctnnb1|Dvl1|Dvl2|Dvl3|Fzd1|Fzd10|Fzd3|Fzd4|Fzd5|Fzd6|Fzd7|Fzd8|Fzd9|Gsk3b|Hoxb9|Ins2|Jup|Lrp5|Lrp6|Ppap2b|Prop1|Pten|Ptk7|Ptpru|Rspo1|Rspo3|Sdc1|Sfrp1|Sfrp5|Shh|Smo|Snai2|Sox4|Stk11|Tbl1xr1|Ube2b|Wnt1|Wnt10a|Wnt11|Wnt16|Wnt2|Wnt2b|Wnt3|Wnt3a|Wnt5a|Wnt6|Wnt7b|Wnt8a|Wnt8b|Wnt9a|Wnt9b|
GO:0032233	positive regulation of actin filament bundle assembly	0.0492451	Gpr65|Kiss1r|Mtor|Nf2|Nox4|Pfn1|Plek|Prkcq|Sdc4|Smad3|Sorbs3|Synpo|Tac1|Tacr1|Wnt11|
GO:0043576	regulation of respiratory gaseous exchange	0.0492868	Adora1|Apln|Atp1a2|Fto|Glra1|Gls|Grin1|Gsx2|Mecp2|Nlgn1|Nlgn2|Phox2a|Slc5a3|Tlx3|Tshz3|
GO:0060675	ureteric bud morphogenesis	0.0493064	Agt|Bmp2|Bmp4|Cd44|Ctnnb1|Ctnnbip1|Dlg1|Eya1|Fgf2|Fgf8|Foxd1|Foxd2|Foxd4|Gdnf|Gli3|Grem1|Gzf1|Hoxa11|Hoxd11|Hs2st1|Ilk|Kif26b|Lama5|Myc|Nog|Pax2|Pbx1|Pgf|Pspn|Shh|Six1|Smad4|Tcf21|Timeless|Wnt1|Wnt6|Wnt9b|
GO:0010970	microtubule-based transport	0.0493285	Bicd2|Dst|Dync1i1|Hap1|Kif1b|Kif5b|Klc1|Klc3|Mtap1b|Nde1|Ndel1|Prkcz|Rhot1|Rhot2|Uchl1|
GO:0030217	T cell differentiation	0.0493476	5830411N06Rik|Adam17|Apc|Atp7a|Bcl11b|Bcl3|Blm|Card11|Cd1d1|Cd28|Cd3d|Cd3e|Cd4|Cd74|Cd8a|Chd7|Ctnnb1|Egr1|Eomes|Fas|Flt3|Foxp3|Fut7|Fzd5|Fzd7|Fzd8|Gadd45g|H2-DMa|Hs1bp3|Ifng|Ikzf1|Il12b|Il15|Il23a|Il7|Il7r|Irf1|Itk|Jmjd6|Lig4|Nkx2-3|Pax1|Pknox1|Ppp3cb|Prkdc|Ptpn22|Rag1|Relb|Rhoh|Rorc|Rpl22|Rps6|Satb1|Shh|Sox4|Spn|Stat5a|Stat5b|Sykb|Tcf7|Tgfb1|Themis|Trp53|Txk|Vav1|Wnt1|Wwp1|Xrcc4|
GO:0000271	polysaccharide biosynthetic process	0.0493484	Akt1|B3galt6|B3gnt1|B4galt7|Ccnd3|Cercam|Chst11|Chst12|Chst13|Chst14|Chst3|Chst5|Chst7|Chsy1|Cmas|Csgalnact1|Dse|Ext2|Gbe1|Gck|Glce|Glt25d1|Gne|Gyg|Gys1|Gys2|Hs2st1|Mat2b|Ndst2|Pdgfrb|Pgm2|Phkg1|Phkg2|Ppp1r3c|Prkag3|Ptges3|Trp53rk|
GO:0007616	long-term memory	0.0493554	Adcy1|Adcy8|Chst10|Crh|Grin1|Mecp2|Ntf5|Prkcz|Sgk1|Slc17a7|Snap25|Srf|Tac1|Tacr1|
GO:0030101	natural killer cell activation	0.0493562	Axl|Elf4|Ikzf1|Il12b|Itgb2|Klre1|Klrk1|Mertk|Rab27a|Stat5a|Stat5b|Tyro3|Unc13d|
GO:0010884	positive regulation of lipid storage	0.0493937	Apob|Apoc4|Cd36|Cidea|Fitm1|Lpl|Msr1|Nr1h2|Pla2g10|Scarb1|
GO:0035195	gene silencing by miRNA	0.0493973	Dicer1|Eif2c1|Eif2c2|Eif2c3|Eif2c4|Jub|Limd1|Lin28a|Mov10|Snip1|Srrt|Tnrc6a|Wtip|Zcchc11|
GO:0006098	pentose-phosphate shunt	0.0494357	G6pdx|Glyr1|H6pd|Hibadh|Pgd|Pgls|Rpe|Rpia|Taldo1|Tkt|
GO:0007498	mesoderm development	0.0503402	Acvr1|Acvr2a|Acvr2b|Amh|Axin1|Bmp4|Bmp7|Bmpr1a|Bmpr2|Chrd|Churc1|Dll3|Ecsit|Eomes|Epha2|Ext2|Fgf8|Fgfr1|Foxc1|Foxc2|Gdf3|Hand1|Inhba|Irx3|Lhx2|Macf1|Mesdc2|Mesp1|Mesp2|Nf2|Nodal|Nup133|Osr1|Ovol1|Pou4f1|Pou5f1|Prkaca|Prkar1a|Shh|Smad1|Smad3|Smad4|Snai1|Srf|Tbx1|Tbx3|Tbx6|Tcf15|Tcf7l1|Tlx2|Trp63|Twsg1|Txnrd1|Vegfa|Wls|Wnt1|Wnt3|Wnt3a|Wnt8a|
GO:0045494	photoreceptor cell maintenance	0.0505581	Abca4|Bbs1|Bbs10|Bbs2|Bbs4|Cdh23|Cdhr1|Cln8|Ercc6|Gpr98|Iqcb1|Mkks|Pcdh15|Tulp1|Ush1c|Ush1g|Ush2a|
GO:0032675	regulation of interleukin-6 production	0.0510967	Adora2b|Afap1l2|Akirin2|Arrb1|Arrb2|Bpi|Card9|Ccr5|Cd36|Cebpb|Chrna7|Ereg|Fcer1g|Figf|Foxj1|Foxp3|Ghrl|Ghsr|H47|Ifng|Il10|Il17f|Il1a|Il1b|Il33|Il6|Il6ra|Inpp5d|Irak3|Klf2|Lbp|Myd88|Nckap1l|Nlrp12|Nod1|Nod2|P2rx7|Ticam1|Tirap|Tlr1|Tlr2|Tlr3|Tlr4|Tlr7|Tlr9|Tnf|Tnfaip3|Ucn|
GO:0051437	positive regulation of ubiquitin-protein ligase activity involved in mitotic cell cycle	0.0511397	Anapc1|Anapc10|Anapc2|Anapc4|Anapc5|Anapc7|Btrc|Cdc16|Cdc20|Cdc27|Cdk1|Cul1|Fbxo5|Fzr1|Plk1|Psma1|Psma2|Psma6|Psma7|Psma8|Psmb10|Psmb11|Psmb3|Psmb4|Psmb6|Psmb7|Psmb8|Psmb9|Psmc2|Psmc3|Psmc4|Psmc5|Psmc6|Psmd1|Psmd10|Psmd12|Psmd3|Psmd4|Psmd5|Psmd6|Psmd7|Psmd8|Psmd9|Psme1|Psme3|Psmf1|Skp1a|Ube2d1|
GO:0018105	peptidyl-serine phosphorylation	0.0511829	Adrbk1|Akt1|Atm|Atr|Brsk1|Brsk2|Cdk5|Clk1|Clspn|Gsk3b|Hipk3|Hk1|Ifng|Ilk|Lif|Lmtk2|Lrrk2|Map3k1|Map3k12|Map4k1|Mapk1|Mapk14|Mapk7|Mknk1|Morc3|Mtor|Nek6|Nlk|Pak2|Pbk|Pink1|Plk1|Prkaca|Prkca|Prkcz|Prkdc|Sbk1|Sgk1|Smg1|Smtnl1|Stk4|Taf1|Tdgf1|Tgfbr1|Tgfbr2|Tnks|Ttbk2|Uhmk1|
GO:0061035	regulation of cartilage development	0.0514167	Axin2|Bmp2|Bmp4|Ctnnb1|Efemp1|Fgf18|Frzb|Gdf5|Glg1|Gli2|Gli3|Hoxa11|Hoxd11|Ihh|Ltbp3|Maf|Nkx3-2|Nog|Pkdcc|Por|Pthlh|Rara|Rarb|Rarg|Rela|Runx2|Smad1|Sox9|Thrb|Wnt5a|Wnt9a|
GO:0008637	apoptotic mitochondrial changes	0.0514599	Aifm1|Akt1|Atg3|Atp2a1|Atp7a|Bak1|Bax|Bbc3|Bcl2l1|Bid|Casp7|Cck|Cd24a|Cdkn2a|Dap3|Dnm1l|Gpx1|Hk2|Jun|Map3k1|Mapk9|Myc|Pim2|Pmaip1|Ppif|Rnf7|Smad3|Sod2|Timm50|Trp53|Trp73|
GO:0050707	regulation of cytokine secretion	0.0514992	Agtr1a|Apoa2|Cadm1|Casp1|Ccr5|Cd14|Chia|Cidea|Clec4n|Crtam|Cx3cl1|Foxp3|Glmn|Gpr120|Hc|Htr2b|Ifng|Il10|Il1a|Il1rl1|Il33|Il4ra|Il6|Ins2|Lrrc32|Nlrp12|Nlrp2|Nlrp3|Nod2|P2rx7|Panx1|Pycard|Saa1|Scamp5|Src|Srgn|Tnf|Tnfrsf4|Tnfsf15|Tnfsf4|Trim16|Wnt5a|
GO:0048011	nerve growth factor receptor signaling pathway	0.051501	Bcar1|Bex1|Lmtk2|Ndn|Ptpn11|Raf1|Sort1|Sos1|Src|
GO:0031497	chromatin assembly	0.0515424	1700024P04Rik|1700054O13Rik|Asf1a|Asf1b|Bahd1|Cenpa|Cenpv|Ctcf|D6Mm5e|H1f0|H1foo|H2afv|H2afx|H2afy|Hells|Hist1h1a|Hist1h1b|Hist1h1d|Hist1h1t|Hist1h2ba|Hist2h2ab|Hist2h2ac|Hist2h2be|Hjurp|Hp1bp3|Mcm2|Myst3|Myst4|Nap1l1|Nap1l2|Nap1l3|Nap1l4|Nap1l5|Rsf1|Shprh|Smarca2|Smarca4|Smarca5|Tspyl1|Tspyl2|Tspyl4|Tspyl5|
GO:0006144	purine base metabolic process	0.0515944	1190003J15Rik|Ada|Ampd2|Ampd3|Aprt|Dpyd|Gart|Hprt|Prps1|Shmt1|Uox|Xdh|
GO:0070373	negative regulation of ERK1 and ERK2 cascade	0.0516376	Cnksr3|Dusp3|Dusp6|Igf1|Klf4|Lif|Ndrg2|Slc9a3r1|Spry1|Spry2|Tlr4|Vrk3|
GO:0048806	genitalia development	0.0520333	Ar|Asb1|Bmp5|Chd7|Ctnnb1|Dhcr24|Fgf10|Fgf8|Foxf2|Hoxa13|Hoxd13|Klhl10|Lgr4|Lrp6|Nipbl|Pdgfra|Rbp4|Ror2|Shh|Srd5a2|Sycp2|Tbx3|Tcf7|Tex15|Trp63|Wnt5a|Wnt9b|
GO:0001508	regulation of action potential	0.0520569	Adam22|Afg3l2|Cd9|Chrna1|Chrna4|Chrna7|Chrnb2|Chrnb4|Cldn11|Cldn5|Cln3|Cnr1|Cnr2|Cntn2|Dicer1|Drd1a|Egr2|Eif2b4|Eif2b5|Erbb2|Ercc2|Foxa2|Fyn|Gal3st1|Gjd2|Glra1|Gm98|Gna11|Gnaq|Gnpat|Grik2|Hexa|Hexb|Id4|Ilk|Kcnip1|Kcnj10|Kcnmb2|Kcnmb3|Kcnmb4|Lgi4|Mal|Mbp|Mpdz|Myo5a|Nab1|Nab2|Nf1|Nfasc|Nkx6-2|Ntf3|Olig2|P2rx1|P2rx2|P2rx3|P2rx5|P2rx7|Plp1|Pmp22|Pou3f2|Ppard|Scn1a|Scn2a1|Scn3a|Scn8a|Serinc5|Tac1|Tacr…
GO:0048066	developmental pigmentation	0.0520765	Bcl2l11|Bloc1s3|Cited1|Dct|Edn3|Ednrb|Foxd1|Foxd2|Foxd4|Gna11|Gnaq|Hps1|Hps4|Hps6|Mitf|Mlph|Mreg|Muted|Myo5a|Oca2|Pax3|Pldn|Rab27a|Slc45a2|Sod2|Sox10|Tyrp1|
GO:0021766	hippocampus development	0.0521198	Bbs1|Bbs2|Bbs4|Bcan|Btg2|Cdk5|Dlx2|Drd1a|Emx2|Gsk3b|Hdac2|Id4|Lhx5|Lmx1a|Lrp8|Mkks|Neurod1|Neurod6|Nkx2-1|Nr2e1|Plxna3|Ptprs|Reln|Trp73|Tsc1|Wnt3a|Zeb2|
GO:0044065	regulation of respiratory system process	0.0521297	Adora1|Atp1a2|Fto|Glra1|Gls|Gsx2|Mecp2|Nlgn1|Nlgn2|Tlx3|Tshz3|
GO:0043299	leukocyte degranulation	0.0521732	Adora3|Anxa3|Btk|Lat|Lat2|Lyn|Myo1f|Pi4k2a|Rab27a|Tac4|Unc13d|
GO:0032108	negative regulation of response to nutrient levels	0.0522167	Cartpt|Cck|Cln3|Crhr1|Gcg|Lep|Mtor|Npc1|Npff|Ppara|Pyy|
GO:0030512	negative regulation of transforming growth factor beta receptor signaling pathway	0.0522367	Adamtsl2|Aspn|Bambi|Bcl9l|Chst11|Cidea|Dand5|Eid2|Fbn1|Fbn2|Glg1|Hspa5|Htra1|Lemd3|Nepn|Nkx2-1|Nr3c1|Onecut2|Peg10|Pin1|Prdm16|Skil|Skor1|Skor2|Smad6|Smad7|Smurf1|Tdgf1|Tgfb1i1|Tgfb3|Trp53|Wnt1|
GO:0010893	positive regulation of steroid biosynthetic process	0.0522603	Abcg1|Adora2b|Cyp17a1|Cyp7a1|Fgf1|Ifng|Il1a|Por|Sec14l2|Srebf1|Tnf|
GO:0051149	positive regulation of muscle cell differentiation	0.0522804	Abl1|Bnip2|Btg1|Camk1|Cdc42|Cdh15|Cdon|Ctnna1|Ctnna2|Ctnnb1|Eif5a|Epc1|Igfbp3|Ilk|Mapk11|Mapk12|Mapk14|Mef2c|Myf5|Myf6|Myod1|Myog|Neo1|Nrg1|Pias1|Pik3r1|Shh|Spag9|Tcf3|Tgfb1|Tshz3|Zfhx3|
GO:0009953	dorsal/ventral pattern formation	0.0523707	Apc|Arl13b|Axin1|Axin2|Bmp4|Bmpr1a|Bmpr1b|Chrd|Ctnnb1|Dbx1|Dusp6|Dync2h1|Edn1|En1|Evx1|Fgf8|Fkbp8|Foxa2|Gas1|Gli1|Gli2|Gli3|Gsc|Gsx2|Hhip|Hoxa11|Hoxa2|Hoxb2|Hoxd11|Ift122|Ift172|Ift52|Ift88|Kif3a|Lhx2|Lhx3|Lrp4|Lrp6|Map3k4|Mapk8|Mdfi|Nkx2-1|Nkx2-2|Nkx6-1|Nkx6-2|Nog|Noto|Ovol2|Pax6|Prop1|Psen1|Rab23|Sfrp1|Shh|Smad6|Smo|Sp8|Tbx20|Tulp3|Wnt2|Wnt2b|Wnt3|Wnt3a|Wnt5a|Wnt5b|Wnt8a|
GO:0016558	protein import into peroxisome matrix	0.0523771	Pex1|Pex10|Pex12|Pex13|Pex14|Pex26|Pex5|Pex7|
GO:0009266	response to temperature stimulus	0.0524142	2310046K01Rik|Acadm|Accn3|Adora1|Adrb1|Adrb2|Adrb3|Agt|Arpp21|Calca|Casq1|Cckar|Ccl2|Cetn1|Clpb|Cpb2|Crnn|Dhx9|Dio2|Dnaja1|Dnaja2|Dnaja4|Eif2b1|Eif2b3|Eif2b4|Eif2b5|Fgf1|Gclc|Hsf1|Hspa1a|Hspa1b|Hspa4|Hspb2|Hspb3|Hspb6|Hspb7|Hspb8|Htr1b|Htr2b|Il1a|Lxn|Mapk8|Mill2|Myof|Ngfr|Nos1|Nr2f6|Osm|P2rx3|Pcsk1n|Pklr|Pmch|Rbbp7|Scara5|Slc12a5|St8sia1|Stac|Tacr1|Tcfec|Tgfb1i1|Trpa1|Trpm8|Trpv2|Trpv3|Xylt1|Zfp7…
GO:0048009	insulin-like growth factor receptor signaling pathway	0.0524203	Akt1|Eif2ak3|Gigyf1|Igf1|Igf1r|Irs1|Pik3r1|Tsc2|
GO:0071425	hemopoietic stem cell proliferation	0.0524636	Arih2|Mecom|Sfrp2|Wnt1|Wnt2b|Wnt3|Wnt3a|Wnt5a|
GO:0003073	regulation of systemic arterial blood pressure	0.0524949	Accn1|Ace2|Adora1|Adra1b|Adra1d|Adrb1|Adrb2|Adrb3|Agt|Agtr1a|Agtr1b|Agtr2|Atp6ap2|Avp|Avpr1a|Avpr1b|Bmpr2|Calca|Chrna7|Corin|Cyba|Cyp11b2|Drd3|Drd5|Ece1|Edn1|Edn2|Edn3|Eng|G6pdx|Hsd11b2|Mecp2|Nkx2-1|Nos3|Nox1|P2rx2|Ren1|Sod2|Uts2|Uts2r|Wnk1|
GO:0043631	RNA polyadenylation	0.052507	Aplp1|Cpsf1|Cpsf3|Cpsf6|Pabpc2|Pabpn1|Papolg|Tut1|
GO:0000077	DNA damage checkpoint	0.0525384	Atm|Atr|Bcat1|Brca1|Brcc3|Bre|Brsk1|Ccnd1|Ccng1|Cdc14b|Cdk1|Cdkn1a|Chek1|Chek2|Clspn|Dgkz|Fbxo31|Foxo4|Fzr1|H2afx|Hus1|Mapk14|Msh2|Nbn|Plk1|Pml|Ptpn11|Ptprv|Rad17|Rad9|Rbm38|Rfwd3|Rint1|Tipin|Tiprl|Trp53|Trp63|Trp73|Uimc1|Usp28|Xpc|
GO:0006855	drug transmembrane transport	0.0529307	Abcb1a|Abcc1|Abcc2|Abcc3|Abcc4|Slc17a3|Slc22a1|Slc22a18|Slc47a1|Slc47a2|
GO:0003205	cardiac chamber development	0.0529644	Adamts1|Bmp10|Cfc1|Cpe|Dvl3|Egln1|Fgfr2|Fgfrl1|Foxc1|Foxc2|Frs2|Fzd1|Gaa|Gata4|Gata6|Hand1|Hoxa13|Ift88|Mef2c|Mesp1|Mybpc3|Myh6|Myl2|Myl3|Nkx2-5|Npy2r|Npy5r|Ovol2|Pitx2|Ppp1r13l|Prox1|Ptcd2|Rbm15|Rbp4|Rxra|Sall4|Sfrp2|Smad7|Smarca4|Tbx5|Tnnc1|Tnni1|Ube4b|Whsc1|Wnt11|Wnt2|Wnt5a|
GO:0006220	pyrimidine nucleotide metabolic process	0.0531116	Ccno|Cmpk1|Cmpk2|Dck|Dhodh|Dpyd|Dtymk|Entpd4|Mbd4|Nme1|Nme3|Nme4|Nme5|Nme6|Nme7|Nt5c|Nt5m|Nthl1|Rp2h|Smug1|Tbpl1|Txndc3|Tyms|Upp1|
GO:0046676	negative regulation of insulin secretion	0.053155	Abcc8|Acvr1c|Adra2a|Ghrl|Ghsr|Hadh|Inhbb|Irs1|Kcnj11|Nos1|Npff|Oit1|Pde1c|Pde3b|Pde4c|Pde8b|Psmd9|Ptpn11|Ptprv|Sfrp1|Sirt4|Srebf1|Sytl4|Uts2|
GO:0001707	mesoderm formation	0.0531868	Acvr1|Axin1|Bmp4|Bmp7|Bmpr1a|Bmpr2|Chrd|Ecsit|Eomes|Epha2|Ext2|Fgf8|Foxc1|Foxc2|Hand1|Inhba|Macf1|Mesp1|Mesp2|Nf2|Nodal|Pou5f1|Prkaca|Prkar1a|Smad1|Smad3|Snai1|Srf|Tbx6|Tlx2|Twsg1|Txnrd1|Wls|Wnt3|Wnt3a|Wnt8a|
GO:0010522	regulation of calcium ion transport into cytosol	0.0531985	Adcyap1r1|Akap5|Bak1|Bax|Bdkrb1|Calca|Casq1|Cav1|Dbi|Drd1a|Ednra|F2|F2r|Ffar1|Gimap5|Il13|Lhcgr|Lyn|Mgea5|P2rx7|Tgfb1|Tgfb2|Thy1|Trdn|
GO:0051896	regulation of protein kinase B signaling cascade	0.0532305	AI464131|Arrb2|Drd3|Egfr|F10|F3|F7|Gpx1|Hbegf|Igf1|Igf1r|Igf2|Igfbp5|Ilk|Ins2|Insr|Klf4|Mc1r|Mtdh|Mtor|Phlda3|Pten|Ptprj|Rasd2|Rictor|Sfrp5|Slc9a3r1|Stk11|Tek|Tgfb1|Tgfbr1|Thbs1|Tnfsf11|Tsc2|Tspyl5|Vegfb|
GO:0048662	negative regulation of smooth muscle cell proliferation	0.0532422	Atp2b1|Comt|Ctnnbip1|Hmox1|Ifng|Igfbp3|Igfbp5|Il12a|Il12b|Il15|Ilk|Klf4|Mfn2|Ndrg2|Nos3|Nppb|Npr1|Pik3r1|Ppard|Ralbp1|Sf1|Tnfaip3|Trib1|Trp53|
GO:0030318	melanocyte differentiation	0.0532521	Cited1|Edn3|Ednrb|Foxd1|Foxd2|Foxd4|Hps1|Hps4|Hps6|Mitf|Mlph|Mreg|Myo5a|Oca2|Pldn|Rab27a|Sox10|Tyrp1|
GO:0010907	positive regulation of glucose metabolic process	0.0532959	Adra1b|Akt1|Akt2|Arpp19|C1qtnf2|Foxo1|Gck|Hnf4a|Igf1|Ins2|Insr|Irs1|Irs2|Mlxipl|Pth|Sorbs1|Src|Stk11|
GO:0003001	generation of a signal involved in cell-cell signaling	0.0535285	Acvr2b|Adm|Adora3|Anxa1|Apba1|Aqp1|Bdnf|Btk|Cacnb4|Cadps2|Cartpt|Cckar|Cga|Cplx1|Cplx3|Doc2b|Dvl1|Edn1|Edn3|Eif2ak3|Exoc3l|Fam3b|Fcer1a|Fcgr3|Ffar1|Fkbp1b|Fzd4|Ghrh|Ghrhr|Ghsr|Gipc1|Gpr119|Gpr120|Grm2|Il1rn|Il6|Ildr2|Inhba|Lep|Lin7a|Lin7b|Lin7c|Lrp2|Ltbp4|Lyn|Mc4r|Meg3|Myo5a|Myo6|Neurod1|Nlgn1|Npff|Nrxn1|Nrxn2|Nrxn3|Ntrk2|Otof|P2rx1|P2rx7|Pclo|Ppt1|Psen1|Rab3a|Scrib|Slc30a8|Smpd3|Snap25|Snap91|Sn…
GO:0007259	JAK-STAT cascade	0.0535725	Ager|Clcf1|F2r|Gh|Ifng|Il20|Il23r|Il6st|Jak2|Jak3|Lif|Osm|Pias1|Pias4|Pkd1|Pkd2|Prl|Prlr|Sh2b2|Socs1|Socs3|Socs5|Stat1|Stat3|Stat5a|Stat5b|
GO:0090278	negative regulation of peptide hormone secretion	0.0536162	Abcc8|Acvr1c|Adra2a|Cartpt|Ghrl|Ghsr|Hadh|Inhbb|Irs1|Kcnj11|Lep|Nos1|Npff|Oit1|Pde1c|Pde3b|Pde4c|Pde8b|Psmd9|Ptpn11|Ptprv|Sfrp1|Sirt4|Srebf1|Sytl4|Uts2|
GO:0035282	segmentation	0.0542504	Abi1|Acd|Atm|Axin1|Axin2|Bmp4|Bmpr1a|Dkk1|Dll1|Dll3|Dvl2|Egr2|Ep300|Foxb1|Foxc1|Foxc2|Frs2|Fzd5|Gdf3|Gli2|Hes7|Hoxa2|Ifitm1|Kat2a|Lrp6|Mafb|Meox1|Meox2|Mesp2|Msgn1|Myf5|Myf6|Osr1|Pax1|Pcdh8|Pcsk6|Pofut1|Prkdc|Psen1|Ripply2|Ror2|Sfrp1|Sfrp2|Smad3|Smad4|T|Tbx18|Tbx3|Tcf15|Tcf7l1|Tdgf1|Trp53|Wnt1|Wnt3a|Wnt5a|Wnt8a|Zeb2|
GO:0051181	cofactor transport	0.0545005	Abcb6|Folr1|Folr2|Folr4|Mfsd7c|P2rx7|Ppt1|Slc19a1|Slc25a20|Slc25a26|Slc25a29|Slc46a1|Slc5a6|
GO:0016578	histone deubiquitination	0.0545449	Atxn7|Atxn7l3|Bap1|Brcc3|Eny2|Kat2a|Mysm1|Supt3h|Trrap|Uimc1|Usp21|Usp22|Usp3|
GO:0031663	lipopolysaccharide-mediated signaling pathway	0.0551082	Irak1|Irak2|Lbp|Ly96|Mapk1|Mapk14|Mtdh|Myd88|Nfkbia|Nos3|Ptafr|Scarb1|Stat1|Ticam1|Tlr4|
GO:0048873	homeostasis of number of cells within a tissue	0.055153	Add1|Bax|Cd7|Csf1|F2r|Fh1|Il20rb|Il7|Ildr2|Klhl10|Lipa|P2rx7|Rpa1|Sash3|Tex15|
GO:0072657	protein localization in membrane	0.0551978	Agrn|Arhgef9|Cdk5|Dok7|Dvl1|Flna|Grik2|Grik5|Lama5|Lrp4|Magi2|Musk|Pak1|Pick1|Smo|
GO:0002822	regulation of adaptive immune response based on somatic recombination of immune receptors built from immunoglobulin superfamily domains	0.0552702	Ada|Bcl6|C3|Cd1d1|Cd226|Cd24a|Cd28|Cd40|Cenpf|Fcer1a|Fcer1g|Fcer2a|Fcgr1|Fcgr2b|Fcgr3|Foxj1|Foxp3|Gimap5|H2-M3|Hlx|Hpx|Hspa1b|Ifng|Il12a|Il12b|Il12rb1|Il1rl1|Il2|Il20rb|Il23a|Il23r|Il27|Il27ra|Il33|Il4|Il4ra|Il7r|Lta|Map3k7|Mef2c|Muc4|Ndfip1|Nod2|P2rx7|Paxip1|Pnp|Ppp3cb|Ptpn6|Pvr|Pvrl2|Sash3|Slc11a1|Socs5|Spn|Stat6|Tap1|Tap2|Tbx21|Tgfb1|Tnf|Tnfrsf13c|Tnfsf13b|Traf2|Trpm4|
GO:0006779	porphyrin biosynthetic process	0.055476	A230051G13Rik|Abcb6|Alad|Alas1|Ank1|Cox10|Cox15|Cpox|Fech|Fxn|Hmbs|Ireb2|Mmab|Ppox|Rsad1|Slc11a2|Spna1|Spnb1|Tmem14c|Urod|Uros|
GO:0045814	negative regulation of gene expression, epigenetic	0.0555066	Cbx8|Dnmt3a|Epc1|Hat1|Hdac2|Hells|Hils1|Mbd3|Mecp2|Mll2|Rrp8|Sirt1|Sirt4|Sirt5|Sirt6|Sirt7|Smarca4|Smarca5|Ube2b|Ubtf|
GO:0010812	negative regulation of cell-substrate adhesion	0.0555208	Acer2|Acvrl1|Angpt2|Arhgap6|Bcl6|Cdkn2a|Fzd4|Fzd7|Hoxa7|Lgals1|Mmp14|Muc4|Nf1|Notch1|Pik3r1|Plg|Pten|Rasa1|Serpine1|Thbs1|Wnt1|
GO:0000718	nucleotide-excision repair, DNA damage removal	0.0555516	Ccnh|Cdk7|Ddb1|Ddb2|Ercc1|Ercc2|Ercc3|Ercc4|Ercc5|Gtf2h1|Gtf2h2|Gtf2h3|Gtf2h4|Mnat1|Rad23b|Rpa1|Rpa2|Rpa3|Xpa|Xpc|
GO:0032651	regulation of interleukin-1 beta production	0.0555656	Acp5|Arrb2|Casp1|Ccr5|Chrna7|F2r|Ghrl|Ghsr|Ifng|Jak2|Nlrp2|Nlrp3|Nod2|P2rx7|Panx1|Pycard|S1pr3|Smad3|Sphk1|Tnfaip3|Trim16|
GO:0090329	regulation of DNA-dependent DNA replication	0.0555997	Brca2|Cdt1|Ciz1|Fbxw7|Smc1a|Smc3|Stag2|Tipin|Wrnip1|
GO:0043691	reverse cholesterol transport	0.0556446	Abca1|Abcg1|Apoa2|Apoa4|Apoe|Apom|Lcat|Lipg|Scarb1|
GO:0060487	lung epithelial cell differentiation	0.0556896	Ascl1|Fgf10|Foxa1|Foxa2|Gata6|Hoxa5|Igf1|Nkx2-1|Spdef|
GO:0051897	positive regulation of protein kinase B signaling cascade	0.0558206	AI464131|Arrb2|Egfr|F10|F3|F7|Gpx1|Hbegf|Igf1|Igf1r|Igf2|Igfbp5|Ilk|Ins2|Insr|Mc1r|Mtdh|Mtor|Ptprj|Rasd2|Rictor|Tek|Tgfb1|Tgfbr1|Thbs1|Tnfsf11|Tspyl5|Vegfb|
GO:0010243	response to organic nitrogen	0.0558654	Aacs|Adora2a|Adra1b|Aplp1|Ccnd1|Cdk1|Cdkn2a|Cdo1|Dbh|Drd1a|Drd3|Drd5|Gnao1|Gprc6a|Grin1|Hprt|Hrh1|Mtor|Oxtr|Pde1b|Ppp1r1b|Rptor|Rraga|Rragb|Sin3a|Slc1a2|Slc1a3|Vkorc1|
GO:0045995	regulation of embryonic development	0.055903	Adipoq|Amot|Ar|Bmp4|Bmp7|Bmpr1a|Celsr1|Ctnnb1|Dusp6|Dvl1|Dvl2|Dvl3|E4f1|Fgf10|Fgfr1|Fzd1|Fzd7|Gdnf|Grhl3|Hnf4a|Hspa5|Insr|Lama1|Lama2|Lama3|Lama4|Lama5|Lrp6|Nfe2l2|Nipbl|Nodal|Notch1|Ptk7|Rbm19|Sfrp1|Sfrp2|Sfrp5|Shh|Snai1|Sox17|Tnf|Tnfaip3|Wnt2|Wnt2b|Wnt5a|
GO:0060416	response to growth hormone stimulus	0.0559065	Cacybp|Gh|Jak2|Pik3r1|Stat3|Stat5a|Stat5b|Trim16|
GO:0002366	leukocyte activation involved in immune response	0.0559083	Ada|Adora3|Aicda|Anxa3|Atp7a|Bcl3|Btk|Cd40lg|Cx3cr1|Eomes|Ercc1|Exo1|Gadd45g|Gpr183|H2-M3|Icam1|Ifng|Il12b|Il23a|Lat|Lat2|Lbp|Lcp1|Lig4|Lyn|Mlh1|Msh2|Msh6|Myo1f|Nbn|Nkx2-3|Nod2|Pi4k2a|Plcg2|Psen1|Rab27a|Relb|Rps6|Slc11a1|Swap70|Tac4|Ticam1|Tlr2|Tlr3|Tlr4|Tlr5|Tlr6|Tlr7|Tlr9|Trp53|Unc13d|Xrcc4|
GO:0051153	regulation of striated muscle cell differentiation	0.0559102	Agrn|Bmp4|Btg1|Cav3|Cdon|Edn1|Ep300|Epc1|Ezh2|Hdac4|Hdac5|Hdac9|Igfbp3|Ilk|Itgb1bp3|Mbnl3|Musk|Myocd|Nkx2-5|Notch1|Nrg1|Pik3r1|Prox1|Shh|Sox8|Sox9|Tbx3|Zfhx3|
GO:0015833	peptide transport	0.055948	Abca1|Abcb10|Abcc1|Acvr2b|Anxa1|Cartpt|Cckar|Cdh17|Cplx1|Cplx3|Edn1|Edn3|Eif2ak3|Exoc3l|Fam3b|Ffar1|Fkbp1b|Ghrh|Ghrhr|Ghsr|Gpr119|Il1rn|Il6|Ildr2|Lep|Mc4r|Mmp7|Myo5a|Neurod1|Npff|Pclo|Slc15a1|Slc15a2|Slc15a3|Slc15a4|Slc15a5|Slc22a8|Slc30a8|Slco1b2|Slco3a1|Smpd3|Stxbp3a|Tap1|Tap2|Trpv4|
GO:0043393	regulation of protein binding	0.055953	Add1|Add2|Adrb2|Aes|Arrb2|Atr|Bak1|Bambi|Bax|Caprin2|Cav1|Cdc42|Cdon|Crbn|Cthrc1|Ctnnbip1|Dab2|Dvl1|Eif2ak3|Fkbp1a|Gsk3b|Gtpbp4|Hdac4|Hdac5|Hspa4|Ica1|Ifit1|Ifit2|Ins2|Itga2|Ldlrap1|Lrpap1|Map1lc3b|Mef2c|Myc|Nkx3-1|Nog|Nrg1|Pacs1|Park7|Pcbd1|Plk1|Psen1|Smarcd3|Spag9|Tgfbr1|Ticam1|Tirap|Trhr|Trib3|Vtn|Wnt3a|
GO:0015758	glucose transport	0.0559551	Akt1|Drd1a|Edn1|Ednra|G6pc|G6pc3|Gh|Ins1|Ins2|Klf15|Nrg1|Prkag3|Slc2a1|Slc2a10|Slc2a2|Slc2a3|Slc2a4|Slc2a5|Slc2a8|Slc2a9|Slc37a4|Slc45a1|Slc5a1|Slc5a2|Sorbs1|Sort1|Stxbp3a|Stxbp4|
GO:0051436	negative regulation of ubiquitin-protein ligase activity involved in mitotic cell cycle	0.055993	Anapc1|Anapc10|Anapc2|Anapc4|Anapc5|Anapc7|Bub3|Cdc16|Cdc20|Cdc27|Fbxo5|Fzr1|Mad2l1|Mad2l2|Psma1|Psma2|Psma6|Psma7|Psmb10|Psmb3|Psmb4|Psmb6|Psmb7|Psmb8|Psmb9|Psmc2|Psmc3|Psmc4|Psmc5|Psmc6|Psmd1|Psmd10|Psmd12|Psmd3|Psmd4|Psmd5|Psmd6|Psmd7|Psmd8|Psmd9|Psme1|Psme3|Psmf1|Ube2d1|Usp44|
GO:0051439	regulation of ubiquitin-protein ligase activity involved in mitotic cell cycle	0.0559977	Anapc1|Anapc10|Anapc2|Anapc4|Anapc5|Anapc7|Btrc|Bub3|Cdc16|Cdc20|Cdc27|Cdk1|Cul1|Fbxo5|Fzr1|Mad2l1|Mad2l2|Plk1|Psma1|Psma2|Psma6|Psma7|Psma8|Psmb10|Psmb11|Psmb3|Psmb4|Psmb6|Psmb7|Psmb8|Psmb9|Psmc2|Psmc3|Psmc4|Psmc5|Psmc6|Psmd1|Psmd10|Psmd12|Psmd3|Psmd4|Psmd5|Psmd6|Psmd7|Psmd8|Psmd9|Psme1|Psme3|Psmf1|Skp1a|Ube2d1|Usp44|
GO:0030071	regulation of mitotic metaphase/anaphase transition	0.0560103	2410004A20Rik|Anapc10|Apc|Atm|Cenpe|Cep192|Cul7|Cul9|Hectd3|Herc2|Mad2l1|Mad2l1bp|Mad2l2|Mycbp2|Nek6|Psmg2|Terf1|Usp44|Zzef1|
GO:0003158	endothelium development	0.0560337	Abcb1b|Agt|Bmp4|Ccm2|Col18a1|Ctnnb1|Eng|Gpx1|Hoxa13|Hoxb5|Kdr|Lect1|Mesp1|Notch4|Nr2f2|Plod3|Prox1|Slc40a1|Sox17|Sox18|Tnmd|Vezf1|Wnt7b|
GO:0006906	vesicle fusion	0.0563836	Cav2|Dysf|Eea1|Gnai3|Myo7a|P2rx7|Pldn|Snapin|Snph|Stx6|Uso1|Vav3|
GO:0048332	mesoderm morphogenesis	0.0564219	Acvr1|Axin1|Bmp4|Bmp7|Bmpr1a|Bmpr2|Chrd|Ecsit|Eomes|Epha2|Ext2|Fgf8|Foxc1|Foxc2|Hand1|Inhba|Macf1|Mesp1|Mesp2|Nf2|Nodal|Pou5f1|Prkaca|Prkar1a|Smad1|Smad3|Snai1|Srf|Tbx3|Tbx6|Tcf7l1|Tlx2|Twsg1|Txnrd1|Wls|Wnt1|Wnt3|Wnt3a|Wnt8a|
GO:0034341	response to interferon-gamma	0.0564285	Aqp4|Calcoco2|Ciita|Cited1|Cxcl16|Cyp27b1|Gch1|Il12rb1|Il23r|Irgm2|Kynu|Slc11a1|
GO:0010001	glial cell differentiation	0.0564304	Adam22|Adora2a|Agt|Ascl1|Cdk5|Cntn2|Ctnnb1|Dicer1|Dner|Drd1a|Egfr|Egr2|Eif2b1|Eif2b3|Eif2b4|Eif2b5|Erbb2|Erbb3|Ercc2|Fgf2|Fgf5|Foxa2|Foxd1|Foxd2|Foxd4|Gap43|Gcm1|Gfap|Gm98|Hdac11|Id4|Igf1|Kcnj10|Klf15|Lamb2|Lamc3|Lgi4|Lif|Metrn|Nab1|Nab2|Nf1|Nkx2-1|Nkx2-2|Nkx6-1|Nkx6-2|Notch1|Nrg1|Ntf3|Olig2|Pax6|Phox2b|Plp1|Pou3f2|Reln|Shh|Smarca4|Sox10|Sox6|Sox8|Sox9|Vim|
GO:0030850	prostate gland development	0.0564668	Ahr|Ar|Bmp4|Cd44|Ctnnb1|Cyp19a1|Cyp7b1|Esr1|Esr2|Fem1b|Fgfr2|Foxa1|Frs2|Gli2|Hoxa13|Hoxb13|Hoxd13|Igf1|Igf1r|Mmp2|Nkx3-1|Nog|Notch1|Plag1|Plaur|Prlr|Psap|Pten|Rarg|Rxra|Serpinb5|Sfrp1|Shh|Sox9|Stat5a|Tnc|Trp63|Ube3a|Wdr77|
GO:0001822	kidney development	0.057173	Ace|Acvr2b|Adamts1|Agt|Agtr1a|Agtr1b|Apc|Aph1a|Bag6|Basp1|Bax|Bcl2l11|Bmp4|Bmp7|Clcnka|Col4a3|Col4a4|Ctnnb1|Eya1|Fbn1|Fgf10|Fgf8|Foxc1|Foxc2|Foxd1|Gata3|Gdf11|Gdnf|Gli2|Gli3|Hoxa11|Hoxc11|Hoxd11|Invs|Irx3|Itga8|Jmjd6|Kif26b|Kif3a|Lamb2|Lrp4|Myo1e|Nf1|Osr1|Pax2|Pax8|Pcsk5|Pdgfrb|Pkd2|Pkhd1|Plce1|Pou3f3|Ptcd2|Pygo1|Pygo2|Ren1|Rrm2b|Sgpl1|Shh|Six1|Six2|Slc12a1|Slc5a1|Slit2|Smad4|Spry1|Sulf1|Tcf21|Tc…
GO:0032984	macromolecular complex disassembly	0.0571735	Akap5|Aqp2|Baz1b|Cebpg|Ddit4|Etf1|Gfm2|Hdac6|Kif18a|Kif2b|Kif2c|Kif5b|Klc1|Mrrf|Mtif3|Mtrf1|Mtrf1l|Napa|Napb|Nedd1|Nrg1|Sgk1|Smarca4|Synj1|Tnp1|
GO:0019369	arachidonic acid metabolic process	0.057197	Alox15|Alox5|Cyp2b19|Cyp2d22|Cyp2j6|Cyp4a14|Cyp4f14|Pla2g4a|Ptgs1|Ptgs2|Sphk1|
GO:0032414	positive regulation of ion transmembrane transporter activity	0.0572423	Cacna1g|Cckar|Cxcl12|Homer1|Igf1|Nkx2-5|Plcg2|Stim1|Stim2|Trpc6|Vdr|
GO:0045078	positive regulation of interferon-gamma biosynthetic process	0.0572877	Cd1d1|Cd27|Cd276|Cebpg|Il21|Il27|Tlr3|Tlr7|Tlr8|Tlr9|Tnfrsf13c|
GO:0060674	placenta blood vessel development	0.0573398	Akt1|Esx1|Fbxw8|Fzd5|Hs6st1|Junb|Mapk1|Ncoa6|Nsdhl|Ovol2|Plcd1|Plcd3|Plg|Rbm15|Socs3|Spint1|Wnt2|
GO:0006821	chloride transport	0.0573475	Ano2|Best1|Best3|Bsnd|Cftr|Clca2|Clca5|Clca6|Clcc1|Clcn2|Clcn3|Clcn4-2|Clcn5|Clcn6|Clcn7|Clcnka|Clcnkb|Clic1|Clic3|Clic4|Clic5|Clic6|Gabra1|Gabra3|Gabra4|Gabra5|Gabra6|Gabre|Gabrg1|Gabrg2|Gabrg3|Gabrq|Gabrr2|Glra1|Glra2|Glrb|Nmur1|P2ry4|P2ry6|Pcyox1|Slc12a1|Slc12a2|Slc12a3|Slc12a4|Slc12a5|Slc12a7|Slc1a4|Slc26a1|Slc26a6|Slc26a8|Slc26a9|Slc4a1|Slc4a2|Ttyh3|Wnk4|
GO:0006661	phosphatidylinositol biosynthetic process	0.0580999	Alg12|Alg9|Cd81|Cdipt|Cwh43|Dpm1|Dpm2|Dpm3|Gpaa1|Htr2a|Htr2b|Htr2c|Impa1|Pgap1|Pgap2|Pgap3|Pi4k2a|Piga|Pigc|Pigf|Pigh|Pigm|Pigo|Pigp|Pigq|Pigs|Pigv|Pigw|Pigx|Pigy|Pigyl|Pigz|Plaur|
GO:0051701	interaction with host	0.0581458	Ace2|Alb|Ccr5|Cd4|Ddx39b|Gucy1a3|Hyal2|Icam1|Ifit1|Insr|Mmp9|Nedd4|Nod2|Pvrl2|Rraga|Smad3|Tap1|Tap2|Tgfb1|Thoc1|Thoc2|Thoc3|Thoc4|Thoc5|Thoc6|Tlr2|Tlr3|Tlr4|Tlr5|Tlr6|Tlr7|Tlr9|Vapb|
GO:0010171	body morphogenesis	0.0581563	Ankrd11|Asph|Cdon|Csrnp1|Dkk1|Gatad2a|Ift122|Lrp6|Mab21l2|Mfsd7b|Mmp2|Nipbl|Pdgfra|Sgpl1|Tiparp|Wnt3|
GO:0007051	spindle organization	0.0581917	2410004A20Rik|Cenpj|Cep120|Cep192|Cep72|Ckap5|Dctn2|Espl1|Fbxo5|Haus1|Haus3|Haus4|Haus5|Haus6|Haus7|Haus8|Hdac3|Kif11|Kif2a|Mettl11a|Mlh1|Myh9|Ndc80|Pcnt|Plk1s1|Ralbp1|Ranbp1|Rcc1|Sac3d1|Tacc2|Tpx2|Tubb5|Tubg1|
GO:0014902	myotube differentiation	0.0582021	Barx2|Cacna1s|Capn2|Casp1|Cdon|Dyrk1b|Gpx1|Gsk3b|Igf1|Ins2|Met|Myh9|Neo1|Shh|Sort1|Wnt1|
GO:0090305	nucleic acid phosphodiester bond hydrolysis	0.0584548	Aifm1|Apaf1|Bax|Bop1|Cdkn2a|Cidea|Cpsf1|Dffb|Dnase1l3|Eif2c2|Elac1|Endog|Ercc1|Ercc2|Ercc3|Ercc4|Ercc5|Fan1|Foxl2|Foxq1|Mov10|Myc|Ncbp1|Nthl1|Pop4|Ppt1|Sfrp1|Stra8|Tpd52l1|Tut1|
GO:0050771	negative regulation of axonogenesis	0.0585008	Arhgap4|Arhgdia|Arhgef1|Ccr5|Dab1|Klk8|Lingo1|Mag|Mbp|Ngfr|Ntn1|Plxna3|Psen1|Ptk2|Rnf6|Rtn4|Rtn4r|Ryk|Sema3a|Sema3f|Sema4f|Slit1|Thy1|Tnr|Ulk1|Ulk2|Wnt3|Wnt3a|Wnt5a|Xylt1|
GO:0005977	glycogen metabolic process	0.0590891	Agl|Akt1|Cps1|Epm2a|G6pc|Gaa|Gbe1|Gck|Gnmt|Gsk3b|Gyg|Gys1|Gys2|Il6st|Pcdh12|Pgm2|Phka1|Phka2|Phkb|Phkg1|Phkg2|Ppp1ca|Ppp1cb|Ppp1r1a|Ppp1r2|Ppp1r3b|Ppp1r3c|Ppp3r2|Prkag3|Ptges3|Pygb|Pygl|Pygm|Slc37a4|
GO:0042542	response to hydrogen peroxide	0.0591355	Adam9|Anxa1|Apex1|Apoa4|Aptx|Aqp1|Axl|Casp6|Cat|Epx|Fxn|Gja3|Glrx2|Gpx1|Gpx3|Hdac6|Hmox1|Hp|Lcn2|Mapk8|Mb|Mmp2|Mpo|Park7|Pld2|Ppp1r15b|Prdx2|Prdx3|Ptk2b|Pxdn|Sod2|Tpo|Trpa1|Txnrd1|
GO:0003206	cardiac chamber morphogenesis	0.0593267	Adamts1|Bmp10|Cfc1|Cpe|Dvl3|Egln1|Fgfr2|Fgfrl1|Foxc1|Foxc2|Fzd1|Gaa|Gata4|Gata6|Hand1|Ift88|Mef2c|Mesp1|Mybpc3|Myh6|Myl2|Myl3|Nkx2-5|Npy2r|Npy5r|Ovol2|Pitx2|Ppp1r13l|Prox1|Ptcd2|Rbm15|Rbp4|Rxra|Sfrp2|Smad7|Smarca4|Tbx5|Tnnc1|Tnni1|Ube4b|Whsc1|Wnt11|Wnt2|Wnt5a|
GO:0060896	neural plate pattern specification	0.0594168	Axin1|Bmpr1a|C2cd3|Celsr2|Foxa3|Nog|Wnt8a|Wnt8b|
GO:0031100	organ regeneration	0.0594392	Apoa2|Apoh|Cdk1|Cxcl12|Lif|Lifr|Pkm2|Tgfb1|Wnt1|
GO:0051320	S phase	0.0594858	C77370|Ezh2|Lsm10|Lsm11|Mcmbp|Pola1|Pold1|Slbp|Tfdp1|
GO:0000377	RNA splicing, via transesterification reactions with bulged adenosine as nucleophile	0.0596129	Celf4|Crnkl1|Cwc15|Dbr1|Ddx20|Ddx39|Ddx39b|Dhx38|Gemin4|Gemin5|Gemin7|Hnrnpm|Lsm2|Lsm3|Mbnl1|Ncbp1|Ncbp2|Nova1|Phax|Phf5a|Prmt5|Prmt7|Prpf19|Prpf4|Prpf6|Prpf8|Rbm5|Rbmx|Rsrc1|Scaf11|Sf3a1|Sf3a2|Sf3b1|Sfpq|Sip1|Slu7|Smn1|Snrpd1|Snrpd3|Snrpf|Snupn|Snw1|Srpk2|Srrm1|Srsf10|Srsf13b|Tgs1|Tra2a|Wbp4|Wdr77|Wdr83|Ythdc1|Zrsr2|
GO:0060759	regulation of response to cytokine stimulus	0.059792	Adipoq|Aes|Cav1|Cd74|Cdc37|Hpx|Il6st|Irak1|Irak2|Irak3|Nlrc5|Ptprf|Robo1|Sigirr|Slit2|Slit3|Sphk1|Wnt5a|
GO:0046520	sphingoid biosynthetic process	0.0598387	Acer2|Acer3|Degs2|Gal3st1|Lass2|Lass4|Lass5|P2rx1|P2rx7|Samd8|Sgms1|Sgms2|Smpd1|Smpd2|Sphk2|Sptlc1|Sptlc2|Sptlc3|
GO:0045191	regulation of isotype switching	0.0613213	Bcl6|Cd28|Cd40|Foxp3|Ifng|Il2|Il27ra|Il4|Ndfip1|Paxip1|Stat6|Tbx21|Tgfb1|
GO:0046686	response to cadmium ion	0.0613689	Abcb6|Alad|Gsn|Gss|Haao|Mapk8|Mapk9|Mt4|Mtf1|Prnp|Slc30a1|Slc34a1|Sord|
GO:0051496	positive regulation of stress fiber assembly	0.0614167	Gpr65|Kiss1r|Mtor|Nf2|Nox4|Pfn1|Prkcq|Sdc4|Smad3|Sorbs3|Tac1|Tacr1|Wnt11|
GO:0045055	regulated secretory pathway	0.0614645	Adora3|Anxa3|Btk|Cdk5|Lat|Lat2|Lyn|Myo1f|Pi4k2a|Rab27a|Steap2|Tac4|Unc13d|
GO:0008206	bile acid metabolic process	0.0615124	Akr1c6|Akr1d1|Amacr|Baat|Cyp39a1|Cyp7a1|Cyp7b1|Fabp6|Gba2|Lep|Nr1h4|Slc27a5|Star|
GO:0001704	formation of primary germ layer	0.0616069	Acvr1|Axin1|Bmp4|Bmp7|Bmpr1a|Bmpr2|Chrd|Ctnnb1|Dusp1|Dusp2|Ecsit|Eomes|Epha2|Ext2|Fgf8|Foxa2|Foxc1|Foxc2|Hand1|Inhba|Macf1|Mesp1|Mesp2|Mixl1|Nf2|Nodal|Pou5f1|Prkaca|Prkar1a|Smad1|Smad3|Snai1|Sox17|Sox7|Srf|Tbx6|Tlx2|Twsg1|Txnrd1|Wls|Wnt3|Wnt3a|Wnt8a|
GO:0001937	negative regulation of endothelial cell proliferation	0.0617569	Aimp1|Apoe|Apoh|Atp5a1|Cav1|Cav2|Eng|Ghrl|Lect1|Nf1|Nr2f2|Ptprm|Thbs1|Tnmd|Vash1|
GO:0070664	negative regulation of leukocyte proliferation	0.0617692	Atm|Bmp4|Btla|Cblb|Cd24a|Cd274|Cd276|Cdkn2a|Ctla4|Dlg1|Erbb2|Fcgr2b|Foxj1|Foxp3|Gal|Glmn|Ido1|Ihh|Il10|Il2|Il20rb|Il2ra|Inpp5d|Itch|Lrrc32|Ndfip1|Pdcd1lg2|Pde5a|Prdm1|Ptpn6|Scgb1a1|Sftpd|Shh|Spn|Tgfb1|Tnfrsf14|Vsig4|
GO:0006914	autophagy	0.0618171	1700021K19Rik|9430023L20Rik|Arsa|Arsb|Atg10|Atg12|Atg13|Atg14|Atg16l1|Atg16l2|Atg3|Atg4b|Atg4c|Atg4d|Atg5|Atg9a|Atg9b|Becn1|Cisd2|Cln3|Ctsd|Dram1|Fam176a|Gopc|Hdac6|Irgm1|Map1lc3a|Map1lc3b|Npc1|Park2|Pik3c3|Pink1|Psen1|Rab24|Rb1cc1|Ulk1|Wipi2|
GO:0006112	energy reserve metabolic process	0.061865	Agl|Akt1|Cps1|Epm2a|G6pc|Gaa|Gbe1|Gck|Gnmt|Gsk3b|Gyg|Gys1|Gys2|Il6st|Kl|Lep|Mc4r|Pcdh12|Pgm2|Phka1|Phka2|Phkb|Phkg1|Phkg2|Ppp1ca|Ppp1cb|Ppp1r1a|Ppp1r2|Ppp1r3b|Ppp1r3c|Ppp3r2|Prkag3|Ptges3|Pygb|Pygl|Pygm|Slc37a4|
GO:0042177	negative regulation of protein catabolic process	0.0630837	Bag6|Flna|Furin|Fyn|Gipc1|Grin2c|Il10|Ins2|Irak3|Mad2l1|Mad2l2|Mdm4|N4bp1|Prkcc|Ptpn3|Rela|Serpine2|Shh|Smad3|Smad4|Timp1|Timp3|Ubxn1|Usp44|
GO:0009262	deoxyribonucleotide metabolic process	0.0631325	Ada|BC048355|Ccno|Cmpk2|Dera|Dguok|Dtymk|Mbd4|Mgea5|Mpg|Mutyh|Nt5c|Nt5m|Nthl1|Nudt1|Ogg1|Pnp|Rrm1|Rrm2|Rrm2b|Smug1|Tbpl1|Tk2|Tyms|
GO:0043124	negative regulation of I-kappaB kinase/NF-kappaB cascade	0.063439	Adipoq|Dab2ip|Il1rl1|Nfkbid|Nlrp12|Otud7b|Rhoh|Tnfaip3|
GO:0032655	regulation of interleukin-12 production	0.0636644	Acp5|Arrb2|Cd36|Cd40|Cd40lg|Ido1|Ifng|Il10|Il12b|Il23a|Il23r|Irak3|Irf1|Irf8|Ltb|Mast2|Nfkb1|Nod2|Rel|Rela|Thbs1|Tirap|Tlr2|Tlr3|Tlr4|Tlr9|
GO:0002455	humoral immune response mediated by circulating immunoglobulin	0.0637135	Bcl3|C1qa|C1qb|C1rl|C1s|C3|C4bp|C8a|C8b|C8g|C9|Cd55|Cfi|Cr2|Crp|Daf2|Exo1|Hc|Masp2|Mbl1|Mbl2|Serping1|
GO:0033692	cellular polysaccharide biosynthetic process	0.0637627	Akt1|B3gnt1|Cercam|Cmas|Csgalnact1|Ext2|Gbe1|Gck|Glt25d1|Gne|Gyg|Gys1|Gys2|Hs2st1|Mat2b|Pgm2|Phkg1|Phkg2|Ppp1r3c|Prkag3|Ptges3|Trp53rk|
GO:0051480	cytosolic calcium ion homeostasis	0.0637832	Adm|Adra1b|Agtr1a|Agtr1b|Asph|Atp1a2|Avp|Avpr1a|Avpr1b|C3ar1|C5ar1|Cacna1g|Calca|Calcr|Cav1|Cav3|Cckar|Cckbr|Ccl3|Ccr10|Cd24a|Cd38|Cd52|Cd55|Chrna10|Chrna9|Cln3|Crhr1|Cul5|Cxcr3|Drd1a|Edn1|Edn2|Ednra|Ednrb|Epor|F2|F2r|Fkbp1a|Fkbp1b|Galr2|Gck|Ghrh|Ghrl|Gipr|Gna13|Gna15|Gnat2|Gnb1|Gng3|Gpr6|Gtf2i|Hcrt|Hrh3|Htr2a|Htr2b|Htr2c|Ibtk|Il1b|Il2|Il6st|Itgav|Itpr1|Itpr3|Jak2|Jak3|Kcna5|Kcnk3|Kdr|Lpar1|Lpar3…
GO:0060119	inner ear receptor cell development	0.063791	Atp2b2|Cdh23|Clic5|Cthrc1|Fgfr1|Gpr98|Lhfpl5|Myo7a|Naglu|Pcdh15|Tomt|
GO:0045830	positive regulation of isotype switching	0.0645487	Cd28|Cd40|Ifng|Il2|Il4|Paxip1|Stat6|Tbx21|Tgfb1|
GO:0051931	regulation of sensory perception	0.0648838	Adrb2|Cck|Cckbr|Ednrb|F2r|Fgfr1|Grm1|Htr2c|Il10|Il1a|Kcnj10|Ncam1|Nos1|Npff|Npy2r|Oprd1|Oxt|Prol1|Rtn4|Tlr4|
GO:0042168	heme metabolic process	0.0649335	A230051G13Rik|Alad|Alas1|Blvra|Blvrb|Cox10|Cox15|Cpox|Fech|Fxn|Hebp1|Hmbs|Hmox1|Hpx|Ireb2|Ppox|Slc11a2|Tmem14c|Urod|Uros|
GO:0006958	complement activation, classical pathway	0.0649834	C1qa|C1qb|C1rl|C1s|C3|C4bp|C8a|C8b|C8g|C9|Cd55|Cfi|Cr2|Crp|Daf2|Hc|Masp2|Mbl1|Mbl2|Serping1|
GO:0050803	regulation of synapse structure and activity	0.0651557	Accn1|Agrn|Arhgef15|Chrnb2|Ctnna2|Cyp19a1|Disc1|Frmpd4|Ghrl|Ghsr|Grin1|Klk8|Mecp2|Mef2c|Musk|Ncan|Nrxn1|Oxt|Oxtr|Pdlim5|Pick1|Prkca|Ptk2|Ptprf|Thbs2|Ube2v2|Wnt5a|
GO:0032355	response to estradiol stimulus	0.065205	Areg|Ctnnb1|Esr1|Fosl2|Foxa1|Gh|Gpr81|Mapk15|Mmp2|Msx2|Ncoa1|Nos3|Ogg1|Prdm2|Prkca|Rara|Rnf14|Slc25a36|Sprr2d|Sprr2e|Sprr2f|Sprr2g|Stat3|Stat5b|Strn3|Tacr3|Tgfb1|
GO:0001702	gastrulation with mouth forming second	0.0652545	Acvr1|Acvr2a|Acvr2b|Amot|Celsr1|Chrd|Cml1|Cml2|Cml5|Ctnnb1|Frs2|Gata4|Gdf3|Ldb1|Lrp5|Lrp6|Nat8|Nodal|Nsd1|Odz4|Ppap2b|Rnf2|Smad4|Srf|Ugdh|Wnt5a|Zbtb17|
GO:0071779	G1/S transition checkpoint	0.0653034	Bcat1|Ccnd1|Cdkn1a|Cdkn2b|Dgkz|Dub3|Fbxo31|Hras1|Hus1|Nbn|Pml|Ptprv|Pura|Rbm38|Rfwd3|Rps6|Tgfb1|Trp53|Trp63|Trp73|Wnt9a|
GO:0050766	positive regulation of phagocytosis	0.065304	Abr|Ahsg|Bcr|C3|Cd209b|Cd36|Clec7a|Fcer1g|Fcgr1|Fcgr2b|Fcgr3|Gata2|Itga2|Mbl1|Mbl2|Mfge8|Nckap1l|Nod2|Pros1|Ptk2|Ptx3|Sftpa1|Sftpd|Sirpa|Slc11a1|Tub|Tulp1|
GO:0006664	glycolipid metabolic process	0.0653533	A3galt2|Aldh5a1|B4galnt1|Bax|Cln3|Cln6|Crem|Gal3st1|Galc|Gba2|Gla|Gm2a|Hexa|Hexb|Itgb8|Mtap7|Naga|Pnliprp2|St6galnac6|St8sia6|Ugt8a|
GO:0006446	regulation of translational initiation	0.0653536	Ctif|Dazl|Eif2b1|Eif2b3|Eif2b4|Eif2b5|Eif2c2|Eif3b|Eif3k|Eif4ebp1|Eif4ebp2|Eif4g1|Eif4g2|Eif5b|Fmr1|Impact|Mtif3|Ncbp1|Ncbp2|Paip2|Paip2b|Ppp1r15b|Rara|Rps6kb1|Rps6kb2|Tnf|Uhmk1|
GO:0008033	tRNA processing	0.0653661	1110008L16Rik|1110034B05Rik|1190005F20Rik|2310079F23Rik|Adat2|Alkbh8|Ccdc76|Cdk5rap1|Clp1|Ctu1|Ctu2|Dus1l|Dus2l|Dus3l|Dus4l|Elac1|Fars2|Gtpbp3|Hsd17b10|Lcmt2|Lsm6|Mocs3|Mto1|Nsun2|Pop4|Pop5|Pop7|Pus1|Pus10|Pus3|Pus7l|Pusl1|Qtrt1|Qtrtd1|Rg9mtd1|Rpp14|Rpp21|Rpp25|Rpp30|Rpp38|Rpp40|Ssb|Thg1l|Trdmt1|Trit1|Trmt1|Trmt12|Trmt2b|Trmt5|Trmt61a|Trmu|Trnt1|Trpt1|Trub1|Trub2|Tsen2|Tsen54|Tyw1|Tyw3|Urm1|Wdr4|
GO:0009408	response to heat	0.0653828	2310046K01Rik|Accn3|Arpp21|Calca|Casq1|Cckar|Ccl2|Cetn1|Clpb|Cpb2|Crnn|Dhx9|Dnaja1|Dnaja2|Dnaja4|Eif2b1|Eif2b3|Eif2b4|Eif2b5|Fgf1|Gclc|Hsf1|Hspa1a|Hspa1b|Hspa4|Hspb2|Hspb3|Hspb6|Hspb7|Hspb8|Il1a|Mapk8|Mill2|Myof|Nos1|Osm|P2rx3|Pklr|Rbbp7|Scara5|St8sia1|Stac|Tacr1|Tcfec|Tgfb1i1|Trpv2|Xylt1|Zfp709|
GO:0003279	cardiac septum development	0.0654032	Cfc1|Dvl3|Egln1|Fgfr2|Fgfrl1|Frs2|Fzd1|Gata4|Gata6|Hand1|Hoxa13|Ift88|Nkx2-5|Prox1|Rbm15|Sall4|Smad7|Tbx5|Whsc1|Wnt11|Wnt5a|
GO:0031214	biomineral tissue development	0.065411	Alox15|Ambn|Aspn|Atp2b2|Axin2|Bmp2|Cnnm4|Dmp1|Dnm3os|Ecm1|Eif2ak3|Enam|Enpp1|Ercc2|Fam83h|Fgfr2|Ibsp|Igf1|Klf10|Mmp13|Otop1|Phex|Ptgs2|Pth1r|Rspo2|Sbds|Spp1|Srgn|Tfip11|Tuft1|Wnt11|
GO:0043516	regulation of DNA damage response, signal transduction by p53 class mediator	0.0654198	Atm|Atr|Cd44|Cd74|Cdkn2a|Eef1e1|Psmd10|Setd8|Sirt1|Smyd2|
GO:0051352	negative regulation of ligase activity	0.0654326	Anapc1|Anapc10|Anapc2|Anapc4|Anapc5|Anapc7|Bag5|Bub3|Cdc16|Cdc20|Cdc27|Cdkn2a|Fbxo5|Fzr1|Mad2l1|Mad2l2|Psma1|Psma2|Psma6|Psma7|Psmb10|Psmb3|Psmb4|Psmb6|Psmb7|Psmb8|Psmb9|Psmc2|Psmc3|Psmc4|Psmc5|Psmc6|Psmd1|Psmd10|Psmd12|Psmd3|Psmd4|Psmd5|Psmd6|Psmd7|Psmd8|Psmd9|Psme1|Psme3|Psmf1|Smad7|Ube2d1|Usp44|
GO:0030433	ER-associated protein catabolic process	0.0654533	Amfr|Derl1|Derl2|Dnajb2|Dnajb9|Dnajc10|Edem1|Erlec1|Erlin1|Erlin2|Fbxo2|Fbxo6|Foxred2|H47|Jkamp|Man1b1|Os9|Syvn1|Tmem67|Trim13|Ube2g2|
GO:0009190	cyclic nucleotide biosynthetic process	0.0654611	Adcy1|Adcy10|Adcy2|Adcy3|Adcy4|Adcy6|Adcy7|Adcy8|Adcy9|Aqp1|Guca2b|Gucy1a3|Gucy1b3|Gucy2c|Gucy2d|Gucy2e|Gucy2f|Gucy2g|Htr2b|Htr2c|Nppa|Nppb|Nppc|Npr1|Npr2|Pth2|Thtpa|Trappc3|Trappc5|Trappc6a|Ucn2|
GO:0031670	cellular response to nutrient	0.0654697	Abca1|Aqp1|Cdkn2b|Mll5|Ogt|Rara|Rxrb|Sox9|Stra8|Vdr|
GO:0006818	hydrogen transport	0.0654823	Adhfe1|Atp12a|Atp1a2|Atp4a|Atp4b|Atp5a1|Atp5b|Atp5d|Atp5e|Atp5g3|Atp5j|Atp5j2|Atp5k|Atp5s|Atp6ap1|Atp6v0a1|Atp6v0a4|Atp6v0b|Atp6v0d1|Atp6v0d2|Atp6v0e|Atp6v0e2|Atp6v1a|Atp6v1b1|Atp6v1b2|Atp6v1c1|Atp6v1c2|Atp6v1d|Atp6v1e1|Atp6v1e2|Atp6v1g2|Atp6v1g3|Atp6v1h|Cox4i2|Hvcn1|Nhedc2|Nox1|Slc11a2|Slc2a4|Slc36a1|Slc36a2|Slc4a11|Slc9a1|Slc9a2|Slc9a5|Surf1|Ucp1|Ucp3|
GO:0034623	cellular macromolecular complex disassembly	0.0656442	Akap5|Aqp2|Baz1b|Cebpg|Etf1|Gfm2|Kif18a|Kif2b|Kif2c|Kif5b|Klc1|Mrrf|Mtif3|Mtrf1|Mtrf1l|Napa|Napb|Nedd1|Nrg1|Sgk1|Smarca4|Synj1|Tnp1|
GO:0046580	negative regulation of Ras protein signal transduction	0.0659698	Adra1b|Bcl6|Cul3|Dab2ip|Dgkz|Dlc1|Kctd13|Mfn2|Nf1|Nup62|Scai|Spry1|Spry2|Stmn3|Timp2|Tnfaip1|Tnk1|
GO:0070534	protein K63-linked ubiquitination	0.0663961	Arih2|Cdkn2a|Itch|Nedd4|Park2|Rnf168|Rnf4|Traf2|Trim56|Ube2b|Ube2e2|Ube2g1|Ube2n|Ube2t|Wwp2|Zfp91|
GO:0045669	positive regulation of osteoblast differentiation	0.0667917	Acvr1|Acvr2a|Acvr2b|Bmp2|Bmp4|Bmp7|Bmpr1a|Bmpr1b|Bmpr2|Cd276|Ctnnb1|Ctnnbip1|Dlx5|Fbn2|Gdf10|Id4|Ifi204|Igf1|Il6st|Jund|Men1|Nppc|Pdlim7|Runx2|Sfrp2|Smad1|Smad5|Wnt7b|
GO:0046530	photoreceptor cell differentiation	0.0668421	Agtpbp1|Bbs1|Bbs4|Cnga3|Crb1|Fscn2|Gnat1|Gnat2|Grk1|Hcn1|Ihh|Naglu|Nr2e3|Nrl|Ntrk2|Pax6|Pde6c|Prkci|Prom1|Rorb|Rpe65|Rpgrip1|Stat3|Th|Thy1|Tug1|Tulp1|Vegfa|
GO:0032770	positive regulation of monooxygenase activity	0.0674381	Akt1|Apoe|Fcer2a|Gch1|Gdnf|Htr2b|Ifng|Il1b|Kras|Por|Scarb1|Tnf|
GO:0050851	antigen receptor-mediated signaling pathway	0.067469	Bcar1|Bcl10|Cacnb3|Cacnb4|Cd19|Cd247|Cd38|Cd3e|Cd79b|Ctla4|Foxp3|Fyn|Klhl6|Lat2|Lax1|Lyn|Mapk1|Nckap1l|Nfam1|Nfatc2|Plcg2|Prkcb|Prkd2|Psen1|Ptpn22|Ptpn6|Rbck1|Rnf31|Sh2b2|Skap1|Sykb|Themis|Thy1|Ube2n|Vav3|
GO:0070875	positive regulation of glycogen metabolic process	0.0674889	Adra1b|Akt1|Akt2|C1qtnf2|Gck|Igf1|Ins2|Insr|Irs1|Irs2|Pth|Sorbs1|
GO:0007200	activation of phospholipase C activity by G-protein coupled receptor protein signaling pathway coupled to IP3 second messenger	0.0675198	Adra2a|Agtr1a|Calca|Chrm3|Crhr1|Drd1a|Edn1|Ednra|Ednrb|F2r|Gna11|Gna15|Gnaq|Gnb1|Gpr139|Hcrt|Hcrtr2|Htr2a|Htr2b|Htr2c|Lhcgr|Lpar1|Lpar3|Nmur1|Nmur2|Npr3|Ntsr2|Plcd1|Plce1|Pth1r|Rxfp3|S1pr1|Slc9a3r1|Tgm2|Trhr2|
GO:0009950	dorsal/ventral axis specification	0.068269	Axin1|Axin2|Bmpr1a|Ctnnb1|Lrp6|Mdfi|Pax6|Sfrp1|Smad6|Wnt2|Wnt2b|Wnt3|Wnt5a|Wnt5b|
GO:0042440	pigment metabolic process	0.0683073	A230051G13Rik|Ada|Alad|Alas1|Aprt|Blvra|Blvrb|Cited1|Cox10|Cox15|Cpox|Dct|Ddt|Fech|Fxn|Gart|Hebp1|Hmbs|Hmox1|Hprt|Hpx|Ireb2|Mc1r|Myo5a|Oca2|Pmel|Ppox|Prps1|Shmt1|Slc11a2|Slc45a2|Tmem14c|Tyr|Tyrp1|Urod|Uros|
GO:0001678	cellular glucose homeostasis	0.068311	Aacs|Cartpt|Cyp7a1|Foxa3|Gck|Gckr|Mlxipl|Oxct1|
GO:0034367	macromolecular complex remodeling	0.0683201	Abcg1|Apoa2|Apoa4|Apoa5|Apob|Apoc1|Apoe|Apom|Lcat|Lipc|Lipg|Lpl|Mpo|Scarb1|
GO:0042246	tissue regeneration	0.0683483	Fzd7|Gja1|Gpx1|Hc|Igf1|Igsf10|Mustn1|Myf6|Ninj1|Pkm2|Plau|Plg|Sox15|
GO:0072599	establishment of protein localization in endoplasmic reticulum	0.0683622	Folr1|Folr2|Macf1|Srp14|Srp19|Srp72|Srp9|Srpr|
GO:0009069	serine family amino acid metabolic process	0.0683632	A230051G13Rik|Agxt|BC026590|Cbs|Cdo1|Csad|Cth|Dhfr|Dmgdh|Gclc|Gclm|Gldc|Nfs1|Psat1|Psph|Sds|Shmt1|Shmt2|
GO:0050658	RNA transport	0.0683651	Ahctf1|Ckap5|Ddx19a|Ddx25|Ddx39|Ddx39b|Eif4a3|Eif5a|Eif5a2|Eny2|Fmr1|Fyttd1|G3bp2|Gle1|Hhex|Hnrnpa2b1|Lrpprc|Magohb|Myo1c|Ncbp1|Ncbp2|Nup107|Nup133|Nup155|Nup160|Nup188|Nup210|Nup214|Nup37|Nup43|Nup54|Nup62|Nup85|Nup93|Nupl1|Nupl2|Nxf2|Nxf3|Nxt1|Nxt2|Pabpn1|Phax|Pom121|Ranbp17|Seh1l|Senp2|Slbp|Srsf10|Thoc1|Thoc2|Thoc3|Thoc4|Thoc5|Thoc6|Tmem48|Tsc1|Xpo1|Xpo7|Xpot|
GO:0045744	negative regulation of G-protein coupled receptor protein signaling pathway	0.0684145	Ada|Adrb2|Adrbk1|Arrb1|Arrb2|Drd3|Gipr|Grk4|Grm5|Gtf2h2|Htr1b|Htr2b|Klk14|Mgrn1|Pld2|Plek|Rgs13|Rgs2|
GO:0016049	cell growth	0.0685266	Adra1b|Arih2|Atp6v0e|Atp6v0e2|Bin3|Cadm1|Cyfip1|Dclk1|Dcx|Dvl1|Emp1|Emp3|Entpd5|Esr1|Foxd1|Foxd2|Foxd4|Foxn4|Gdf9|Hpn|Il7r|Lamb2|Lefty1|Lefty2|Lepre1|Mll2|Mtap1b|Ndn|Notch2|Nubp1|Nupr1|Pou4f2|Pou4f3|Rasgrp4|Rptor|Sgms1|Shbg|Slit1|Slit2|Slit3|Smo|Socs5|Tgfb1|Tgfb2|Tgfb3|Tnn|Ulk1|Ulk2|Xrn2|
GO:0031109	microtubule polymerization or depolymerization	0.0696502	Cav1|Cenpj|Fbxo5|Kif18a|Kif2b|Kif2c|Nedd1|Sgk1|Tppp|
GO:0033363	secretory granule organization	0.0697021	Abca1|Aqp1|Bloc1s3|Dtnbp1|Mta1|Rab38|Serpine2|Srgn|Vps33b|
GO:0051386	regulation of nerve growth factor receptor signaling pathway	0.069754	Agt|Agtr2|Ngf|Ppp2r5b|Ppp2r5d|Ptprf|Spry1|Spry2|Ulk1|
GO:0048634	regulation of muscle organ development	0.069766	Adrb2|Agrn|Bdnf|Bmp10|Bmp4|Btg1|Cdk1|Cdon|Cenpf|Csda|Cxadr|Fgf2|Fgf9|Fgfr1|Fgfr2|Gata4|Gja1|Hdac4|Hdac5|Hdac7|Hdac9|Hey2|Hmgcr|Igfbp3|Il6|Ilk|Itgb1bp3|Lrp6|Luc7l|Mbnl3|Mkl2|Mstn|Musk|Myocd|Ncam1|Ngfr|Nkx2-5|Nog|Notch1|Nrg1|Pik3r1|Rbp4|Shh|Smad3|Sox15|Sox8|Sox9|Tbx3|Tbx5|Tgfb1|Tgfbr2|Tsc22d3|Twist1|Usp2|Wnt2|Zfhx3|
GO:0071356	cellular response to tumor necrosis factor	0.0700098	5730403B10Rik|Commd7|Dab2ip|Krt18|Pycard|Sfrp1|Tnf|Tnfrsf11a|Tnfrsf1a|Tnfrsf1b|Tnfrsf4|Tnfsf11|Traf2|Traf3|Txndc17|
GO:0002702	positive regulation of production of molecular mediator of immune response	0.0700616	Cd36|Fcer1g|Gimap5|Hpx|Il13|Il13ra1|Il21|Map3k7|Nod2|Sash3|Sema7a|Tlr2|Tlr4|Traf2|Wnt5a|
GO:0051281	positive regulation of release of sequestered calcium ion into cytosol	0.0701058	Bax|Bdkrb1|Dbi|Drd1a|Ednra|F2|F2r|Il13|Lhcgr|Thy1|
GO:0003281	ventricular septum development	0.0701135	Egln1|Fgfr2|Fgfrl1|Frs2|Fzd1|Hoxa13|Nkx2-5|Prox1|Rbm15|Sall4|Smad7|Tbx5|Whsc1|Wnt11|Wnt5a|
GO:0030238	male sex determination	0.0701325	Ar|Dhh|Fgf9|Igf1r|Insr|Insrr|Nr0b1|Ptgdr|Sf1|Sox9|Sry|
GO:0032365	intracellular lipid transport	0.0701578	Abca1|Abcg1|Acacb|Cpt1a|Cpt2|Ldlrap1|Lrp6|Npc2|Prkaa2|Slc25a20|
GO:0007009	plasma membrane organization	0.0701846	A4galt|Agrn|Cav3|Col5a1|Dysf|Lama5|Myh2|Myof|P2rx7|Syt7|Trim72|
GO:0042572	retinol metabolic process	0.0702098	Adh1|Adh4|Aldh1a1|Lrat|Rbp1|Rbp4|Rdh1|Rdh8|Retsat|Sdr16c5|
GO:0045086	positive regulation of interleukin-2 biosynthetic process	0.0702368	Card11|Cd1d1|Cd28|Cd3e|Glmn|Il1a|Il1b|Irf4|Prkcq|Stat5a|Stat5b|
GO:0006354	transcription elongation, DNA-dependent	0.0707111	Ccnh|Cdk7|Ell|Ell2|Ell3|Ercc2|Ercc3|Gtf2a1|Gtf2a2|Gtf2b|Gtf2e1|Gtf2e2|Gtf2f1|Gtf2f2|Gtf2h1|Gtf2h2|Gtf2h3|Gtf2h4|Mnat1|Polr2b|Polr2d|Polr2e|Polr2f|Polr2g|Polr2h|Polr2i|Polr2j|Supt5h|Taf1|Taf11|Taf12|Taf4a|Taf4b|Taf5|Taf6|Tbp|Tcea2|Tcea3|Tceb3|
GO:0042552	myelination	0.0708767	Adam22|Afg3l2|Cd9|Cldn5|Cntn2|Dicer1|Egr2|Eif2b4|Eif2b5|Erbb2|Ercc2|Foxa2|Fyn|Gal3st1|Gm98|Gnpat|Hexa|Hexb|Id4|Ilk|Kcnj10|Lgi4|Mal|Mbp|Mpdz|Myo5a|Nab1|Nab2|Nf1|Nfasc|Nkx6-2|Ntf3|Olig2|Plp1|Pmp22|Pou3f2|Serinc5|Tgfb1|Tsc1|Ugt8a|
GO:2001022	positive regulation of response to DNA damage stimulus	0.0714082	Apbb1|Apex1|Atm|Atr|Brca1|Brcc3|Bre|Cdkn2a|Cebpg|Eef1e1|Ercc8|Eya1|Eya3|Fgf10|Mgmt|Parg|Pnp|Prkcc|Rnf168|Rnf8|Sirt1|Tmem161a|Ube2n|Ube2v2|Uimc1|
GO:0007631	feeding behavior	0.0717411	Ace|Ace2|Adm2|Adora2a|Adrb3|Agrp|Agt|Agtr1a|Agtr1b|Aoc3|Apln|Bdnf|Bsx|Calca|Cartpt|Cck|Cckar|Chrnb2|Cntfr|Cpt1a|Crh|Crhr1|Cyp11b2|Dach1|Dmbx1|Drd1a|Gal|Ghrl|Ghsr|Grin1|Grm7|Hcrt|Hcrtr2|Helt|Hrh3|Htr1b|Htr2c|Lep|Lepr|Mc4r|Nkx2-1|Nmb|Nmu|Nmur2|Npy|Npy2r|Npy5r|Ntrk2|Oxt|Oxtr|P2ry1|Pex13|Phf21a|Pmch|Pou4f1|Prlhr|Pyy|Ren1|Stat3|Tacr1|Tcf15|Th|Trh|Ubr3|Uchl1|Ucn|
GO:0051899	membrane depolarization	0.0719406	4930506M07Rik|Adipoq|Adora1|Adora2a|Aifm3|Bdnf|Best2|Cav1|Cdk5|Chrna4|Chrna6|Chrnb2|Dmpk|Edn1|Ghrl|Grik2|Grik5|Grin1|Grin2c|Hcrt|Jun|Kcne1|Mecp2|Npff|P2rx7|Park7|Prkcz|Slc17a7|Slc29a1|
GO:0006636	unsaturated fatty acid biosynthetic process	0.0719935	2010111I01Rik|Alox12b|Alox12e|Alox15|Alox5|Alox5ap|Alox8|Aloxe3|Cd74|Cyp4a14|Edn1|Edn2|Fcer1a|Ggt5|Hpgds|Ltc4s|Mgst2|Pla2g5|Prg3|Ptgds|Ptges|Ptges2|Ptges3|Ptgs1|Ptgs2|Rnpep|Sphk1|Sykb|Tbxas1|
GO:0010799	regulation of peptidyl-threonine phosphorylation	0.0720205	Axin1|Gsk3b|Met|Phip|Plk1|Smad7|Tgfb1|Wnt5a|
GO:0043687	post-translational protein modification	0.0720464	1700013N18Rik|Agbl4|Agtpbp1|Atg5|Cdc34|Dscc1|Esco2|Icmt|Lcmt1|Lcmt2|Tsg101|Ube2a|Ube2b|Ube2d1|Ube2e2|Ube2g1|Ube2g2|Ube2j1|Ube2l6|Ube2n|Ube2o|Ube2q1|Ube2q2|Ube2r2|Ube2t|Ube2v2|Ube2w|Ube2z|Uevld|
GO:0007263	nitric oxide mediated signal transduction	0.0720735	Apoe|Cd36|Gucy1a3|Gucy1b3|Mt2|Neurod1|Npy2r|Rasd1|
GO:0048644	muscle organ morphogenesis	0.0726654	Actc1|Bmp10|Bmp2|Egln1|Fgfr2|Foxc1|Foxc2|Gaa|Gsc|Hand1|Lif|Mybpc3|Myh6|Myl2|Myl3|Mylk|Mylk2|Nkx2-5|Pitx2|Prox1|Ptcd2|Rxra|Serp1|Smad7|Smtnl1|Tcap|Tcf15|Tnnc1|Tnni1|Ttn|Ube4b|Wnt2|Wnt5a|
GO:0021953	central nervous system neuron differentiation	0.0731235	2610109H07Rik|Abt1|Agtpbp1|Arx|Ascl1|Atp2b2|Atp7a|Axin1|Bcl11b|Btg2|Cdk5|Chrnb2|Cln8|Cntn2|Dbx1|Dcc|Dclk1|Dcx|Dlx2|Drd1a|Eomes|Ephb1|Ephb3|Evx1|Fgf8|Fgfr1|Gdf7|Gli2|Gli3|Gnaq|Gsx1|Gsx2|Hoxa1|Hoxc10|Hoxd10|Hprt|Id4|Ighmbp2|Isl1|Isl2|Kndc1|Ldb1|Lep|Lhx3|Lhx4|Lhx5|Lhx6|Lhx8|Lingo1|Lmx1a|Lmx1b|Mycbp2|Ndel1|Neurog2|Nkx2-1|Nkx2-2|Nkx6-1|Nkx6-2|Nr2e1|Otp|Pax3|Pax6|Pex5|Phox2a|Plxna3|Plxna4|Pou4f1|Prkca|…
GO:0032652	regulation of interleukin-1 production	0.0737334	Acp5|Arrb2|Calca|Casp1|Ccr5|Chrna7|F2r|Ghrl|Ghsr|Ifng|Jak2|Nlrp12|Nlrp2|Nlrp3|Nod2|P2rx7|Panx1|Pycard|S1pr3|Smad3|Sphk1|Tlr4|Tnfaip3|Trim16|
GO:2000045	regulation of G1/S transition of mitotic cell cycle	0.0737874	Bcat1|Brd7|Ccnd1|Cdkn1a|Cdkn2b|Dgkz|Dub3|Fbxo31|Hras1|Hus1|Nbn|Pml|Prmt2|Ptpn6|Ptprv|Pura|Rbm38|Rfwd3|Rps6|Tgfb1|Trp53|Trp63|Trp73|Wnt9a|
GO:0070227	lymphocyte apoptosis	0.0738217	Akt1|Bak1|Bax|Bcl2l11|Fas|Il21|Il2ra|Myc|Rps6|Siva1|Tgfb2|Traf3ip2|
GO:0045072	regulation of interferon-gamma biosynthetic process	0.0738757	Cd1d1|Cd27|Cd276|Cebpg|Foxp3|Il21|Il27|Tlr3|Tlr7|Tlr8|Tlr9|Tnfrsf13c|
GO:0019935	cyclic-nucleotide-mediated signaling	0.074052	Adcy1|Adcy2|Adcy3|Adcy4|Adcy6|Adcy7|Adcy8|Adcy9|Adcyap1r1|Adm2|Adora1|Adora2a|Adora2b|Adra2a|Adrb1|Adrb2|Adrb3|Apoe|Avpr1b|Cacna1d|Calca|Calcr|Calcrl|Cd36|Chrm4|Cnr1|Crhr1|Crhr2|Drd1a|Drd3|Drd5|Eif4ebp2|Flna|Fshr|Fzd1|Fzd3|Fzd6|Fzd7|Galr2|Galr3|Gcg|Gcgr|Ghrh|Ghrhr|Gipr|Gna13|Gnai1|Gnai3|Gnaq|Gnat1|Gnat2|Gnaz|Gpr26|Gpr44|Grik3|Grm2|Grm3|Grm4|Grm6|Grm7|Grm8|Htr1a|Htr4|Htr5a|Htr6|Htr7|Lhcgr|Mc3r|Ndu…
GO:0006939	smooth muscle contraction	0.0741056	Agt|Cacna1g|Chrm3|Chrnb2|Chrnb4|Dlg1|Drd1a|Edn1|Edn2|Edn3|Ednra|Ednrb|Fkbp1b|Gdnf|Htr2b|Myh11|P2rx2|P2rx3|Rap1gds1|Sstr2|Tacr1|Tshz3|
GO:0042130	negative regulation of T cell proliferation	0.0746876	Bmp4|Btla|Cblb|Cd24a|Cd274|Cd276|Cdkn2a|Ctla4|Dlg1|Erbb2|Foxj1|Foxp3|Glmn|Ido1|Ihh|Il20rb|Il2ra|Itch|Lrrc32|Ndfip1|Pdcd1lg2|Pde5a|Ptpn6|Scgb1a1|Sftpd|Shh|Spn|Tgfb1|Tnfrsf14|Vsig4|
GO:0070192	chromosome organization involved in meiosis	0.0749598	Bag6|Cpeb1|Ehmt2|Mael|Mlh3|Msh4|Msh5|Rad51c|Rec8|Sgol2|Stag3|Stra8|Syce1|Syce2|Sycp1|Sycp3|Tex11|Tex15|Ube2b|
GO:0006942	regulation of striated muscle contraction	0.0750145	Adora1|Adrbk1|Arg2|Atp1a1|Atp1a2|Atp2a1|Cacna1g|Casq1|Cav3|Ctgf|Dmpk|Hdac4|Myl3|Mylk2|Nkx2-5|Pde5a|Rgs2|Smad7|Tnnt3|
GO:0030168	platelet activation	0.0750909	Axl|Bloc1s3|Cd40lg|Cx3cl1|Entpd1|Entpd2|F2|F2r|Fgb|Fgg|Fhad1|Fzd6|Gna13|Itga2b|Itgb3|Mertk|P2rx1|P2ry12|Pf4|Pik3cb|Plek|Stxbp1|Stxbp3a|Tyro3|Vwf|Wnt3a|
GO:0051817	modification of morphology or physiology of other organism involved in symbiotic interaction	0.0751454	Alb|Aqp1|Camp|Ctsg|Elane|Hyal2|Insr|Jun|Mbl1|Mbl2|Mmp9|Ncf1|Nod2|Pou2f3|Sp1|Taf11|Tardbp|Tcfap4|Tlr2|Tlr3|Tlr4|Tlr5|Tlr6|Tlr7|Tlr9|Zfp639|
GO:0051963	regulation of synapse assembly	0.0751533	Accn1|Agrn|Chrnb2|Ghrl|Ghsr|Grin1|Mecp2|Musk|Oxt|Oxtr|Pdlim5|Prkca|Ptk2|Thbs2|Ube2v2|Wnt5a|
GO:0019674	NAD metabolic process	0.075161	Aldob|Aspdh|Cbr2|Dlst|Gpd1|Gpd2|Idh3a|Idh3g|Kmo|Kynu|Ldhb|Mdh2|Nadk|Nadsyn1|Nampt|Naprt1|Nmnat2|Nmnat3|Ogdh|Pnp|
GO:0016202	regulation of striated muscle tissue development	0.0751864	Adrb2|Agrn|Bdnf|Bmp10|Bmp4|Btg1|Cdk1|Cdon|Cenpf|Csda|Cxadr|Fgf2|Fgf9|Fgfr1|Fgfr2|Gata4|Gja1|Hdac4|Hdac5|Hdac7|Hdac9|Hey2|Hmgcr|Igfbp3|Ilk|Itgb1bp3|Lrp6|Luc7l|Mbnl3|Mkl2|Mstn|Musk|Myocd|Ncam1|Nkx2-5|Nog|Notch1|Nrg1|Pik3r1|Rbp4|Shh|Smad3|Sox15|Sox8|Sox9|Tbx3|Tbx5|Tgfb1|Tgfbr2|Tsc22d3|Twist1|Usp2|Wnt2|Zfhx3|
GO:0031623	receptor internalization	0.075208	Arrb1|Arrb2|Cav1|Cltc|Cntn2|Drd3|Gria2|Grk4|Gtf2h2|Htr1b|Htr2b|Ldlrap1|Mmp13|Nedd4|Pld2|Ulk1|
GO:0048167	regulation of synaptic plasticity	0.0752601	Adora1|Adora2a|Agt|Atp2b2|Bdnf|Calb1|Camk2a|Cd38|Cdk5|Cntn2|Cpeb1|Crhr1|Ctnnd2|Dlg4|Drd1a|Drd5|Egr1|Gfap|Gip|Gipc1|Grid2ip|Grik2|Grin1|Grin2c|Grm5|Gsk3b|Hras1|Htr6|Kcnj10|Kdr|Kras|Lnpep|Lzts1|Mecp2|Mmp9|Musk|Mylk2|Myo6|Ncdn|Neto1|Nf1|Nfatc4|Nptn|Nr2e1|P2rx3|Pmch|Psen1|Pten|Ptgs2|Rab11a|Rara|Rasgrf1|S100b|Serpine2|Shisa9|Sipa1l1|Star|Stxbp1|Syngr1|Syp|Tnr|Unc13a|Unc13b|Ywhag|
GO:2000193	positive regulation of fatty acid transport	0.0754909	Acsl5|Acsl6|Il1b|Mapk9|Oxt|P2rx7|P2ry2|Pla2g10|Tnfrsf11a|Tnfsf11|
GO:0010921	regulation of phosphatase activity	0.0755067	Agtr2|Akap6|Bmp2|Fkbp1a|Fkbp1b|Ifng|Itga2|Jak2|Nckap1l|Plek|Ppp1r2|Ppp2r2b|Ppp2r4|Ppp6r1|Ppp6r2|Rcan1|Smad3|Tgfb2|Tiprl|Tsc1|Vrk3|
GO:0045577	regulation of B cell differentiation	0.0756672	Bad|Card11|Cd24a|Flt3|Il21|Il2rg|Inpp5d|Nckap1l|Nfam1|Pcid2|Pnp|Prdm1|Ptpn6|Sfrp1|Stat5a|Stat5b|Sykb|
GO:0019363	pyridine nucleotide biosynthetic process	0.0757121	Aspdh|BC016495|G6pdx|Haao|Itgb1bp3|Kmo|Kynu|Nadsyn1|Nampt|Naprt1|Nmnat2|Nmnat3|Pnp|
GO:2000602	regulation of interphase of mitotic cell cycle	0.0757525	Apbb1|Apex1|Bcat1|Brca2|Brd7|Brsk1|Camk2d|Ccnd1|Ccng1|Cdk1|Cdkn1a|Cdkn2a|Cdkn2b|Cdt1|Cenpf|Clspn|Crlf3|Cul4b|Cyp1a1|Dbf4|Dcun1d3|Dgkz|Dub3|Fbxo31|Foxo4|Gas1|Hras1|Hus1|Myo16|Nbn|Pkia|Pml|Pola1|Prkcq|Prmt2|Prox1|Ptpn6|Ptprv|Pura|Rb1|Rbm38|Rcc1|Rfwd3|Rps6|Smad6|Stra8|Tcfap4|Tgfb1|Tipin|Top2b|Trp53|Trp63|Trp73|Usp47|Wnt9a|
GO:0071634	regulation of transforming growth factor beta production	0.0757667	Atp6ap2|Cd24a|Creb1|Cx3cl1|Foxp3|Furin|Gata6|Il13|Ptgs2|Smad3|Smad4|Tgfb2|Wnt11|
GO:0019359	nicotinamide nucleotide biosynthetic process	0.0757971	Aspdh|G6pdx|Kynu|Nadsyn1|Nampt|Naprt1|Nmnat2|Nmnat3|Pnp|
GO:0003081	regulation of systemic arterial blood pressure by renin-angiotensin	0.0758092	Ace2|Agt|Agtr1a|Agtr1b|Agtr2|Atp6ap2|Cyba|Cyp11b2|Drd3|Ece1|G6pdx|Nkx2-1|Nox1|Ren1|
GO:0014821	phasic smooth muscle contraction	0.0758214	Agt|Dlg1|Drd1a|Edn1|Edn2|Edn3|Ednrb|Gdnf|Htr2b|P2rx2|P2rx3|Sstr2|Tshz3|
GO:0031294	lymphocyte costimulation	0.0758515	Card11|Cav1|Cd24a|Cd28|Cd5|Spn|Tnfrsf13c|Tnfsf13b|Tnfsf14|
GO:0033198	response to ATP	0.0758638	Casp1|Dgkq|Il1b|Kcnj11|P2rx1|P2rx2|P2rx3|P2rx7|Panx1|Pdxp|Pklr|Plcg2|Sell|Slc8a1|
GO:0009268	response to pH	0.0758762	Abcc8|Arsa|Arsb|Clcn7|Gja1|Gja3|Gpr65|Hvcn1|Kcnj8|Nox1|Pam|Slc9a1|Ttpa|
[truncated: 1,291 more rows]
