# Supplementary material for: C57Bl/6 N mice on a western diet display reduced intestinal and hepatic cholesterol levels despite a plasma hypercholesterolemia
Source: BMC Genomics. 2012 Mar 6;13:84. doi: 10.1186/1471-2164-13-84 (PMC3319424; doi:10.1186/1471-2164-13-84)
Supplement: Additional file 9 — Table S7. Effect of a chronic Western diet on the level of selected phospholipids (PL). Hepatic and intestinal PC levels were detected using LC-MS/MS. Data are presented are mean in μmol/g of protein ± SEM. Abbreviations: C0: DL-carnitine; C2: acetyl-L-carnitine; C3: propionyl-L-carnitine; C4: butyryl-L-carnitine; C4.OH..C3.DC.: hydroxybutyryl-L-carnitine (malonyl-L-carnitine); C5.DC..C6.OH.: glutaryl-L-carnitine (hydroxyhexanoyl-L-carnitine); C5.OH..C3.DC.M.: hydroxyvaleryl-/-isovaleryl-/- methylbutyryl-L-carnitine (methylmalonyl-L-carnitine); C6:1: hexenoyl-L-carnitine; C7-DC: pimelyl-L-carnitine; C16-OH: hydroxyhexadecanoyl-L-carnitine; C16:2: hexadecadienyl-Lcarnitine; C18:1: octadecenoyl-L-carnitine; C18:1-OH: hydroxyoctadecenoyl-L-carnitine; C18:2: octadecadienyl-L-carnitine; FC: fold change; H1: hexose; lysoPC.a.: lysophosphatidylcholine acyl; n.d.: not determined; PC.aa.: phosphatidylcholine diacyl; PC.ae.: phosphatidylcholine acyl-alkyl; SM: sphingomyelin; SM..OH..: hydroxysphingomyeline. [file 1471-2164-13-84-S9.XLS]

## Sheet: PL levels
		Intestine				Liver
	Parameter	Control	Western diet	FC	p-value	Control	Western diet	FC	p-value
Sugars	H1	n.d.	n.d.			467.4 ± 46.095	501.101 ± 61.547	1.07	0.851
Acylcarnitines	C0	1.699 ± 0.167	1.149 ± 0.103	0.68	0.064	0.661 ± 0.115	0.479 ± 0.051	0.72	0.474
	C2	0.595 ± 0.025	0.606 ± 0.069	1.02	0.926	0.265 ± 0.042	0.158 ± 0.037	0.6	0.239
	C3	n.d.	n.d.			0.047 ± 0.012	0.054 ± 0.011	1.16	0.855
	C4	0.023 ± 0.002	0.018 ± 0.002	0.76	0.188	0.024 ± 0.003	0.017 ± 0.004	0.7	0.396
	C4.OH..C3.DC.	0.016 ± 0.002	0.019 ± 0.003	1.16	0.655	0.016 ± 0.003	0.009 ± 0.002	0.54	0.192
	C5.DC..C6.OH.	0.004 ± 0	0.005 ± 0.001	1.26	0.356	0.004 ± 0.001	0.006 ± 0.001	1.39	0.564
	C5.OH..C3.DC.M.	0.01 ± 0	0.009 ± 0.001	0.9	0.418	0.006 ± 0.001	0.006 ± 0.001	0.9	0.839
	C6.1	0.006 ± 0.001	0.005 ± 0	0.73	0.188	0.002 ± 0	0.002 ± 0	1.02	0.958
	C7.DC	0.003 ± 0.001	0.004 ± 0	1.39	0.418	0.007 ± 0.002	0.004 ± 0.001	0.54	0.509
	C16.OH	0.001 ± 0	0.004 ± 0.001	2.89	0.065	n.d.	n.d.
	C16.2	0.001 ± 0	0.001 ± 0	0.79	0.604	n.d.	n.d.
	C18.1	0.01 ± 0.002	0.023 ± 0.003	2.25	0.012	0.005 ± 0.002	0.014 ± 0.002	2.9	0.052
	C18.1.OH	0.001 ± 0.001	0.005 ± 0.001	3.29	0.039	n.d.	n.d.
	C18.2	0.007 ± 0.001	0.004 ± 0.001	0.6	0.151	0.001 ± 0	0.001 ± 0	1.21	0.805
Glycerophospholipids	lysoPC.a.C16.0	5.305 ± 0.683	4.676 ± 0.638	0.88	0.665	2.1 ± 0.295	1.785 ± 0.262	0.85	0.727
	lysoPC.a.C16.1	0.112 ± 0.028	0.191 ± 0.032	1.71	0.204	0.081 ± 0.013	0.067 ± 0.01	0.82	0.71
	lysoPC.a.C17.0	0.09 ± 0.011	0.216 ± 0.029	2.4	0.014	0.027 ± 0.005	0.101 ± 0.015	3.71	0.017
	lysoPC.a.C18.0	2.931 ± 0.385	3.427 ± 0.405	1.17	0.564	1.046 ± 0.131	1.614 ± 0.239	1.54	0.178
	lysoPC.a.C18.1	0.808 ± 0.154	1.72 ± 0.258	2.13	0.052	0.565 ± 0.081	0.766 ± 0.131	1.35	0.427
	lysoPC.a.C18.2	1.253 ± 0.236	1.553 ± 0.277	1.24	0.602	0.517 ± 0.07	0.423 ± 0.067	0.82	0.646
	lysoPC.a.C20.3	n.d.	0.176 ± 0.041			0.118 ± 0.02	0.151 ± 0.024	1.29	0.58
	lysoPC.a.C20.4	0.24 ± 0.063	0.513 ± 0.093	2.14	0.102	0.327 ± 0.061	0.431 ± 0.083	1.32	0.599
	lysoPC.a.C24.0	n.d.	n.d.			0.034 ± 0.012	0.032 ± 0.014	0.95	0.976
	lysoPC.a.C28.1	0.1 ± 0.029	0.102 ± 0.014	1.01	0.975	n.d.	n.d.
	PC.aa.C24.0	0.011 ± 0.004	0.013 ± 0.002	1.22	0.73	0.013 ± 0.004	0.019 ± 0.006	1.43	0.727
	PC.aa.C28.1	0.088 ± 0.013	0.083 ± 0.008	0.94	0.836	0.023 ± 0.009	0.02 ± 0.006	0.87	0.929
	PC.aa.C30.0	0.153 ± 0.016	0.221 ± 0.021	1.44	0.09	0.072 ± 0.009	0.069 ± 0.01	0.96	0.929
	PC.aa.C30.2	0.029 ± 0.006	0.031 ± 0.002	1.04	0.919	0.018 ± 0.004	0.02 ± 0.005	1.11	0.929
	PC.aa.C32.0	0.344 ± 0.055	0.374 ± 0.034	1.09	0.772	1.052 ± 0.128	0.757 ± 0.113	0.72	0.29
	PC.aa.C32.1	0.292 ± 0.037	0.833 ± 0.068	2.85	0.001	1.526 ± 0.221	0.924 ± 0.15	0.61	0.183
	PC.aa.C32.2	0.056 ± 0.004	0.115 ± 0.011	2.05	0.004	0.202 ± 0.029	0.139 ± 0.021	0.69	0.288
	PC.aa.C32.3	0.007 ± 0.001	0.011 ± 0.001	1.66	0.076	0.013 ± 0.002	0.015 ± 0.003	1.16	0.812
	PC.aa.C34.1	5.257 ± 0.555	9.879 ± 0.884	1.88	0.01	11.753 ± 1.672	12.584 ± 1.995	1.07	0.929
	PC.aa.C34.2	28.468 ± 2.671	22.098 ± 2.266	0.78	0.212	13.403 ± 1.823	9.157 ± 1.423	0.68	0.262
	PC.aa.C34.3	0.781 ± 0.068	1.243 ± 0.117	1.59	0.032	1.55 ± 0.175	0.931 ± 0.146	0.6	0.11
	PC.aa.C34.4	0.031 ± 0.004	0.071 ± 0.006	2.31	0.003	0.104 ± 0.011	0.103 ± 0.016	0.99	0.984
	PC.aa.C36.0	0.243 ± 0.034	0.636 ± 0.058	2.62	0.003	0.17 ± 0.019	0.342 ± 0.064	2.01	0.094
	PC.aa.C36.1	3.51 ± 0.482	7.26 ± 0.659	2.07	0.008	1.862 ± 0.215	3.633 ± 0.67	1.95	0.099
	PC.aa.C36.2	19.835 ± 2.58	22.048 ± 2.114	1.11	0.665	6.314 ± 0.715	8.611 ± 1.485	1.36	0.375
	PC.aa.C36.3	7.398 ± 0.871	9.258 ± 0.888	1.25	0.306	6.192 ± 0.712	7.329 ± 1.126	1.18	0.676
	PC.aa.C36.4	7.826 ± 0.944	7.232 ± 0.756	0.92	0.762	12.339 ± 1.498	14.377 ± 2.245	1.17	0.727
	PC.aa.C36.5	0.458 ± 0.053	0.482 ± 0.044	1.05	0.834	0.994 ± 0.111	0.963 ± 0.153	0.97	0.936
	PC.aa.C36.6	0.016 ± 0.002	0.029 ± 0.002	1.84	0.008	0.064 ± 0.008	0.089 ± 0.014	1.39	0.301
	PC.aa.C38.0	0.038 ± 0.004	0.043 ± 0.003	1.14	0.521	0.052 ± 0.006	0.1 ± 0.015	1.92	0.052
	PC.aa.C38.1	0.086 ± 0.011	0.075 ± 0.009	0.86	0.602	0.207 ± 0.023	0.233 ± 0.041	1.12	0.812
	PC.aa.C38.3	1.563 ± 0.241	1.609 ± 0.14	1.03	0.925	2.021 ± 0.229	4.428 ± 0.702	2.19	0.039
	PC.aa.C38.4	3.425 ± 0.542	4.176 ± 0.377	1.22	0.471	6.097 ± 0.713	12.83 ± 1.917	2.1	0.039
	PC.aa.C38.5	1.36 ± 0.195	1.873 ± 0.165	1.38	0.176	4.329 ± 0.52	6.358 ± 0.952	1.47	0.218
	PC.aa.C38.6	1.276 ± 0.142	1.259 ± 0.095	0.99	0.948	9.058 ± 1.061	9.463 ± 1.497	1.04	0.929
	PC.aa.C40.2	0.03 ± 0.005	0.018 ± 0.002	0.62	0.162	0.027 ± 0.004	0.03 ± 0.005	1.13	0.825
	PC.aa.C40.3	0.038 ± 0.005	0.023 ± 0.002	0.61	0.078	0.064 ± 0.009	0.077 ± 0.012	1.21	0.654
	PC.aa.C40.4	0.096 ± 0.014	0.081 ± 0.007	0.84	0.521	0.235 ± 0.025	0.33 ± 0.051	1.4	0.262
	PC.aa.C40.5	0.24 ± 0.039	0.221 ± 0.016	0.92	0.775	0.624 ± 0.071	0.983 ± 0.14	1.57	0.145
	PC.aa.C40.6	0.664 ± 0.088	0.66 ± 0.047	1	0.975	2.134 ± 0.227	3.311 ± 0.507	1.55	0.164
	PC.aa.C42.0	0.005 ± 0.001	0.004 ± 0.001	0.76	0.665	0.006 ± 0.001	0.009 ± 0.002	1.69	0.239
	PC.aa.C42.1	0.006 ± 0.001	0.004 ± 0.001	0.75	0.482	0.005 ± 0.001	0.007 ± 0.001	1.35	0.427
	PC.aa.C42.2	0.014 ± 0.002	0.005 ± 0.001	0.37	0.032	0.009 ± 0.001	0.008 ± 0.002	0.87	0.812
	PC.aa.C42.4	0.014 ± 0.002	0.008 ± 0.001	0.59	0.065	0.015 ± 0.002	0.015 ± 0.003	0.99	0.984
	PC.aa.C42.5	0.021 ± 0.003	0.015 ± 0.002	0.73	0.23	0.031 ± 0.004	0.028 ± 0.004	0.88	0.772
	PC.aa.C42.6	n.d.	n.d.			0.075 ± 0.008	0.072 ± 0.011	0.96	0.929
	PC.ae.C30.0	0.023 ± 0.004	0.025 ± 0.003	1.07	0.834	0.007 ± 0.003	0.011 ± 0.002	1.48	0.621
	PC.ae.C30.1	0.173 ± 0.024	0.122 ± 0.012	0.7	0.188	0.027 ± 0.008	0.023 ± 0.005	0.83	0.839
	PC.ae.C30.2	0.008 ± 0.002	0.009 ± 0.001	1.1	0.86	0.008 ± 0.003	0.008 ± 0.003	1.01	0.986
	PC.ae.C32.1	0.065 ± 0.014	0.08 ± 0.006	1.24	0.505	0.029 ± 0.005	0.043 ± 0.008	1.48	0.313
	PC.ae.C32.2	0.021 ± 0.005	0.02 ± 0.003	0.96	0.929	0.013 ± 0.004	0.012 ± 0.003	0.91	0.929
	PC.ae.C34.0	0.027 ± 0.004	0.096 ± 0.01	3.54	0.002	0.04 ± 0.006	0.136 ± 0.021	3.41	0.017
	PC.ae.C34.1	0.126 ± 0.015	0.428 ± 0.038	3.39	0.001	0.196 ± 0.025	0.453 ± 0.072	2.31	0.039
	PC.ae.C34.2	0.169 ± 0.017	0.218 ± 0.021	1.29	0.212	0.074 ± 0.01	0.112 ± 0.018	1.52	0.228
	PC.ae.C34.3	0.049 ± 0.01	0.031 ± 0.003	0.63	0.232	0.017 ± 0.004	0.018 ± 0.004	1.08	0.929
	PC.ae.C36.0	0.036 ± 0.004	0.1 ± 0.01	2.76	0.003	0.039 ± 0.006	0.093 ± 0.015	2.38	0.039
	PC.ae.C36.1	0.183 ± 0.023	0.685 ± 0.06	3.74	0.001	0.156 ± 0.021	0.563 ± 0.096	3.6	0.023
	PC.ae.C36.2	0.643 ± 0.089	1.296 ± 0.12	2.01	0.01	0.199 ± 0.025	0.584 ± 0.096	2.94	0.027
	PC.ae.C36.3	0.093 ± 0.008	0.252 ± 0.025	2.72	0.002	0.075 ± 0.008	0.162 ± 0.025	2.17	0.039
	PC.ae.C36.4	0.109 ± 0.01	0.124 ± 0.011	1.14	0.505	0.095 ± 0.013	0.161 ± 0.026	1.7	0.145
	PC.ae.C36.5	0.058 ± 0.01	0.045 ± 0.006	0.76	0.424	0.028 ± 0.004	0.033 ± 0.006	1.18	0.729
	PC.ae.C38.0	0.079 ± 0.009	0.1 ± 0.008	1.27	0.204	0.441 ± 0.043	0.504 ± 0.082	1.14	0.737
	PC.ae.C38.1	0.138 ± 0.02	0.137 ± 0.013	0.99	0.975	0.096 ± 0.01	0.219 ± 0.041	2.3	0.052
	PC.ae.C38.2	0.532 ± 0.083	0.248 ± 0.021	0.47	0.035	0.121 ± 0.012	0.287 ± 0.055	2.37	0.052
	PC.ae.C38.3	0.11 ± 0.013	0.164 ± 0.013	1.49	0.062	0.1 ± 0.012	0.395 ± 0.06	3.95	0.017
	PC.ae.C38.4	0.159 ± 0.022	0.31 ± 0.022	1.95	0.007	0.2 ± 0.03	0.87 ± 0.129	4.36	0.017
	PC.ae.C38.5	0.095 ± 0.009	0.146 ± 0.008	1.54	0.012	0.121 ± 0.015	0.244 ± 0.038	2.02	0.052
	PC.ae.C38.6	0.046 ± 0.005	0.054 ± 0.006	1.19	0.482	0.054 ± 0.007	0.096 ± 0.015	1.76	0.113
	PC.ae.C40.0	n.d.	n.d.			1.323 ± 0.141	1.685 ± 0.258	1.27	0.456
	PC.ae.C40.1	0.182 ± 0.021	0.169 ± 0.012	0.93	0.73	0.36 ± 0.035	0.351 ± 0.061	0.97	0.954
	PC.ae.C40.2	0.028 ± 0.004	0.025 ± 0.003	0.88	0.662	0.038 ± 0.004	0.06 ± 0.01	1.57	0.192
	PC.ae.C40.3	0.036 ± 0.005	0.033 ± 0.003	0.91	0.73	0.036 ± 0.004	0.132 ± 0.026	3.72	0.027
	PC.ae.C40.4	0.095 ± 0.016	0.077 ± 0.006	0.8	0.482	0.086 ± 0.011	0.332 ± 0.054	3.86	0.017
	PC.ae.C40.5	0.037 ± 0.005	0.046 ± 0.004	1.26	0.287	0.065 ± 0.009	0.162 ± 0.023	2.51	0.027
	PC.ae.C40.6	0.04 ± 0.005	0.056 ± 0.003	1.41	0.059	0.101 ± 0.013	0.422 ± 0.065	4.17	0.017
	PC.ae.C42.0	n.d.	n.d.			0.064 ± 0.008	0.061 ± 0.009	0.96	0.929
	PC.ae.C42.1	0.021 ± 0.003	0.017 ± 0.002	0.84	0.564	0.039 ± 0.005	0.042 ± 0.008	1.07	0.929
	PC.ae.C42.2	0.024 ± 0.004	0.022 ± 0.002	0.91	0.75	0.057 ± 0.007	0.055 ± 0.009	0.96	0.936
	PC.ae.C42.3	0.03 ± 0.004	0.027 ± 0.002	0.89	0.665	0.106 ± 0.012	0.089 ± 0.019	0.84	0.71
	PC.ae.C42.4	0.018 ± 0.003	0.014 ± 0.002	0.81	0.521	0.014 ± 0.002	0.024 ± 0.004	1.74	0.15
	PC.ae.C44.3	0.005 ± 0.001	0.004 ± 0	0.85	0.544	0.006 ± 0.001	0.006 ± 0.001	1.02	0.984
	PC.ae.C44.4	0.009 ± 0.001	0.005 ± 0.001	0.51	0.064	0.008 ± 0.002	0.007 ± 0.002	0.99	0.984
	PC.ae.C44.5	0.013 ± 0.002	0.007 ± 0.001	0.59	0.15	0.012 ± 0.002	0.01 ± 0.002	0.8	0.654
	PC.ae.C44.6	n.d.	n.d.			0.005 ± 0.001	0.008 ± 0.001	1.84	0.162
Shingolipids	SM..OH..C14.1	0.56 ± 0.05	0.38 ± 0.039	0.68	0.063	0.039 ± 0.006	0.044 ± 0.007	1.11	0.838
	SM.C16.0	5.687 ± 0.741	4.348 ± 0.36	0.76	0.263	0.748 ± 0.104	0.869 ± 0.125	1.16	0.729
	SM.C16.1	0.081 ± 0.011	0.076 ± 0.006	0.94	0.834	0.035 ± 0.005	0.04 ± 0.006	1.15	0.765
	SM..OH..C16.1	0.092 ± 0.012	0.096 ± 0.007	1.04	0.897	0.017 ± 0.003	0.045 ± 0.007	2.71	0.027
	SM.C18.0	0.199 ± 0.03	0.284 ± 0.028	1.43	0.168	0.216 ± 0.026	0.332 ± 0.053	1.53	0.192
	SM.C18.1	0.018 ± 0.003	0.037 ± 0.004	2.03	0.025	0.014 ± 0.002	0.032 ± 0.005	2.38	0.039
	SM.C20.2	0.027 ± 0.003	0.061 ± 0.006	2.23	0.003	0.075 ± 0.009	0.072 ± 0.011	0.96	0.929
	SM..OH..C22.1	0.462 ± 0.065	0.226 ± 0.022	0.49	0.032	0.244 ± 0.027	0.457 ± 0.077	1.87	0.093
	SM..OH..C22.2	0.098 ± 0.011	0.121 ± 0.008	1.23	0.248	0.135 ± 0.016	0.328 ± 0.052	2.44	0.033
	SM.C22.3	0.387 ± 0.045	0.397 ± 0.036	1.03	0.919	0.732 ± 0.087	0.699 ± 0.11	0.95	0.929
	SM.C24.0	0.312 ± 0.042	0.207 ± 0.021	0.66	0.134	0.714 ± 0.081	0.677 ± 0.115	0.95	0.929
	SM.C24.1	1.231 ± 0.186	1.185 ± 0.092	0.96	0.905	2.044 ± 0.221	3.24 ± 0.522	1.59	0.164
	SM..OH..C24.1	0.029 ± 0.004	0.023 ± 0.003	0.79	0.381	0.043 ± 0.004	0.065 ± 0.011	1.52	0.192
	SM.C26.0	0.023 ± 0.004	0.014 ± 0.002	0.62	0.173	0.019 ± 0.002	0.021 ± 0.004	1.11	0.839
	SM.C26.1	0.027 ± 0.004	0.019 ± 0.002	0.72	0.288	0.042 ± 0.007	0.048 ± 0.009	1.14	0.825
